# Supplementary material for: Development and Evaluation of a Barley 50k iSelect SNP Array
Source: Front Plant Sci. 2017 Oct 17;8:1792. doi: 10.3389/fpls.2017.01792 (PMC5651081; doi:10.3389/fpls.2017.01792)
Supplement: Supplementary Table 1 — List of the 170 barley lines used for variant discovery. [file Table1.XLSX]

## Sheet: accessions
Accession name	Growth habit	Row type	NL Year	Pedigree	Project	AFP
Acapella	Spring	2-row	1994	VDH559-87 x Blenheim	AGOUEB	1419
Agenda	Spring	2-row	1998	Wren x Cooper	AGOUEB	1589
Alliot	Spring	2-row	1998	Chariot x Alexis	AGOUEB	1563
Anaconda	Spring	2-row	2004	unknown cross	AGOUEB	2111
Annabell	Spring	2-row	1997	Henni x Krona	AGOUEB	1496
Appaloosa	Spring	2-row	2003	unknown cross	AGOUEB	2030
Astoria	Spring	2-row	2004	Nevada x Sta 13817	AGOUEB	1565
Avec	Spring	2-row	1995	Maud x Saxo	AGOUEB	1595
Beryllium	Spring	2-row	2001	unknown cross	AGOUEB	1847
Braemar	Spring	2-row	1999	NFC 5563 x NFC 94.20	AGOUEB	1654
Campala	Spring	2-row	2000	unknown cross	AGOUEB	1762
Catalina	Spring	2-row	2000	Draught x Extract	AGOUEB	1746
Class	Spring	2-row	2000	Prestige x Optic	AGOUEB	1777
Colada	Spring	2-row	1997	Landlord x NFC1983-27	AGOUEB	1500
Cooper	Spring	2-row	1991	(Corniche x Force) x Troop	AGOUEB	1146
Corniche	Spring	2-row	1983	(Diamant x 14029/64/6) x (Emir x Hor 3270 x 46132/58)	AGOUEB	612
Delibes	Spring	2-row	1991	Regatta x Corniche	AGOUEB	1133
Derkado	Spring	2-row	1988	Lada x Salome	AGOUEB	1011
Draught	Spring	2-row	1994	Platoon x Chariot	AGOUEB	1294
Fairytale	Spring	2-row	2005	unknown cross	AGOUEB	2191
Foxtrot	Spring	2-row	1997	Alexis x 4132-87	AGOUEB	1495
Franklin	Spring	2-row	1992	Shannon x Triumph	AGOUEB	1200
Goldie	Spring	2-row	1990	ET 181 x Tellus x Kara x Ariel x Panda x Halcyon	AGOUEB	1101
Gundel	Spring	2-row	1984	unknown cross	AGOUEB	2106
Heather	Spring	2-row	1999	HADM.95805-87 x HADM.95963-87	AGOUEB	1682
Host	Spring	2-row	1994	(Platoon x Chariot) x Optic	AGOUEB	1295
Ilga	Spring	2-row	1983	unknown cross	AGOUEB	X
Isabella	Spring	2-row	2004	Power x Recept	AGOUEB	2095
Lithium	Spring	2-row	2002	unknown cross	AGOUEB	1946
Macaw	Spring	2-row	2002	unknown cross	AGOUEB	1955
Madras	Spring	2-row	1995	(R. 62761 x 4.2606) x Alexis	AGOUEB	1364
Melitta	Spring	2-row	1993	(2/19/52/83 x Spur) x Dera	AGOUEB	1250
Minstrel	Spring	2-row	2002	unknown cross	AGOUEB	1937
Neruda	Spring	2-row	1998	(Alexis x (Nomad x Golf)) x Chariot	AGOUEB	1580
NFC Tipple	Spring	2-row	2002	(NFC 497-12 x Cork) x Vortex	AGOUEB	1966
Optic	Spring	2-row	1992	Chad x (Corniche x Force)	AGOUEB	1188
Prisma	Spring	2-row	1985	(Triumph x Cambrinus) x Piccolo	AGOUEB	802
Quartet	Spring	2-row	1994	CSBA 85/2 x CSBA 241/6	AGOUEB	1291
Quench	Spring	2-row	2004	Sebastian x Drum	AGOUEB	2121
Rainbow	Spring	2-row	1994	DN7-Blenheim	AGOUEB	1301
Rakaia	Spring	2-row	2000	(Chieftain x NFC 93-12) x Cork	AGOUEB	1741
Rummy	Spring	2-row	2003	unknown cross	AGOUEB	2034
SW Macsena	Spring	2-row	2002	unknown cross	AGOUEB	1950
SW Stella	Spring	2-row	2000	HADM 79298-89 x HADM 91552-87	AGOUEB	1773
Tabora	Spring	2-row	1999	Cheri x Lenka	AGOUEB	1688
Taphouse	Spring	2-row	2004	unknown cross	AGOUEB	2122
Thistle	Spring	2-row	1996	(Cask x Amber) x Amber	AGOUEB	1416
Trinidad	Spring	2-row	1993	Hockey x L 7352/2/7804	AGOUEB	1256
Troon	Spring	2-row	2000	NSL 95-2949 x Extract	AGOUEB	1755
Tucson	Spring	2-row	2003	unknown cross	AGOUEB	2050
Ursa	Spring	2-row	2002	(Thuringia x Hanka) x Annabell	AGOUEB	1961
Velvet	Spring	2-row	2001	unknown cross	AGOUEB	1836
Weitor	Spring	2-row	1999	Portia x SW8102	AGOUEB	1680
Wren	Spring	2-row	1993	Alexis x Heron	AGOUEB	1242
Felicie	Spring	2-row	1990	Patty x Nadir	AGOUEB	1091
Jive	Spring	2-row	1992	Apex x Sherpa	AGOUEB	1201
Thrift	Spring	2-row	1998	Chariot x Riviera	AGOUEB	1554
Beavans	Spring	2-row	1960s	unknown cross	Diversity	X
Irish Goldthorpe	Spring	2-row	1960s	Chevalier Selection)	Diversity	X
Standwell	Spring	2-row	1960s	Golden Melon*Fan	Diversity	X
Vollkorngerste	Spring	2-row	1950s	Austrian Land Variety	Diversity	X
Athos	Spring	2-row	1975	Line 207 x Emir	ExBarDiv	X
Atribut	Spring	2-row	1996	KM V 3/83 x BR 2174	ExBarDiv	X
Balder J	Spring	2-row	1964	Balder X-Ray Mutant	ExBarDiv	X
Balga	Spring	2-row	1990	Gunilla x KM1192	ExBarDiv	X
Britta	Spring	2-row	1964	(Binder x Opal) x (Balder x Kenia)	ExBarDiv	X
Cellar	Spring	2-row	1998	(NFC 94.20 x Cork) NFC 94-11	ExBarDiv	1574
Chanell	Spring	2-row	2006	Barke x Ca 500201	ExBarDiv	X
Cristalia	Spring	2-row	2004	Ortoli x Brise	ExBarDiv	X
Danuta	Spring	2-row	2000	90014DH [Krona] x (Salome x Maresi)	ExBarDiv	X
Dialog	Spring	2-row	2000	Otira x (Ferment x Mentor)	ExBarDiv	X
Digersano	Spring	2-row	1991	Mari-Coho x Sul-Mackta	ExBarDiv	X
Drost	Spring	2-row	1954	Maja x Kenia	ExBarDiv	X
Egmont	Spring	2-row	1980	(Maris Yak x Weib. 1001 2) x Vada	ExBarDiv	X
Emir	Spring	2-row	1962	Delta x (Agio x (Kenia*3 x Arabische))	ExBarDiv	X
Eunova	Spring	2-row	2000	(Serva x ML502) x CF 79	ExBarDiv	X
Freja	Spring	2-row	1941	Seger x Opal	ExBarDiv	X
Gate	Spring	2-row	1995	(H497 x Hadmersleben) x (Nadja*2 x Emir)	ExBarDiv	X
Gizmo	Spring	2-row	2006	Prestige x Ca 800602	ExBarDiv	X
Gorm	Spring	2-row	1981	((Herta*8 x Byg 191) x Ingrid) x Minerva) x Kristina	ExBarDiv	X
Harry	Spring	2-row	1978	Arla M1 x Tellus	ExBarDiv	X
Helmi	Spring	2-row	1942	Binder x Pikkio	ExBarDiv	X
Heris	Spring	2-row	1998	HE 4436 x CE 431	ExBarDiv	X
Imber	Spring	2-row	1970	Elsa x Proctor	ExBarDiv	X
Keops	Spring	2-row	2006	Simba x Power	ExBarDiv	X
Koral	Spring	2-row	1980	Hana x (((Carlsb.II x Union) x Alsa) x (Hanacky x Imune 25))	ExBarDiv	X
Krystal	Spring	2-row	1981	Koral x Rapid	ExBarDiv	X
Lux	Spring	2-row	1997	Goldie x Cork	ExBarDiv	X
Lysimax	Spring	2-row	1994	Ca 040223 x Carula	ExBarDiv	X
Midas	Spring	2-row	1970	((Proctor x Wong) x Mildew Resistant A) x Maythorpe Gamma-Ray Mutant	ExBarDiv	1
Mona	Spring	2-row	1971	Mari x Monte Cristo	ExBarDiv	X
Odessa	Spring	2-row	2003	4908d x (Volga x Penelope)	ExBarDiv	X
Otto	Spring	2-row	1972	Genealogical selection from African population	ExBarDiv	X
Pasadena	Spring	2-row	1998	Marina x Krona	ExBarDiv	X
Prosa	Spring	2-row	1996	WW 7748 x Br. 3818 d 17	ExBarDiv	X
Rapid	Spring	2-row	1976	(Voldagsen x Kneifel) x (Diamant x Denar)	ExBarDiv	X
Rasa	Spring	2-row	1991	Frankengold x KM-HE-R-54/72	ExBarDiv	X
Riviera	Spring	2-row	1992	Stanza x Cebeco 8331	ExBarDiv	1203
Roxana	Spring	2-row	1999	(Br st. 3556 e x Korinna) x Alexis	ExBarDiv	1690
Simba	Spring	2-row	2003	Otira x Prolog	ExBarDiv	X
Smilla	Spring	2-row	2004	Tumbler x Dialog	ExBarDiv	X
Spartan	Spring	2-row	1977	Diamant x ((Monte-Cristo x Valticky) x Ekonom)	ExBarDiv	X
Terno	Spring	2-row	1991	KM-S-170-74/Opal	ExBarDiv	X
Thuringia	Spring	2-row	1995	(Steffi x Gerlinde) x (243/4 x Salome)	ExBarDiv	X
Ursel	Spring	2-row	1985	Aramir x Trumpf	ExBarDiv	X
Vankkuri	Spring	2-row	1943	Olli x Asplund	ExBarDiv	X
Viivi	Spring	2-row	1994	(Aapo x Berenice) x Ida	ExBarDiv	X
Welam	Spring	2-row	1976	((Monte-Christo x Clara) x WW-5793*2) x WW-5853*3	ExBarDiv	X
Wisa	Spring	2-row	1951	Weihenstephaner Mehltauresistente 1 x Isaria	ExBarDiv	X
Zenit	Spring	2-row	1985	(Valticky x KM-1402) x Karat	ExBarDiv	X
Primera	Spring	2-row	1994	Menuet x (Carmen x Heda) x 21531 I	ExBarDiv	1246
Cleopatra	Spring	2-row	X
Morex	Spring	6-row	1978	Cree x Bonanza	AGOUEB	X
Stella	Spring	6-row	1960s	Halsingland Variety Selection	AGOUEB	X
Aliseo	Spring	6-row	1998	(Gerbel x Plaisant) x Express	ExBarDiv	X
Arra	Spring	6-row	1982	Varde x Otra	ExBarDiv	X
Artturi	Spring	6-row	1992	Arra x Nord	ExBarDiv	X
Botnia	Spring	6-row	1996	Silja x Jo 1182	ExBarDiv	X
Frisia	Spring	6-row	1955	(Granat-BreuStedt x Pyrthyjärven) x (Eckendorfer (WG) x Kalkreuther (WG))	ExBarDiv	X
Niina	Spring	6-row	1986	Varde x Otra	ExBarDiv	X
Potra	Spring	6-row	1983	Otra x ( Andie x Otra)	ExBarDiv	X
Silja	Spring	6-row	1979	(Seger x Wega) x Suvi	ExBarDiv	X
Suvi	Spring	6-row	1973	Tammi x (Gull x OAC 21)	ExBarDiv	X
Tammi	Spring	6-row	1937	Olli X Asplund	ExBarDiv	X
Accrue	Winter	2-row	2004	unknown cross	AGOUEB	2073
Babylone	Winter	2-row	1994	LBP 7672 x Marinka	AGOUEB	1124
Camion	Winter	2-row	2001	unknown cross	AGOUEB	1825
Cannock	Winter	2-row	2000	Rifle x Hanna	AGOUEB	1700
Cinnamon	Winter	2-row	2003	unknown cross	AGOUEB	1984
Clarine	Winter	2-row	1987	Igri x Mogador	AGOUEB	899
Epic	Winter	2-row	1991	Kira x NRPB 84/5524	AGOUEB	1126
Ethno	Winter	2-row	1996	Opera x LP811142 x 946-13	AGOUEB	1398
Fighter	Winter	2-row	1988	RPB 77-5155 x Marinka	AGOUEB	947
Flagon	Winter	2-row	2005	(Linden x Enigma) x Extract	AGOUEB	1910
Gaelic	Winter	2-row	1991	FDO 8109-136 x Marinka	AGOUEB	1117
Kestrel	Winter	2-row	2000	Ambre x Mandola	AGOUEB	1705
Kingston	Winter	2-row	2001	unknown cross	AGOUEB	1799
Labea	Winter	2-row	1992	Br.269 c x LBP 5906	AGOUEB	X
Louise	Winter	2-row	2001	unknown cross	AGOUEB	1783
Madrigal	Winter	2-row	1992	Puffin x King	AGOUEB	1172
Maris Trojan	Winter	2-row	1975	(Emir*Concord)*((C 205*Otter)*(Carstens*(France 7*(Concord*Puma)))	AGOUEB	X
Melanie	Winter	2-row	1992	BR301a x LBP5907	AGOUEB	1160
Molly	Winter	2-row	1996	Puffin x Intro	AGOUEB	1405
Mortimer	Winter	2-row	2001	unknown cross	AGOUEB	1824
SW Alison	Winter	2-row	2001	unknown cross	AGOUEB	1788
Tallica	Winter	2-row	2001	unknown cross	AGOUEB	1820
Target	Winter	2-row	1987	Igri x (Ramage 2-row x Gerbel)	AGOUEB	888
Torrent	Winter	2-row	1984	Fenella x Tri 685	AGOUEB	662
Wintmalt	Winter	2-row	2005	(Opal x 3087/96) x 1922-23	AGOUEB	2135
Chestnut	Winter	2-row	1997	(Igri x Seline) x Monix	AGOUEB	X
Aquarelle	Winter	2-row	2001	Regina x BAU 623/94	ExBarDiv	1828
Carat	Winter	2-row	1999	Volley x Cabrio	ExBarDiv	1606
Finesse	Winter	2-row	1988	Igri x Maris Otter	ExBarDiv	737
Gleam	Winter	2-row	1993	Torrent x Puffin	ExBarDiv	1228
Leonie	Winter	2-row	1997	Labea x 87585/6	ExBarDiv	1471
Murcie	Winter	2-row	2002	Sunrise x Labea	ExBarDiv	X
Tidone	Winter	2-row	1994	(Okos x 273 cat.) x Igri	ExBarDiv	X
Arctic	Winter	6-row	1993	Mammut x Express	AGOUEB	1211
Colibri	Winter	6-row	2003	unknown cross	AGOUEB	2003
Hauters (Nymphe)	Winter	6-row	1953	unknown cross	AGOUEB	X
Kompolti	Winter	6-row	1978	unknown cross	AGOUEB	X
KWS Meridian	Winter	6-row	2011	(Ikone x Lomerit) x Fridericus	AGOUEB	2436
Maeva	Winter	6-row	1993	Mohican x Plaisant	AGOUEB	X
Sequel	Winter	6-row	2000	LW 90.502 x Hamu	AGOUEB	1717
Theresa	Winter	6-row	1993	(Franka x 943/77) x Corona	AGOUEB	1223
Athene	Winter	6-row	1977	(Herfordia x Hord.sp.nigrum H204) x (Mädru x Weissenhaus-Stamm)	ExBarDiv	X
Carola	Winter	6-row	1998	(SG 402085 x Franka) x GW 1307	ExBarDiv	1535
Esterel	Winter	6-row	X	7761 x Plaisant	ExBarDiv	X
Hatif de Grignon	Winter	6-row	1937	Selection from France landraces	ExBarDiv	X
Marado	Winter	6-row	2004	Nikel x 1523	ExBarDiv	2066
