# Supplementary material for: Development and Evaluation of a Barley 50k iSelect SNP Array
Source: Front Plant Sci. 2017 Oct 17;8:1792. doi: 10.3389/fpls.2017.01792 (PMC5651081; doi:10.3389/fpls.2017.01792)
Supplement: Supplementary Table 2 — List of physical positions for the SNP markers on the 50k chip. [file Table2.XLSX]

## Sheet: 9k markers
marker name	final chromosome:position	SnpEff annotation
SCRI_RS_148733	chr1H:10236703(validated)	EFF=NON_SYNONYMOUS_CODING(MODERATE|MISSENSE|Ggg/Agg|G867R||HORVU1Hr1G004910|Hv_IBSC_PGSB_r1||HORVU1Hr1G004910.4|2|1),NON_SYNONYMOUS_CODING(MODERATE|MISSENSE|aGg/aAg|R1016K||HORVU1Hr1G004910|Hv_IBSC_PGSB_r1||HORVU1Hr1G004910.3|2|1|WARNING_TRANSCRIPT_INCOMPLETE),NON_SYNONYMOUS_CODING(MODERATE|MISSENSE|aGg/aAg|R1100K||HORVU1Hr1G004910|Hv_IBSC_PGSB_r1||HORVU1Hr1G004910.1|2|1|WARNING_TRANSCRIPT_INCOMP…
SCRI_RS_120053	chr1H:1025257(unvalidated)
SCRI_RS_120059	chr1H:1025718(validated)	EFF=UTR_3_PRIME(MODIFIER||62|||HORVU1Hr1G000310|Hv_IBSC_PGSB_r1||HORVU1Hr1G000310.1|2|1|WARNING_TRANSCRIPT_NO_START_CODON),UTR_5_PRIME(MODIFIER||41|||HORVU1Hr1G000300|Hv_IBSC_PGSB_r1||HORVU1Hr1G000300.1|1|1)
SCRI_RS_149971	chr1H:103520348(validated)	EFF=DOWNSTREAM(MODIFIER||3080|||HORVU1Hr1G023460|Hv_IBSC_PGSB_r1||HORVU1Hr1G023460.10||1|WARNING_TRANSCRIPT_NO_START_CODON),DOWNSTREAM(MODIFIER||3360|||HORVU1Hr1G023450|Hv_IBSC_PGSB_r1||HORVU1Hr1G023450.6||1|WARNING_TRANSCRIPT_NO_START_CODON),DOWNSTREAM(MODIFIER||3495|||HORVU1Hr1G023460|Hv_IBSC_PGSB_r1||HORVU1Hr1G023460.11||1|WARNING_TRANSCRIPT_NO_START_CODON),START_GAINED(LOW|||||HORVU1Hr1G02345…
SCRI_RS_137023	chr1H:10746226(validated)	EFF=DOWNSTREAM(MODIFIER||1003|||HORVU1Hr1G004970|Hv_IBSC_PGSB_r1||HORVU1Hr1G004970.2||1),DOWNSTREAM(MODIFIER||1004|||HORVU1Hr1G004970|Hv_IBSC_PGSB_r1||HORVU1Hr1G004970.3||1|WARNING_TRANSCRIPT_INCOMPLETE),DOWNSTREAM(MODIFIER||123|||HORVU1Hr1G004960|Hv_IBSC_PGSB_r1||HORVU1Hr1G004960.7||1),DOWNSTREAM(MODIFIER||33|||HORVU1Hr1G004960|Hv_IBSC_PGSB_r1||HORVU1Hr1G004960.4||1|WARNING_TRANSCRIPT_NO_START_C…
SCRI_RS_164150	chr1H:10747629(validated)	EFF=DOWNSTREAM(MODIFIER||1000|||HORVU1Hr1G004960|Hv_IBSC_PGSB_r1||HORVU1Hr1G004960.1||1|WARNING_TRANSCRIPT_NO_START_CODON),DOWNSTREAM(MODIFIER||1436|||HORVU1Hr1G004960|Hv_IBSC_PGSB_r1||HORVU1Hr1G004960.4||1|WARNING_TRANSCRIPT_NO_START_CODON),DOWNSTREAM(MODIFIER||1448|||HORVU1Hr1G004960|Hv_IBSC_PGSB_r1||HORVU1Hr1G004960.5||1),DOWNSTREAM(MODIFIER||1473|||HORVU1Hr1G004960|Hv_IBSC_PGSB_r1||HORVU1Hr1G…
12_30436	chr1H:109055279(validated)	EFF=NON_SYNONYMOUS_CODING(MODERATE|MISSENSE|gTg/gGg|V15G||HORVU1Hr1G024240|Hv_IBSC_PGSB_r1||HORVU1Hr1G024240.11|2|1|WARNING_TRANSCRIPT_INCOMPLETE),NON_SYNONYMOUS_CODING(MODERATE|MISSENSE|gTg/gGg|V15G||HORVU1Hr1G024240|Hv_IBSC_PGSB_r1||HORVU1Hr1G024240.13|2|1),NON_SYNONYMOUS_CODING(MODERATE|MISSENSE|gTg/gGg|V15G||HORVU1Hr1G024240|Hv_IBSC_PGSB_r1||HORVU1Hr1G024240.5|2|1|WARNING_TRANSCRIPT_INCOMPLET…
SCRI_RS_130600	chr1H:11457743(validated)	EFF=SYNONYMOUS_CODING(LOW|SILENT|acA/acG|T152||HORVU1Hr1G005230|Hv_IBSC_PGSB_r1||HORVU1Hr1G005230.1|1|1),SYNONYMOUS_CODING(LOW|SILENT|acA/acG|T214||HORVU1Hr1G005230|Hv_IBSC_PGSB_r1||HORVU1Hr1G005230.2|2|1|WARNING_TRANSCRIPT_NO_START_CODON),UPSTREAM(MODIFIER||4270|||HORVU1Hr1G005220|Hv_IBSC_PGSB_r1||HORVU1Hr1G005220.2||1),UPSTREAM(MODIFIER||4282|||HORVU1Hr1G005220|Hv_IBSC_PGSB_r1||HORVU1Hr1G005220…
SCRI_RS_182656	chr1H:11457754(unvalidated)
SCRI_RS_130592	chr1H:11458045(validated)	EFF=NON_SYNONYMOUS_CODING(MODERATE|MISSENSE|Ggt/Agt|G114S||HORVU1Hr1G005230|Hv_IBSC_PGSB_r1||HORVU1Hr1G005230.2|2|1|WARNING_TRANSCRIPT_NO_START_CODON),NON_SYNONYMOUS_CODING(MODERATE|MISSENSE|Ggt/Agt|G52S||HORVU1Hr1G005230|Hv_IBSC_PGSB_r1||HORVU1Hr1G005230.1|1|1),UPSTREAM(MODIFIER||4572|||HORVU1Hr1G005220|Hv_IBSC_PGSB_r1||HORVU1Hr1G005220.2||1),UPSTREAM(MODIFIER||4584|||HORVU1Hr1G005220|Hv_IBSC_PG…
SCRI_RS_169942	chr1H:11471725(unvalidated)
ABC07133-1-1-56	chr1H:114814613(unvalidated)
8613-278	chr1H:116969279(unvalidated)
SCRI_RS_189465	chr1H:12227429(validated)	EFF=INTRON(MODIFIER|||||HORVU1Hr1G005580|Hv_IBSC_PGSB_r1||HORVU1Hr1G005580.12|2|1),INTRON(MODIFIER|||||HORVU1Hr1G005580|Hv_IBSC_PGSB_r1||HORVU1Hr1G005580.15|2|1|WARNING_TRANSCRIPT_NO_START_CODON),INTRON(MODIFIER|||||HORVU1Hr1G005580|Hv_IBSC_PGSB_r1||HORVU1Hr1G005580.16|2|1|WARNING_TRANSCRIPT_NO_START_CODON),INTRON(MODIFIER|||||HORVU1Hr1G005580|Hv_IBSC_PGSB_r1||HORVU1Hr1G005580.8|2|1|WARNING_TRANS…
SCRI_RS_152464	chr1H:12442656(unvalidated)
SCRI_RS_13972	chr1H:12445090(validated)	EFF=DOWNSTREAM(MODIFIER||1034|||HORVU1Hr1G005680|Hv_IBSC_PGSB_r1||HORVU1Hr1G005680.3||1|WARNING_TRANSCRIPT_NO_START_CODON),DOWNSTREAM(MODIFIER||116|||HORVU1Hr1G005680|Hv_IBSC_PGSB_r1||HORVU1Hr1G005680.6||1),DOWNSTREAM(MODIFIER||116|||HORVU1Hr1G005680|Hv_IBSC_PGSB_r1||HORVU1Hr1G005680.7||1),DOWNSTREAM(MODIFIER||166|||HORVU1Hr1G005680|Hv_IBSC_PGSB_r1||HORVU1Hr1G005680.1||1),DOWNSTREAM(MODIFIER||393…
12_30948	chr1H:12554357(validated)	EFF=NON_SYNONYMOUS_CODING(MODERATE|MISSENSE|gAt/gCt|D12A||HORVU1Hr1G005790|Hv_IBSC_PGSB_r1||HORVU1Hr1G005790.1|2|1),NON_SYNONYMOUS_CODING(MODERATE|MISSENSE|gAt/gCt|D19A||HORVU1Hr1G005790|Hv_IBSC_PGSB_r1||HORVU1Hr1G005790.2|1|1|WARNING_TRANSCRIPT_NO_START_CODON),UPSTREAM(MODIFIER||946|||HORVU1Hr1G005780|Hv_IBSC_PGSB_r1||HORVU1Hr1G005780.1||1|WARNING_TRANSCRIPT_NO_START_CODON)
SCRI_RS_142714	chr1H:1275212(validated)	EFF=DOWNSTREAM(MODIFIER||3356|||HORVU1Hr1G000420|Hv_IBSC_PGSB_r1||HORVU1Hr1G000420.1||1),INTRON(MODIFIER|||||HORVU1Hr1G000350|Hv_IBSC_PGSB_r1||HORVU1Hr1G000350.2|1|1),SYNONYMOUS_CODING(LOW|SILENT|agA/agG|R104||HORVU1Hr1G000430|Hv_IBSC_PGSB_r1||HORVU1Hr1G000430.3|4|1|WARNING_TRANSCRIPT_NO_START_CODON),SYNONYMOUS_CODING(LOW|SILENT|agA/agG|R115||HORVU1Hr1G000430|Hv_IBSC_PGSB_r1||HORVU1Hr1G000430.9|4…
12_30762	chr1H:130506760(validated)	EFF=NON_SYNONYMOUS_CODING(MODERATE|MISSENSE|gAt/gGt|D102G||HORVU1Hr1G026130|Hv_IBSC_PGSB_r1||HORVU1Hr1G026130.13|4|1|WARNING_TRANSCRIPT_INCOMPLETE),NON_SYNONYMOUS_CODING(MODERATE|MISSENSE|gAt/gGt|D102G||HORVU1Hr1G026130|Hv_IBSC_PGSB_r1||HORVU1Hr1G026130.2|4|1|WARNING_TRANSCRIPT_INCOMPLETE),NON_SYNONYMOUS_CODING(MODERATE|MISSENSE|gAt/gGt|D102G||HORVU1Hr1G026130|Hv_IBSC_PGSB_r1||HORVU1Hr1G026130.7|…
2496-1916	chr1H:13581567(validated)	EFF=DOWNSTREAM(MODIFIER||119|||HORVU1Hr1G006860|Hv_IBSC_PGSB_r1||HORVU1Hr1G006860.3||1|WARNING_TRANSCRIPT_NO_START_CODON),DOWNSTREAM(MODIFIER||2779|||HORVU1Hr1G006880|Hv_IBSC_PGSB_r1||HORVU1Hr1G006880.1||1),DOWNSTREAM(MODIFIER||2781|||HORVU1Hr1G006880|Hv_IBSC_PGSB_r1||HORVU1Hr1G006880.2||1|WARNING_TRANSCRIPT_NO_START_CODON),DOWNSTREAM(MODIFIER||3059|||HORVU1Hr1G006880|Hv_IBSC_PGSB_r1||HORVU1Hr1G0…
SCRI_RS_189506	chr1H:13588202(unvalidated)
10922-503	chr1H:13590934(unvalidated)
12_30876	chr1H:13602737(validated)	EFF=UTR_3_PRIME(MODIFIER||81|||HORVU1Hr1G006920|Hv_IBSC_PGSB_r1||HORVU1Hr1G006920.1|1|1)
12_30877	chr1H:13602909(validated)	EFF=UTR_3_PRIME(MODIFIER||253|||HORVU1Hr1G006920|Hv_IBSC_PGSB_r1||HORVU1Hr1G006920.1|1|1)
SCRI_RS_141877	chr1H:13727327(unvalidated)
SCRI_RS_157259	chr1H:138933122(unvalidated)
6195-2137	chr1H:1431782(unvalidated)
SCRI_RS_124926	chr1H:14371313(validated)	EFF=SYNONYMOUS_CODING(LOW|SILENT|taC/taT|Y197||HORVU1Hr1G007310|Hv_IBSC_PGSB_r1||HORVU1Hr1G007310.2|2|1),SYNONYMOUS_CODING(LOW|SILENT|taC/taT|Y416||HORVU1Hr1G007310|Hv_IBSC_PGSB_r1||HORVU1Hr1G007310.3|1|1|WARNING_TRANSCRIPT_NO_START_CODON),SYNONYMOUS_CODING(LOW|SILENT|taC/taT|Y417||HORVU1Hr1G007310|Hv_IBSC_PGSB_r1||HORVU1Hr1G007310.1|1|1)
6792-1945	chr1H:14374682(validated)	EFF=DOWNSTREAM(MODIFIER||3141|||HORVU1Hr1G007310|Hv_IBSC_PGSB_r1||HORVU1Hr1G007310.3||1|WARNING_TRANSCRIPT_NO_START_CODON),SYNONYMOUS_CODING(LOW|SILENT|gaC/gaT|D1024||HORVU1Hr1G007310|Hv_IBSC_PGSB_r1||HORVU1Hr1G007310.1|8|1),SYNONYMOUS_CODING(LOW|SILENT|gaC/gaT|D804||HORVU1Hr1G007310|Hv_IBSC_PGSB_r1||HORVU1Hr1G007310.2|9|1)
SCRI_RS_182603	chr1H:15065044(validated)	EFF=NON_SYNONYMOUS_CODING(MODERATE|MISSENSE|Cac/Aac|H159N||HORVU1Hr1G007420|Hv_IBSC_PGSB_r1||HORVU1Hr1G007420.3|1|1|WARNING_TRANSCRIPT_NO_START_CODON),NON_SYNONYMOUS_CODING(MODERATE|MISSENSE|Cac/Aac|H429N||HORVU1Hr1G007420|Hv_IBSC_PGSB_r1||HORVU1Hr1G007420.1|2|1|WARNING_TRANSCRIPT_NO_START_CODON),NON_SYNONYMOUS_CODING(MODERATE|MISSENSE|Cac/Aac|H467N||HORVU1Hr1G007420|Hv_IBSC_PGSB_r1||HORVU1Hr1G00…
SCRI_RS_169091	chr1H:15066450(validated)	EFF=SYNONYMOUS_CODING(LOW|SILENT|gtT/gtC|V105||HORVU1Hr1G007420|Hv_IBSC_PGSB_r1||HORVU1Hr1G007420.1|1|1|WARNING_TRANSCRIPT_NO_START_CODON),SYNONYMOUS_CODING(LOW|SILENT|gtT/gtC|V144||HORVU1Hr1G007420|Hv_IBSC_PGSB_r1||HORVU1Hr1G007420.2|1|1),SYNONYMOUS_CODING(LOW|SILENT|gtT/gtC|V144||HORVU1Hr1G007420|Hv_IBSC_PGSB_r1||HORVU1Hr1G007420.4|1|1|WARNING_TRANSCRIPT_INCOMPLETE),SYNONYMOUS_CODING(LOW|SILENT…
5514-472	chr1H:1546179(validated)	EFF=DOWNSTREAM(MODIFIER||1077|||HORVU1Hr1G000590|Hv_IBSC_PGSB_r1||HORVU1Hr1G000590.3||1|WARNING_TRANSCRIPT_NO_START_CODON),DOWNSTREAM(MODIFIER||1314|||HORVU1Hr1G000590|Hv_IBSC_PGSB_r1||HORVU1Hr1G000590.2||1),DOWNSTREAM(MODIFIER||1968|||HORVU1Hr1G000590|Hv_IBSC_PGSB_r1||HORVU1Hr1G000590.1||1),DOWNSTREAM(MODIFIER||527|||HORVU1Hr1G000590|Hv_IBSC_PGSB_r1||HORVU1Hr1G000590.4||1),DOWNSTREAM(MODIFIER||5…
SCRI_RS_153360	chr1H:15599115(validated)	EFF=SYNONYMOUS_CODING(LOW|SILENT|ggC/ggT|G102||HORVU1Hr1G007580|Hv_IBSC_PGSB_r1||HORVU1Hr1G007580.5|1|1|WARNING_TRANSCRIPT_NO_START_CODON),SYNONYMOUS_CODING(LOW|SILENT|ggC/ggT|G104||HORVU1Hr1G007580|Hv_IBSC_PGSB_r1||HORVU1Hr1G007580.4|1|1|WARNING_TRANSCRIPT_NO_START_CODON),SYNONYMOUS_CODING(LOW|SILENT|ggC/ggT|G108||HORVU1Hr1G007580|Hv_IBSC_PGSB_r1||HORVU1Hr1G007580.1|1|1|WARNING_TRANSCRIPT_NO_STA…
4226-570	chr1H:15607330(validated)	EFF=DOWNSTREAM(MODIFIER||119|||HORVU1Hr1G007580|Hv_IBSC_PGSB_r1||HORVU1Hr1G007580.6||1|WARNING_TRANSCRIPT_NO_START_CODON),DOWNSTREAM(MODIFIER||119|||HORVU1Hr1G007580|Hv_IBSC_PGSB_r1||HORVU1Hr1G007580.7||1|WARNING_TRANSCRIPT_NO_START_CODON),DOWNSTREAM(MODIFIER||120|||HORVU1Hr1G007580|Hv_IBSC_PGSB_r1||HORVU1Hr1G007580.5||1|WARNING_TRANSCRIPT_NO_START_CODON),DOWNSTREAM(MODIFIER||219|||HORVU1Hr1G0075…
12_30715	chr1H:1562127(validated)	EFF=DOWNSTREAM(MODIFIER||18|||HORVU1Hr1G000620|Hv_IBSC_PGSB_r1||HORVU1Hr1G000620.11||1|WARNING_TRANSCRIPT_NO_START_CODON),UPSTREAM(MODIFIER||4804|||HORVU1Hr1G000630|Hv_IBSC_PGSB_r1||HORVU1Hr1G000630.1||1|WARNING_TRANSCRIPT_NO_START_CODON),UTR_3_PRIME(MODIFIER||18|||HORVU1Hr1G000620|Hv_IBSC_PGSB_r1||HORVU1Hr1G000620.10|11|1|WARNING_TRANSCRIPT_INCOMPLETE),UTR_3_PRIME(MODIFIER||18|||HORVU1Hr1G000620…
SCRI_RS_14227	chr1H:15691817(validated)	EFF=DOWNSTREAM(MODIFIER||1193|||HORVU1Hr1G007640|Hv_IBSC_PGSB_r1||HORVU1Hr1G007640.20||1),DOWNSTREAM(MODIFIER||1221|||HORVU1Hr1G007630|Hv_IBSC_PGSB_r1||HORVU1Hr1G007630.4||1),DOWNSTREAM(MODIFIER||158|||HORVU1Hr1G007630|Hv_IBSC_PGSB_r1||HORVU1Hr1G007630.3||1|WARNING_TRANSCRIPT_NO_START_CODON),DOWNSTREAM(MODIFIER||185|||HORVU1Hr1G007640|Hv_IBSC_PGSB_r1||HORVU1Hr1G007640.14||1|WARNING_TRANSCRIPT_NO_…
SCRI_RS_82277	chr1H:157450138(unvalidated)
SCRI_RS_122490	chr1H:16449728(validated)	EFF=SYNONYMOUS_CODING(LOW|SILENT|G/A|?489||HORVU1Hr1G007810|Hv_IBSC_PGSB_r1||HORVU1Hr1G007810.6|3|1|WARNING_TRANSCRIPT_INCOMPLETE),UPSTREAM(MODIFIER||1587|||HORVU1Hr1G007800|Hv_IBSC_PGSB_r1||HORVU1Hr1G007800.1||1|WARNING_TRANSCRIPT_INCOMPLETE),UPSTREAM(MODIFIER||1607|||HORVU1Hr1G007800|Hv_IBSC_PGSB_r1||HORVU1Hr1G007800.6||1|WARNING_TRANSCRIPT_NO_START_CODON),UPSTREAM(MODIFIER||1614|||HORVU1Hr1G00…
SCRI_RS_88375	chr1H:16450645(validated)	EFF=NON_SYNONYMOUS_CODING(MODERATE|MISSENSE|Atc/Gtc|I167V||HORVU1Hr1G007810|Hv_IBSC_PGSB_r1||HORVU1Hr1G007810.2|2|1|WARNING_TRANSCRIPT_NO_START_CODON),NON_SYNONYMOUS_CODING(MODERATE|MISSENSE|Atc/Gtc|I230V||HORVU1Hr1G007810|Hv_IBSC_PGSB_r1||HORVU1Hr1G007810.6|2|1|WARNING_TRANSCRIPT_INCOMPLETE),NON_SYNONYMOUS_CODING(MODERATE|MISSENSE|Atc/Gtc|I40V||HORVU1Hr1G007810|Hv_IBSC_PGSB_r1||HORVU1Hr1G007810.…
SCRI_RS_150226	chr1H:16644370(validated)	EFF=UTR_3_PRIME(MODIFIER||63|||HORVU1Hr1G007840|Hv_IBSC_PGSB_r1||HORVU1Hr1G007840.1|2|1),UTR_3_PRIME(MODIFIER||63|||HORVU1Hr1G007840|Hv_IBSC_PGSB_r1||HORVU1Hr1G007840.2|2|1),UTR_3_PRIME(MODIFIER||63|||HORVU1Hr1G007840|Hv_IBSC_PGSB_r1||HORVU1Hr1G007840.3|3|1)
SCRI_RS_217160	chr1H:17195993(validated)	EFF=DOWNSTREAM(MODIFIER||1361|||HORVU1Hr1G007910|Hv_IBSC_PGSB_r1||HORVU1Hr1G007910.4||1|WARNING_TRANSCRIPT_NO_START_CODON),DOWNSTREAM(MODIFIER||1618|||HORVU1Hr1G007910|Hv_IBSC_PGSB_r1||HORVU1Hr1G007910.9||1|WARNING_TRANSCRIPT_NO_START_CODON),DOWNSTREAM(MODIFIER||4080|||HORVU1Hr1G007920|Hv_IBSC_PGSB_r1||HORVU1Hr1G007920.2||1|WARNING_TRANSCRIPT_NO_START_CODON),DOWNSTREAM(MODIFIER||4977|||HORVU1Hr1G…
SCRI_RS_171221	chr1H:17332852(validated)	EFF=DOWNSTREAM(MODIFIER||3596|||HORVU1Hr1G008100|Hv_IBSC_PGSB_r1||HORVU1Hr1G008100.1||1),DOWNSTREAM(MODIFIER||3596|||HORVU1Hr1G008100|Hv_IBSC_PGSB_r1||HORVU1Hr1G008100.2||1|WARNING_TRANSCRIPT_INCOMPLETE),DOWNSTREAM(MODIFIER||3628|||HORVU1Hr1G008100|Hv_IBSC_PGSB_r1||HORVU1Hr1G008100.3||1),DOWNSTREAM(MODIFIER||3628|||HORVU1Hr1G008100|Hv_IBSC_PGSB_r1||HORVU1Hr1G008100.4||1),DOWNSTREAM(MODIFIER||3646…
SCRI_RS_151047	chr1H:17341588(validated)	EFF=INTRON(MODIFIER|||||HORVU1Hr1G008100|Hv_IBSC_PGSB_r1||HORVU1Hr1G008100.14|1|1|WARNING_TRANSCRIPT_NO_START_CODON),INTRON(MODIFIER|||||HORVU1Hr1G008100|Hv_IBSC_PGSB_r1||HORVU1Hr1G008100.15|1|1|WARNING_TRANSCRIPT_NO_START_CODON),INTRON(MODIFIER|||||HORVU1Hr1G008100|Hv_IBSC_PGSB_r1||HORVU1Hr1G008100.9|1|1),NON_SYNONYMOUS_CODING(MODERATE|MISSENSE|aCg/aTg|T210M||HORVU1Hr1G008100|Hv_IBSC_PGSB_r1||HO…
SCRI_RS_235243	chr1H:17566590(validated)	EFF=NON_SYNONYMOUS_CODING(MODERATE|MISSENSE|Ttc/Gtc|F60V||HORVU1Hr1G008120|Hv_IBSC_PGSB_r1||HORVU1Hr1G008120.1|1|1),UPSTREAM(MODIFIER||35|||HORVU1Hr1G008120|Hv_IBSC_PGSB_r1||HORVU1Hr1G008120.2||1|WARNING_TRANSCRIPT_NO_START_CODON)
1906-429	chr1H:17570246(unvalidated)
2901-1137	chr1H:17583107(unvalidated)
SCRI_RS_182947	chr1H:178180879(unvalidated)
SCRI_RS_117492	chr1H:17908362(validated)	EFF=DOWNSTREAM(MODIFIER||1611|||HORVU1Hr1G008250|Hv_IBSC_PGSB_r1||HORVU1Hr1G008250.26||1),SYNONYMOUS_CODING(LOW|SILENT|caA/caG|Q134||HORVU1Hr1G008250|Hv_IBSC_PGSB_r1||HORVU1Hr1G008250.11|5|1|WARNING_TRANSCRIPT_INCOMPLETE),SYNONYMOUS_CODING(LOW|SILENT|caA/caG|Q134||HORVU1Hr1G008250|Hv_IBSC_PGSB_r1||HORVU1Hr1G008250.9|14|1|WARNING_TRANSCRIPT_INCOMPLETE),SYNONYMOUS_CODING(LOW|SILENT|caA/caG|Q181||HO…
SCRI_RS_155382	chr1H:18358066(unvalidated)
5318-436	chr1H:18359684(validated)	EFF=DOWNSTREAM(MODIFIER||1204|||HORVU1Hr1G008330|Hv_IBSC_PGSB_r1||HORVU1Hr1G008330.9||1|WARNING_TRANSCRIPT_NO_START_CODON),DOWNSTREAM(MODIFIER||1263|||HORVU1Hr1G008330|Hv_IBSC_PGSB_r1||HORVU1Hr1G008330.10||1|WARNING_TRANSCRIPT_NO_START_CODON),DOWNSTREAM(MODIFIER||1263|||HORVU1Hr1G008330|Hv_IBSC_PGSB_r1||HORVU1Hr1G008330.8||1),DOWNSTREAM(MODIFIER||726|||HORVU1Hr1G008330|Hv_IBSC_PGSB_r1||HORVU1Hr1G…
12_30498	chr1H:185736870(unvalidated)
SCRI_RS_123187	chr1H:18664341(unvalidated)
5194-1118	chr1H:18807356(validated)	EFF=DOWNSTREAM(MODIFIER||249|||HORVU1Hr1G008620|Hv_IBSC_PGSB_r1||HORVU1Hr1G008620.6||1),DOWNSTREAM(MODIFIER||254|||HORVU1Hr1G008620|Hv_IBSC_PGSB_r1||HORVU1Hr1G008620.5||1|WARNING_TRANSCRIPT_NO_START_CODON),DOWNSTREAM(MODIFIER||281|||HORVU1Hr1G008620|Hv_IBSC_PGSB_r1||HORVU1Hr1G008620.7||1),DOWNSTREAM(MODIFIER||291|||HORVU1Hr1G008620|Hv_IBSC_PGSB_r1||HORVU1Hr1G008620.9||1),DOWNSTREAM(MODIFIER||369|…
SCRI_RS_176084	chr1H:19122608(validated)	EFF=UTR_3_PRIME(MODIFIER||111|||HORVU1Hr1G008690|Hv_IBSC_PGSB_r1||HORVU1Hr1G008690.1|1|1|WARNING_TRANSCRIPT_NO_START_CODON)
3220-723	chr1H:1913952(unvalidated)
12_30944	chr1H:1914059(validated)	EFF=DOWNSTREAM(MODIFIER||38|||HORVU1Hr1G000710|Hv_IBSC_PGSB_r1||HORVU1Hr1G000710.4||1),DOWNSTREAM(MODIFIER||73|||HORVU1Hr1G000710|Hv_IBSC_PGSB_r1||HORVU1Hr1G000710.2||1),DOWNSTREAM(MODIFIER||73|||HORVU1Hr1G000710|Hv_IBSC_PGSB_r1||HORVU1Hr1G000710.3||1),UTR_3_PRIME(MODIFIER||73|||HORVU1Hr1G000710|Hv_IBSC_PGSB_r1||HORVU1Hr1G000710.1|7|1|WARNING_TRANSCRIPT_NO_START_CODON)
SCRI_RS_124234	chr1H:1928613(validated)	EFF=DOWNSTREAM(MODIFIER||1497|||HORVU1Hr1G000720|Hv_IBSC_PGSB_r1||HORVU1Hr1G000720.13||1|WARNING_TRANSCRIPT_NO_START_CODON),DOWNSTREAM(MODIFIER||3571|||HORVU1Hr1G000720|Hv_IBSC_PGSB_r1||HORVU1Hr1G000720.12||1|WARNING_TRANSCRIPT_NO_START_CODON),DOWNSTREAM(MODIFIER||4222|||HORVU1Hr1G000730|Hv_IBSC_PGSB_r1||HORVU1Hr1G000730.1||1),DOWNSTREAM(MODIFIER||498|||HORVU1Hr1G000720|Hv_IBSC_PGSB_r1||HORVU1Hr1…
6081-850	chr1H:19370549(validated)	EFF=INTRON(MODIFIER|||||HORVU1Hr1G008810|Hv_IBSC_PGSB_r1||HORVU1Hr1G008810.5|1|1|WARNING_TRANSCRIPT_NO_START_CODON),NON_SYNONYMOUS_CODING(MODERATE|MISSENSE|tAc/tCc|Y186S||HORVU1Hr1G008810|Hv_IBSC_PGSB_r1||HORVU1Hr1G008810.3|2|1),NON_SYNONYMOUS_CODING(MODERATE|MISSENSE|tAc/tCc|Y76S||HORVU1Hr1G008810|Hv_IBSC_PGSB_r1||HORVU1Hr1G008810.1|1|1),NON_SYNONYMOUS_CODING(MODERATE|MISSENSE|tAc/tCc|Y76S||HORV…
SCRI_RS_239784	chr1H:19951710(validated)	EFF=DOWNSTREAM(MODIFIER||1201|||HORVU1Hr1G008940|Hv_IBSC_PGSB_r1||HORVU1Hr1G008940.27||1),DOWNSTREAM(MODIFIER||3997|||HORVU1Hr1G008930|Hv_IBSC_PGSB_r1||HORVU1Hr1G008930.2||1),DOWNSTREAM(MODIFIER||4180|||HORVU1Hr1G008930|Hv_IBSC_PGSB_r1||HORVU1Hr1G008930.1||1|WARNING_TRANSCRIPT_NO_START_CODON),NON_SYNONYMOUS_CODING(MODERATE|MISSENSE|Gtt/Att|V1165I||HORVU1Hr1G008940|Hv_IBSC_PGSB_r1||HORVU1Hr1G00894…
SCRI_RS_200107	chr1H:200739172(unvalidated)
SCRI_RS_150500	chr1H:20170947(unvalidated)
12_31276	chr1H:20336402(unvalidated)
SCRI_RS_128285	chr1H:22176692(validated)	EFF=DOWNSTREAM(MODIFIER||3778|||HORVU1Hr1G009900|Hv_IBSC_PGSB_r1||HORVU1Hr1G009900.1||1|WARNING_TRANSCRIPT_NO_START_CODON),DOWNSTREAM(MODIFIER||726|||HORVU1Hr1G009900|Hv_IBSC_PGSB_r1||HORVU1Hr1G009900.11||1|WARNING_TRANSCRIPT_NO_START_CODON),DOWNSTREAM(MODIFIER||726|||HORVU1Hr1G009900|Hv_IBSC_PGSB_r1||HORVU1Hr1G009900.12||1|WARNING_TRANSCRIPT_NO_START_CODON),DOWNSTREAM(MODIFIER||726|||HORVU1Hr1G0…
3751-1136	chr1H:22567867(validated)	EFF=DOWNSTREAM(MODIFIER||263|||HORVU1Hr1G009950|Hv_IBSC_PGSB_r1||HORVU1Hr1G009950.2||1|WARNING_TRANSCRIPT_NO_START_CODON),DOWNSTREAM(MODIFIER||269|||HORVU1Hr1G009950|Hv_IBSC_PGSB_r1||HORVU1Hr1G009950.13||1),DOWNSTREAM(MODIFIER||271|||HORVU1Hr1G009950|Hv_IBSC_PGSB_r1||HORVU1Hr1G009950.14||1),DOWNSTREAM(MODIFIER||297|||HORVU1Hr1G009950|Hv_IBSC_PGSB_r1||HORVU1Hr1G009950.10||1|WARNING_TRANSCRIPT_NO_S…
SCRI_RS_126734	chr1H:22837846(validated)	EFF=DOWNSTREAM(MODIFIER||2504|||HORVU1Hr1G010040|Hv_IBSC_PGSB_r1||HORVU1Hr1G010040.7||1),DOWNSTREAM(MODIFIER||3817|||HORVU1Hr1G010050|Hv_IBSC_PGSB_r1||HORVU1Hr1G010050.1||1),DOWNSTREAM(MODIFIER||433|||HORVU1Hr1G010040|Hv_IBSC_PGSB_r1||HORVU1Hr1G010040.1||1|WARNING_TRANSCRIPT_INCOMPLETE),DOWNSTREAM(MODIFIER||433|||HORVU1Hr1G010040|Hv_IBSC_PGSB_r1||HORVU1Hr1G010040.2||1|WARNING_TRANSCRIPT_INCOMPLET…
SCRI_RS_173446	chr1H:232457784(unvalidated)
5346-1587	chr1H:23815813(validated)	EFF=DOWNSTREAM(MODIFIER||515|||HORVU1Hr1G010380|Hv_IBSC_PGSB_r1||HORVU1Hr1G010380.7||1|WARNING_TRANSCRIPT_NO_START_CODON),SYNONYMOUS_CODING(LOW|SILENT|acT/acC|T710||HORVU1Hr1G010380|Hv_IBSC_PGSB_r1||HORVU1Hr1G010380.4|3|1),SYNONYMOUS_CODING(LOW|SILENT|acT/acC|T732||HORVU1Hr1G010380|Hv_IBSC_PGSB_r1||HORVU1Hr1G010380.9|2|1|WARNING_TRANSCRIPT_NO_START_CODON),SYNONYMOUS_CODING(LOW|SILENT|acT/acC|T733…
SCRI_RS_161702	chr1H:24025029(validated)	EFF=DOWNSTREAM(MODIFIER||2652|||HORVU1Hr1G010510|Hv_IBSC_PGSB_r1||HORVU1Hr1G010510.1||1),DOWNSTREAM(MODIFIER||2707|||HORVU1Hr1G010510|Hv_IBSC_PGSB_r1||HORVU1Hr1G010510.2||1),UPSTREAM(MODIFIER||386|||HORVU1Hr1G010500|Hv_IBSC_PGSB_r1||HORVU1Hr1G010500.1||1),UTR_3_PRIME(MODIFIER||1102|||HORVU1Hr1G010490|Hv_IBSC_PGSB_r1||HORVU1Hr1G010490.1|1|1|WARNING_TRANSCRIPT_NO_START_CODON),UTR_3_PRIME(MODIFIER||…
SCRI_RS_116548	chr1H:24027749(unvalidated)
12_10506	chr1H:243566375(validated)	EFF=DOWNSTREAM(MODIFIER||120|||HORVU1Hr1G036330|Hv_IBSC_PGSB_r1||HORVU1Hr1G036330.8||1),DOWNSTREAM(MODIFIER||59|||HORVU1Hr1G036330|Hv_IBSC_PGSB_r1||HORVU1Hr1G036330.3||1),DOWNSTREAM(MODIFIER||59|||HORVU1Hr1G036330|Hv_IBSC_PGSB_r1||HORVU1Hr1G036330.4||1|WARNING_TRANSCRIPT_NO_START_CODON),DOWNSTREAM(MODIFIER||67|||HORVU1Hr1G036330|Hv_IBSC_PGSB_r1||HORVU1Hr1G036330.7||1),DOWNSTREAM(MODIFIER||80|||HO…
SCRI_RS_107687	chr1H:2471872(validated)	EFF=UPSTREAM(MODIFIER||1858|||HORVU1Hr1G000950|Hv_IBSC_PGSB_r1||HORVU1Hr1G000950.1||1|WARNING_TRANSCRIPT_INCOMPLETE),UTR_3_PRIME(MODIFIER||134|||HORVU1Hr1G000940|Hv_IBSC_PGSB_r1||HORVU1Hr1G000940.1|1|1),UTR_3_PRIME(MODIFIER||134|||HORVU1Hr1G000940|Hv_IBSC_PGSB_r1||HORVU1Hr1G000940.2|2|1),UTR_3_PRIME(MODIFIER||134|||HORVU1Hr1G000940|Hv_IBSC_PGSB_r1||HORVU1Hr1G000940.3|3|1|WARNING_TRANSCRIPT_INCOMP…
12_11311	chr1H:2477595(validated)	EFF=DOWNSTREAM(MODIFIER||2537|||HORVU1Hr1G000960|Hv_IBSC_PGSB_r1||HORVU1Hr1G000960.12||1|WARNING_TRANSCRIPT_INCOMPLETE),DOWNSTREAM(MODIFIER||3585|||HORVU1Hr1G000950|Hv_IBSC_PGSB_r1||HORVU1Hr1G000950.1||1|WARNING_TRANSCRIPT_INCOMPLETE),INTRON(MODIFIER|||||HORVU1Hr1G000960|Hv_IBSC_PGSB_r1||HORVU1Hr1G000960.10|12|1|WARNING_TRANSCRIPT_INCOMPLETE),INTRON(MODIFIER|||||HORVU1Hr1G000960|Hv_IBSC_PGSB_r1||…
SCRI_RS_204276	chr1H:248411(validated)	EFF=INTRON(MODIFIER|||||HORVU1Hr1G000060|Hv_IBSC_PGSB_r1||HORVU1Hr1G000060.26|2|1|WARNING_TRANSCRIPT_NO_START_CODON),NON_SYNONYMOUS_CODING(MODERATE|MISSENSE|Ggg/Agg|G102R||HORVU1Hr1G000060|Hv_IBSC_PGSB_r1||HORVU1Hr1G000060.29|3|1|WARNING_TRANSCRIPT_NO_START_CODON),NON_SYNONYMOUS_CODING(MODERATE|MISSENSE|Ggg/Agg|G118R||HORVU1Hr1G000060|Hv_IBSC_PGSB_r1||HORVU1Hr1G000060.28|3|1|WARNING_TRANSCRIPT_NO…
ABC14148-1-1-177	chr1H:261773377(validated)	EFF=DOWNSTREAM(MODIFIER||1224|||HORVU1Hr1G038060|Hv_IBSC_PGSB_r1||HORVU1Hr1G038060.3||1),DOWNSTREAM(MODIFIER||1255|||HORVU1Hr1G038060|Hv_IBSC_PGSB_r1||HORVU1Hr1G038060.2||1),DOWNSTREAM(MODIFIER||2298|||HORVU1Hr1G038060|Hv_IBSC_PGSB_r1||HORVU1Hr1G038060.11||1),DOWNSTREAM(MODIFIER||2347|||HORVU1Hr1G038060|Hv_IBSC_PGSB_r1||HORVU1Hr1G038060.1||1),DOWNSTREAM(MODIFIER||2367|||HORVU1Hr1G038060|Hv_IBSC_P…
2511-533	chr1H:263584(validated)	EFF=DOWNSTREAM(MODIFIER||4|||HORVU1Hr1G000080|Hv_IBSC_PGSB_r1||HORVU1Hr1G000080.2||1|WARNING_TRANSCRIPT_NO_START_CODON),UPSTREAM(MODIFIER||3902|||HORVU1Hr1G000090|Hv_IBSC_PGSB_r1||HORVU1Hr1G000090.1||1),UPSTREAM(MODIFIER||3902|||HORVU1Hr1G000090|Hv_IBSC_PGSB_r1||HORVU1Hr1G000090.2||1),UPSTREAM(MODIFIER||3932|||HORVU1Hr1G000090|Hv_IBSC_PGSB_r1||HORVU1Hr1G000090.3||1),UPSTREAM(MODIFIER||3935|||HORV…
12_30653	chr1H:272697(validated)	EFF=DOWNSTREAM(MODIFIER||1011|||HORVU1Hr1G000090|Hv_IBSC_PGSB_r1||HORVU1Hr1G000090.3||1),DOWNSTREAM(MODIFIER||1077|||HORVU1Hr1G000090|Hv_IBSC_PGSB_r1||HORVU1Hr1G000090.10||1|WARNING_TRANSCRIPT_NO_START_CODON),DOWNSTREAM(MODIFIER||1110|||HORVU1Hr1G000090|Hv_IBSC_PGSB_r1||HORVU1Hr1G000090.1||1),DOWNSTREAM(MODIFIER||1110|||HORVU1Hr1G000090|Hv_IBSC_PGSB_r1||HORVU1Hr1G000090.2||1),DOWNSTREAM(MODIFIER|…
4511-1878	chr1H:272999970(validated)	EFF=DOWNSTREAM(MODIFIER||145|||HORVU1Hr1G039050|Hv_IBSC_PGSB_r1||HORVU1Hr1G039050.19||1|WARNING_TRANSCRIPT_NO_START_CODON),DOWNSTREAM(MODIFIER||145|||HORVU1Hr1G039050|Hv_IBSC_PGSB_r1||HORVU1Hr1G039050.20||1|WARNING_TRANSCRIPT_NO_START_CODON),DOWNSTREAM(MODIFIER||145|||HORVU1Hr1G039050|Hv_IBSC_PGSB_r1||HORVU1Hr1G039050.21||1|WARNING_TRANSCRIPT_NO_START_CODON),DOWNSTREAM(MODIFIER||186|||HORVU1Hr1G0…
6238-243	chr1H:27636684(unvalidated)
12_31177	chr1H:28643791(validated)	EFF=DOWNSTREAM(MODIFIER||1148|||HORVU1Hr1G011800|Hv_IBSC_PGSB_r1||HORVU1Hr1G011800.28||1|WARNING_TRANSCRIPT_INCOMPLETE),DOWNSTREAM(MODIFIER||1370|||HORVU1Hr1G011800|Hv_IBSC_PGSB_r1||HORVU1Hr1G011800.29||1|WARNING_TRANSCRIPT_NO_START_CODON),DOWNSTREAM(MODIFIER||1418|||HORVU1Hr1G011800|Hv_IBSC_PGSB_r1||HORVU1Hr1G011800.30||1),NON_SYNONYMOUS_CODING(MODERATE|MISSENSE|Gcc/Acc|A161T||HORVU1Hr1G011800|H…
SCRI_RS_167505	chr1H:289307338(unvalidated)|chr1H:289308478(unvalidated)
SCRI_RS_227491	chr1H:289719(validated)	EFF=DOWNSTREAM(MODIFIER||574|||HORVU1Hr1G000140|Hv_IBSC_PGSB_r1||HORVU1Hr1G000140.6||1|WARNING_TRANSCRIPT_NO_START_CODON),NON_SYNONYMOUS_CODING(MODERATE|MISSENSE|Aca/Gca|T1038A||HORVU1Hr1G000140|Hv_IBSC_PGSB_r1||HORVU1Hr1G000140.2|12|1|WARNING_TRANSCRIPT_INCOMPLETE),NON_SYNONYMOUS_CODING(MODERATE|MISSENSE|Aca/Gca|T1223A||HORVU1Hr1G000140|Hv_IBSC_PGSB_r1||HORVU1Hr1G000140.1|11|1|WARNING_TRANSCRIPT…
SCRI_RS_222748	chr1H:29082314(validated)	EFF=DOWNSTREAM(MODIFIER||1392|||HORVU1Hr1G011900|Hv_IBSC_PGSB_r1||HORVU1Hr1G011900.25||1|WARNING_TRANSCRIPT_INCOMPLETE),DOWNSTREAM(MODIFIER||185|||HORVU1Hr1G011890|Hv_IBSC_PGSB_r1||HORVU1Hr1G011890.4||1|WARNING_TRANSCRIPT_NO_START_CODON),DOWNSTREAM(MODIFIER||206|||HORVU1Hr1G011890|Hv_IBSC_PGSB_r1||HORVU1Hr1G011890.2||1|WARNING_TRANSCRIPT_NO_START_CODON),DOWNSTREAM(MODIFIER||222|||HORVU1Hr1G011890…
SCRI_RS_149838	chr1H:290995(validated)	EFF=SYNONYMOUS_CODING(LOW|SILENT|ggG/ggA|G716||HORVU1Hr1G000140|Hv_IBSC_PGSB_r1||HORVU1Hr1G000140.2|9|1|WARNING_TRANSCRIPT_INCOMPLETE),SYNONYMOUS_CODING(LOW|SILENT|ggG/ggA|G749||HORVU1Hr1G000140|Hv_IBSC_PGSB_r1||HORVU1Hr1G000140.6|8|1|WARNING_TRANSCRIPT_NO_START_CODON),SYNONYMOUS_CODING(LOW|SILENT|ggG/ggA|G901||HORVU1Hr1G000140|Hv_IBSC_PGSB_r1||HORVU1Hr1G000140.1|8|1|WARNING_TRANSCRIPT_INCOMPLETE…
12_21408	chr1H:293656754(unvalidated)
SCRI_RS_169369	chr1H:294844(unvalidated)
12_11357	chr1H:30093555(unvalidated)|chr1H:30202779(unvalidated)
SCRI_RS_147210	chr1H:302091766(unvalidated)
12_30817	chr1H:30299159(validated)|chr1H:30472822(validated)	EFF=NON_SYNONYMOUS_CODING(MODERATE|MISSENSE|gAc/gGc|D177G||HORVU1Hr1G012190|Hv_IBSC_PGSB_r1||HORVU1Hr1G012190.1|1|1|WARNING_TRANSCRIPT_INCOMPLETE),NON_SYNONYMOUS_CODING(MODERATE|MISSENSE|gAc/gGc|D177G||HORVU1Hr1G012190|Hv_IBSC_PGSB_r1||HORVU1Hr1G012190.2|2|1);EFF=INTERGENIC(MODIFIER||||||||||1)
12_30306	chr1H:303945733(validated)	EFF=DOWNSTREAM(MODIFIER||2745|||HORVU1Hr1G042060|Hv_IBSC_PGSB_r1||HORVU1Hr1G042060.6||1),DOWNSTREAM(MODIFIER||311|||HORVU1Hr1G042060|Hv_IBSC_PGSB_r1||HORVU1Hr1G042060.4||1),DOWNSTREAM(MODIFIER||408|||HORVU1Hr1G042060|Hv_IBSC_PGSB_r1||HORVU1Hr1G042060.5||1|WARNING_TRANSCRIPT_NO_START_CODON),SYNONYMOUS_CODING(LOW|SILENT|agT/agC|S11||HORVU1Hr1G042060|Hv_IBSC_PGSB_r1||HORVU1Hr1G042060.7|1|1),UTR_3_PR…
SCRI_RS_149726	chr1H:305524938(validated)	EFF=UTR_3_PRIME(MODIFIER||211|||HORVU1Hr1G042280|Hv_IBSC_PGSB_r1||HORVU1Hr1G042280.10|5|1),UTR_3_PRIME(MODIFIER||211|||HORVU1Hr1G042280|Hv_IBSC_PGSB_r1||HORVU1Hr1G042280.11|5|1),UTR_3_PRIME(MODIFIER||211|||HORVU1Hr1G042280|Hv_IBSC_PGSB_r1||HORVU1Hr1G042280.1|5|1),UTR_3_PRIME(MODIFIER||211|||HORVU1Hr1G042280|Hv_IBSC_PGSB_r1||HORVU1Hr1G042280.2|1|1),UTR_3_PRIME(MODIFIER||211|||HORVU1Hr1G042280|Hv_I…
SCRI_RS_193640	chr1H:313064950(validated)	EFF=SYNONYMOUS_CODING(LOW|SILENT|tcG/tcA|S108||HORVU1Hr1G043110|Hv_IBSC_PGSB_r1||HORVU1Hr1G043110.5|2|1),SYNONYMOUS_CODING(LOW|SILENT|tcG/tcA|S23||HORVU1Hr1G043110|Hv_IBSC_PGSB_r1||HORVU1Hr1G043110.11|3|1),SYNONYMOUS_CODING(LOW|SILENT|tcG/tcA|S23||HORVU1Hr1G043110|Hv_IBSC_PGSB_r1||HORVU1Hr1G043110.15|3|1),SYNONYMOUS_CODING(LOW|SILENT|tcG/tcA|S75||HORVU1Hr1G043110|Hv_IBSC_PGSB_r1||HORVU1Hr1G043110…
12_11498	chr1H:31354146(unvalidated)
SCRI_RS_141511	chr1H:314034291(validated)	EFF=SYNONYMOUS_CODING(LOW|SILENT|acA/acG|T338||HORVU1Hr1G043220|Hv_IBSC_PGSB_r1||HORVU1Hr1G043220.1|1|1)
2851-848	chr1H:314308188(validated)	EFF=DOWNSTREAM(MODIFIER||3737|||HORVU1Hr1G043260|Hv_IBSC_PGSB_r1||HORVU1Hr1G043260.4||1|WARNING_TRANSCRIPT_NO_START_CODON),DOWNSTREAM(MODIFIER||3968|||HORVU1Hr1G043260|Hv_IBSC_PGSB_r1||HORVU1Hr1G043260.3||1|WARNING_TRANSCRIPT_NO_START_CODON),DOWNSTREAM(MODIFIER||4670|||HORVU1Hr1G043260|Hv_IBSC_PGSB_r1||HORVU1Hr1G043260.2||1),DOWNSTREAM(MODIFIER||4907|||HORVU1Hr1G043260|Hv_IBSC_PGSB_r1||HORVU1Hr1G…
12_30562	chr1H:315508280(unvalidated)
12_30336	chr1H:31676923(validated)	EFF=DOWNSTREAM(MODIFIER||3174|||HORVU1Hr1G012680|Hv_IBSC_PGSB_r1||HORVU1Hr1G012680.2||1|WARNING_TRANSCRIPT_NO_START_CODON),UTR_3_PRIME(MODIFIER||78|||HORVU1Hr1G012680|Hv_IBSC_PGSB_r1||HORVU1Hr1G012680.1|2|1),UTR_3_PRIME(MODIFIER||78|||HORVU1Hr1G012680|Hv_IBSC_PGSB_r1||HORVU1Hr1G012680.3|2|1),UTR_3_PRIME(MODIFIER||78|||HORVU1Hr1G012680|Hv_IBSC_PGSB_r1||HORVU1Hr1G012680.4|2|1),UTR_3_PRIME(MODIFIER|…
SCRI_RS_114047	chr1H:31685164(validated)	EFF=DOWNSTREAM(MODIFIER||1529|||HORVU1Hr1G012690|Hv_IBSC_PGSB_r1||HORVU1Hr1G012690.4||1),DOWNSTREAM(MODIFIER||2516|||HORVU1Hr1G012690|Hv_IBSC_PGSB_r1||HORVU1Hr1G012690.5||1|WARNING_TRANSCRIPT_NO_START_CODON),INTRON(MODIFIER|||||HORVU1Hr1G012690|Hv_IBSC_PGSB_r1||HORVU1Hr1G012690.3|1|1|WARNING_TRANSCRIPT_INCOMPLETE),SYNONYMOUS_CODING(LOW|SILENT|aaA/aaG|K319||HORVU1Hr1G012690|Hv_IBSC_PGSB_r1||HORVU1…
SCRI_RS_193392	chr1H:31685463(validated)	EFF=DOWNSTREAM(MODIFIER||1230|||HORVU1Hr1G012690|Hv_IBSC_PGSB_r1||HORVU1Hr1G012690.4||1),DOWNSTREAM(MODIFIER||2217|||HORVU1Hr1G012690|Hv_IBSC_PGSB_r1||HORVU1Hr1G012690.5||1|WARNING_TRANSCRIPT_NO_START_CODON),INTRON(MODIFIER|||||HORVU1Hr1G012690|Hv_IBSC_PGSB_r1||HORVU1Hr1G012690.2|1|1),INTRON(MODIFIER|||||HORVU1Hr1G012690|Hv_IBSC_PGSB_r1||HORVU1Hr1G012690.3|1|1|WARNING_TRANSCRIPT_INCOMPLETE),UTR_3…
4163-1786	chr1H:317349136(validated)	EFF=SYNONYMOUS_CODING(LOW|SILENT|gcA/gcG|A21||HORVU1Hr1G043680|Hv_IBSC_PGSB_r1||HORVU1Hr1G043680.4|1|1),SYNONYMOUS_CODING(LOW|SILENT|gcA/gcG|A517||HORVU1Hr1G043680|Hv_IBSC_PGSB_r1||HORVU1Hr1G043680.11|8|1),SYNONYMOUS_CODING(LOW|SILENT|gcA/gcG|A517||HORVU1Hr1G043680|Hv_IBSC_PGSB_r1||HORVU1Hr1G043680.2|8|1),SYNONYMOUS_CODING(LOW|SILENT|gcA/gcG|A517||HORVU1Hr1G043680|Hv_IBSC_PGSB_r1||HORVU1Hr1G04368…
12_30043	chr1H:317349862(validated)	EFF=INTRON(MODIFIER|||||HORVU1Hr1G043680|Hv_IBSC_PGSB_r1||HORVU1Hr1G043680.10|6|1),INTRON(MODIFIER|||||HORVU1Hr1G043680|Hv_IBSC_PGSB_r1||HORVU1Hr1G043680.11|5|1),INTRON(MODIFIER|||||HORVU1Hr1G043680|Hv_IBSC_PGSB_r1||HORVU1Hr1G043680.12|6|1|WARNING_TRANSCRIPT_INCOMPLETE),INTRON(MODIFIER|||||HORVU1Hr1G043680|Hv_IBSC_PGSB_r1||HORVU1Hr1G043680.13|6|1),INTRON(MODIFIER|||||HORVU1Hr1G043680|Hv_IBSC_PGSB…
12_10489	chr1H:320288071(unvalidated)
12_11036	chr1H:320494648(unvalidated)
12_10300	chr1H:321396626(validated)	EFF=DOWNSTREAM(MODIFIER||41|||HORVU1Hr1G044000|Hv_IBSC_PGSB_r1||HORVU1Hr1G044000.2||1),UTR_3_PRIME(MODIFIER||41|||HORVU1Hr1G044000|Hv_IBSC_PGSB_r1||HORVU1Hr1G044000.1|1|1|WARNING_TRANSCRIPT_NO_START_CODON)
ABC11913-1-1-104	chr1H:322265019(validated)	EFF=DOWNSTREAM(MODIFIER||1020|||HORVU1Hr1G044200|Hv_IBSC_PGSB_r1||HORVU1Hr1G044200.5||1|WARNING_TRANSCRIPT_INCOMPLETE),DOWNSTREAM(MODIFIER||690|||HORVU1Hr1G044200|Hv_IBSC_PGSB_r1||HORVU1Hr1G044200.4||1|WARNING_TRANSCRIPT_INCOMPLETE),DOWNSTREAM(MODIFIER||70|||HORVU1Hr1G044210|Hv_IBSC_PGSB_r1||HORVU1Hr1G044210.1||1),INTRON(MODIFIER|||||HORVU1Hr1G044200|Hv_IBSC_PGSB_r1||HORVU1Hr1G044200.1|7|1|WARNIN…
7090-1260	chr1H:324191509(validated)	EFF=DOWNSTREAM(MODIFIER||135|||HORVU1Hr1G044590|Hv_IBSC_PGSB_r1||HORVU1Hr1G044590.9||1),DOWNSTREAM(MODIFIER||1459|||HORVU1Hr1G044590|Hv_IBSC_PGSB_r1||HORVU1Hr1G044590.13||1),DOWNSTREAM(MODIFIER||542|||HORVU1Hr1G044590|Hv_IBSC_PGSB_r1||HORVU1Hr1G044590.4||1),DOWNSTREAM(MODIFIER||69|||HORVU1Hr1G044590|Hv_IBSC_PGSB_r1||HORVU1Hr1G044590.8||1|WARNING_TRANSCRIPT_NO_START_CODON),DOWNSTREAM(MODIFIER||9||…
12_30404	chr1H:324791460(validated)	EFF=DOWNSTREAM(MODIFIER||369|||HORVU1Hr1G044690|Hv_IBSC_PGSB_r1||HORVU1Hr1G044690.1||1|WARNING_TRANSCRIPT_NO_START_CODON),NON_SYNONYMOUS_CODING(MODERATE|MISSENSE|cGt/cTt|R158L||HORVU1Hr1G044680|Hv_IBSC_PGSB_r1||HORVU1Hr1G044680.2|3|1|WARNING_TRANSCRIPT_INCOMPLETE),NON_SYNONYMOUS_CODING(MODERATE|MISSENSE|cGt/cTt|R250L||HORVU1Hr1G044680|Hv_IBSC_PGSB_r1||HORVU1Hr1G044680.3|4|1|WARNING_TRANSCRIPT_INC…
1866-866	chr1H:324791460(validated)	EFF=DOWNSTREAM(MODIFIER||369|||HORVU1Hr1G044690|Hv_IBSC_PGSB_r1||HORVU1Hr1G044690.1||1|WARNING_TRANSCRIPT_NO_START_CODON),NON_SYNONYMOUS_CODING(MODERATE|MISSENSE|cGt/cTt|R158L||HORVU1Hr1G044680|Hv_IBSC_PGSB_r1||HORVU1Hr1G044680.2|3|1|WARNING_TRANSCRIPT_INCOMPLETE),NON_SYNONYMOUS_CODING(MODERATE|MISSENSE|cGt/cTt|R250L||HORVU1Hr1G044680|Hv_IBSC_PGSB_r1||HORVU1Hr1G044680.3|4|1|WARNING_TRANSCRIPT_INC…
12_31381	chr1H:325808056(validated)	EFF=DOWNSTREAM(MODIFIER||90|||HORVU1Hr1G044810|Hv_IBSC_PGSB_r1||HORVU1Hr1G044810.2||1),UPSTREAM(MODIFIER||1084|||HORVU1Hr1G044820|Hv_IBSC_PGSB_r1||HORVU1Hr1G044820.1||1),UPSTREAM(MODIFIER||1187|||HORVU1Hr1G044820|Hv_IBSC_PGSB_r1||HORVU1Hr1G044820.2||1),UPSTREAM(MODIFIER||1219|||HORVU1Hr1G044820|Hv_IBSC_PGSB_r1||HORVU1Hr1G044820.3||1),UPSTREAM(MODIFIER||1242|||HORVU1Hr1G044820|Hv_IBSC_PGSB_r1||HOR…
SCRI_RS_124377	chr1H:328628301(validated)	EFF=UPSTREAM(MODIFIER||4306|||HORVU1Hr1G045210|Hv_IBSC_PGSB_r1||HORVU1Hr1G045210.2||1|WARNING_TRANSCRIPT_NO_START_CODON),UPSTREAM(MODIFIER||4843|||HORVU1Hr1G045210|Hv_IBSC_PGSB_r1||HORVU1Hr1G045210.1||1|WARNING_TRANSCRIPT_NO_START_CODON),UPSTREAM(MODIFIER||54|||HORVU1Hr1G045220|Hv_IBSC_PGSB_r1||HORVU1Hr1G045220.6||1|WARNING_TRANSCRIPT_NO_START_CODON),UTR_5_PRIME(MODIFIER||36|||HORVU1Hr1G045220|Hv…
4020-643	chr1H:329700337(validated)	EFF=DOWNSTREAM(MODIFIER||574|||HORVU1Hr1G045360|Hv_IBSC_PGSB_r1||HORVU1Hr1G045360.7||1|WARNING_TRANSCRIPT_NO_START_CODON),NON_SYNONYMOUS_CODING(MODERATE|MISSENSE|cTg/cAg|L77Q||HORVU1Hr1G045370|Hv_IBSC_PGSB_r1||HORVU1Hr1G045370.4|1|1),NON_SYNONYMOUS_CODING(MODERATE|MISSENSE|cTg/cAg|L86Q||HORVU1Hr1G045370|Hv_IBSC_PGSB_r1||HORVU1Hr1G045370.3|1|1|WARNING_TRANSCRIPT_NO_START_CODON),UPSTREAM(MODIFIER||…
SCRI_RS_143927	chr1H:330477683(validated)	EFF=INTRON(MODIFIER|||||HORVU1Hr1G045490|Hv_IBSC_PGSB_r1||HORVU1Hr1G045490.1|3|1|WARNING_TRANSCRIPT_INCOMPLETE),INTRON(MODIFIER|||||HORVU1Hr1G045490|Hv_IBSC_PGSB_r1||HORVU1Hr1G045490.2|2|1|WARNING_TRANSCRIPT_INCOMPLETE),INTRON(MODIFIER|||||HORVU1Hr1G045490|Hv_IBSC_PGSB_r1||HORVU1Hr1G045490.3|2|1|WARNING_TRANSCRIPT_INCOMPLETE),INTRON(MODIFIER|||||HORVU1Hr1G045490|Hv_IBSC_PGSB_r1||HORVU1Hr1G045490.…
SCRI_RS_189586	chr1H:330769878(validated)	EFF=SYNONYMOUS_CODING(LOW|SILENT|acT/acC|T121||HORVU1Hr1G045520|Hv_IBSC_PGSB_r1||HORVU1Hr1G045520.5|3|1|WARNING_TRANSCRIPT_NO_START_CODON),SYNONYMOUS_CODING(LOW|SILENT|acT/acC|T170||HORVU1Hr1G045520|Hv_IBSC_PGSB_r1||HORVU1Hr1G045520.3|4|1|WARNING_TRANSCRIPT_NO_START_CODON),SYNONYMOUS_CODING(LOW|SILENT|acT/acC|T181||HORVU1Hr1G045520|Hv_IBSC_PGSB_r1||HORVU1Hr1G045520.1|3|1),SYNONYMOUS_CODING(LOW|SI…
12_31208	chr1H:331415858(validated)	EFF=NON_SYNONYMOUS_CODING(MODERATE|MISSENSE|Cag/Gag|Q58E||HORVU1Hr1G045610|Hv_IBSC_PGSB_r1||HORVU1Hr1G045610.1|1|1),NON_SYNONYMOUS_CODING(MODERATE|MISSENSE|Cag/Gag|Q95E||HORVU1Hr1G045610|Hv_IBSC_PGSB_r1||HORVU1Hr1G045610.8|2|1),NON_SYNONYMOUS_CODING(MODERATE|MISSENSE|aCa/aGa|T243R||HORVU1Hr1G045610|Hv_IBSC_PGSB_r1||HORVU1Hr1G045610.2|3|1|WARNING_TRANSCRIPT_INCOMPLETE),NON_SYNONYMOUS_CODING(MODERA…
SCRI_RS_138691	chr1H:333135439(validated)	EFF=DOWNSTREAM(MODIFIER||2968|||HORVU1Hr1G045770|Hv_IBSC_PGSB_r1||HORVU1Hr1G045770.1||1|WARNING_TRANSCRIPT_NO_START_CODON),NON_SYNONYMOUS_CODING(MODERATE|MISSENSE|Gtt/Att|V17I||HORVU1Hr1G045760|Hv_IBSC_PGSB_r1||HORVU1Hr1G045760.5|2|1),NON_SYNONYMOUS_CODING(MODERATE|MISSENSE|Gtt/Att|V71I||HORVU1Hr1G045760|Hv_IBSC_PGSB_r1||HORVU1Hr1G045760.1|2|1),NON_SYNONYMOUS_CODING(MODERATE|MISSENSE|Gtt/Att|V71I…
SCRI_RS_153785	chr1H:33444893(validated)	EFF=DOWNSTREAM(MODIFIER||1158|||HORVU1Hr1G013040|Hv_IBSC_PGSB_r1||HORVU1Hr1G013040.1||1),DOWNSTREAM(MODIFIER||1266|||HORVU1Hr1G013040|Hv_IBSC_PGSB_r1||HORVU1Hr1G013040.4||1),DOWNSTREAM(MODIFIER||3999|||HORVU1Hr1G013020|Hv_IBSC_PGSB_r1||HORVU1Hr1G013020.1||1|WARNING_TRANSCRIPT_NO_START_CODON),UPSTREAM(MODIFIER||3233|||HORVU1Hr1G013030|Hv_IBSC_PGSB_r1||HORVU1Hr1G013030.1||1),UTR_3_PRIME(MODIFIER||1…
SCRI_RS_186830	chr1H:334925157(validated)	EFF=UTR_3_PRIME(MODIFIER||5134|||HORVU1Hr1G045960|Hv_IBSC_PGSB_r1||HORVU1Hr1G045960.1|4|1|WARNING_TRANSCRIPT_NO_START_CODON),UTR_3_PRIME(MODIFIER||5134|||HORVU1Hr1G045960|Hv_IBSC_PGSB_r1||HORVU1Hr1G045960.2|3|1|WARNING_TRANSCRIPT_NO_START_CODON),UTR_3_PRIME(MODIFIER||5134|||HORVU1Hr1G045960|Hv_IBSC_PGSB_r1||HORVU1Hr1G045960.3|3|1|WARNING_TRANSCRIPT_NO_START_CODON)
SCRI_RS_170869	chr1H:33846707(validated)	EFF=DOWNSTREAM(MODIFIER||4664|||HORVU1Hr1G013190|Hv_IBSC_PGSB_r1||HORVU1Hr1G013190.4||1),SYNONYMOUS_CODING(LOW|SILENT|acG/acA|T320||HORVU1Hr1G013190|Hv_IBSC_PGSB_r1||HORVU1Hr1G013190.3|4|1),SYNONYMOUS_CODING(LOW|SILENT|acG/acA|T340||HORVU1Hr1G013190|Hv_IBSC_PGSB_r1||HORVU1Hr1G013190.2|3|1),UPSTREAM(MODIFIER||782|||HORVU1Hr1G013180|Hv_IBSC_PGSB_r1||HORVU1Hr1G013180.1||1),UTR_3_PRIME(MODIFIER||4168…
SCRI_RS_213103	chr1H:339655578(validated)	EFF=DOWNSTREAM(MODIFIER||1833|||HORVU1Hr1G046290|Hv_IBSC_PGSB_r1||HORVU1Hr1G046290.1||1),DOWNSTREAM(MODIFIER||371|||HORVU1Hr1G046270|Hv_IBSC_PGSB_r1||HORVU1Hr1G046270.7||1|WARNING_TRANSCRIPT_NO_START_CODON),DOWNSTREAM(MODIFIER||565|||HORVU1Hr1G046270|Hv_IBSC_PGSB_r1||HORVU1Hr1G046270.1||1),DOWNSTREAM(MODIFIER||718|||HORVU1Hr1G046270|Hv_IBSC_PGSB_r1||HORVU1Hr1G046270.4||1),NON_SYNONYMOUS_CODING(MO…
5381-1950	chr1H:34087694(validated)	EFF=DOWNSTREAM(MODIFIER||2539|||HORVU1Hr1G013220|Hv_IBSC_PGSB_r1||HORVU1Hr1G013220.1||1|WARNING_TRANSCRIPT_NO_START_CODON),DOWNSTREAM(MODIFIER||2922|||HORVU1Hr1G013220|Hv_IBSC_PGSB_r1||HORVU1Hr1G013220.2||1|WARNING_TRANSCRIPT_NO_START_CODON),INTRON(MODIFIER|||||HORVU1Hr1G013210|Hv_IBSC_PGSB_r1||HORVU1Hr1G013210.4|3|1|WARNING_TRANSCRIPT_NO_START_CODON),UTR_3_PRIME(MODIFIER||172|||HORVU1Hr1G013210|…
2651-1774	chr1H:343529638(unvalidated)
SCRI_RS_155439	chr1H:345351439(validated)	EFF=DOWNSTREAM(MODIFIER||563|||HORVU1Hr1G046940|Hv_IBSC_PGSB_r1||HORVU1Hr1G046940.7||1),DOWNSTREAM(MODIFIER||572|||HORVU1Hr1G046940|Hv_IBSC_PGSB_r1||HORVU1Hr1G046940.8||1),DOWNSTREAM(MODIFIER||593|||HORVU1Hr1G046940|Hv_IBSC_PGSB_r1||HORVU1Hr1G046940.9||1|WARNING_TRANSCRIPT_INCOMPLETE),UTR_3_PRIME(MODIFIER||39|||HORVU1Hr1G046940|Hv_IBSC_PGSB_r1||HORVU1Hr1G046940.1|3|1|WARNING_TRANSCRIPT_NO_START_C…
SCRI_RS_132604	chr1H:346194722(validated)	EFF=DOWNSTREAM(MODIFIER||1008|||HORVU1Hr1G047000|Hv_IBSC_PGSB_r1||HORVU1Hr1G047000.1||1),DOWNSTREAM(MODIFIER||1167|||HORVU1Hr1G046990|Hv_IBSC_PGSB_r1||HORVU1Hr1G046990.11||1),DOWNSTREAM(MODIFIER||4570|||HORVU1Hr1G046990|Hv_IBSC_PGSB_r1||HORVU1Hr1G046990.5||1|WARNING_TRANSCRIPT_NO_START_CODON),SYNONYMOUS_CODING(LOW|SILENT|tgC/tgT|C121||HORVU1Hr1G046990|Hv_IBSC_PGSB_r1||HORVU1Hr1G046990.21|5|1),SYN…
SCRI_RS_7197	chr1H:346196655(validated)	EFF=DOWNSTREAM(MODIFIER||1157|||HORVU1Hr1G046990|Hv_IBSC_PGSB_r1||HORVU1Hr1G046990.2||1|WARNING_TRANSCRIPT_NO_START_CODON),DOWNSTREAM(MODIFIER||1163|||HORVU1Hr1G046990|Hv_IBSC_PGSB_r1||HORVU1Hr1G046990.1||1),DOWNSTREAM(MODIFIER||1197|||HORVU1Hr1G046990|Hv_IBSC_PGSB_r1||HORVU1Hr1G046990.10||1|WARNING_TRANSCRIPT_NO_START_CODON),DOWNSTREAM(MODIFIER||1199|||HORVU1Hr1G046990|Hv_IBSC_PGSB_r1||HORVU1Hr1…
SCRI_RS_236235	chr1H:347387168(validated)	EFF=UPSTREAM(MODIFIER||162|||HORVU1Hr1G047100|Hv_IBSC_PGSB_r1||HORVU1Hr1G047100.12||1|WARNING_TRANSCRIPT_NO_START_CODON),UTR_5_PRIME(MODIFIER||175|||HORVU1Hr1G047100|Hv_IBSC_PGSB_r1||HORVU1Hr1G047100.10|1|1|WARNING_TRANSCRIPT_INCOMPLETE),UTR_5_PRIME(MODIFIER||175|||HORVU1Hr1G047100|Hv_IBSC_PGSB_r1||HORVU1Hr1G047100.11|1|1),UTR_5_PRIME(MODIFIER||175|||HORVU1Hr1G047100|Hv_IBSC_PGSB_r1||HORVU1Hr1G04…
SCRI_RS_151874	chr1H:347774796(validated)	EFF=NON_SYNONYMOUS_CODING(MODERATE|MISSENSE|Atc/Gtc|I220V||HORVU1Hr1G047110|Hv_IBSC_PGSB_r1||HORVU1Hr1G047110.12|16|1|WARNING_TRANSCRIPT_INCOMPLETE),NON_SYNONYMOUS_CODING(MODERATE|MISSENSE|Atc/Gtc|I237V||HORVU1Hr1G047110|Hv_IBSC_PGSB_r1||HORVU1Hr1G047110.11|4|1|WARNING_TRANSCRIPT_INCOMPLETE),NON_SYNONYMOUS_CODING(MODERATE|MISSENSE|Atc/Gtc|I525V||HORVU1Hr1G047110|Hv_IBSC_PGSB_r1||HORVU1Hr1G047110.…
12_10938	chr1H:348204358(validated)	EFF=DOWNSTREAM(MODIFIER||1909|||HORVU1Hr1G047190|Hv_IBSC_PGSB_r1||HORVU1Hr1G047190.1||1|WARNING_TRANSCRIPT_NO_START_CODON),DOWNSTREAM(MODIFIER||4722|||HORVU1Hr1G047180|Hv_IBSC_PGSB_r1||HORVU1Hr1G047180.5||1),DOWNSTREAM(MODIFIER||4854|||HORVU1Hr1G047180|Hv_IBSC_PGSB_r1||HORVU1Hr1G047180.6||1),DOWNSTREAM(MODIFIER||4916|||HORVU1Hr1G047180|Hv_IBSC_PGSB_r1||HORVU1Hr1G047180.7||1),DOWNSTREAM(MODIFIER||…
12_30592	chr1H:348209587(validated)	EFF=DOWNSTREAM(MODIFIER||1451|||HORVU1Hr1G047200|Hv_IBSC_PGSB_r1||HORVU1Hr1G047200.2||1),DOWNSTREAM(MODIFIER||1723|||HORVU1Hr1G047180|Hv_IBSC_PGSB_r1||HORVU1Hr1G047180.15||1),DOWNSTREAM(MODIFIER||1747|||HORVU1Hr1G047180|Hv_IBSC_PGSB_r1||HORVU1Hr1G047180.16||1),DOWNSTREAM(MODIFIER||2093|||HORVU1Hr1G047200|Hv_IBSC_PGSB_r1||HORVU1Hr1G047200.1||1|WARNING_TRANSCRIPT_NO_START_CODON),DOWNSTREAM(MODIFIER…
SCRI_RS_230133	chr1H:348551757(unvalidated)
SCRI_RS_216058	chr1H:349283949(validated)	EFF=DOWNSTREAM(MODIFIER||226|||HORVU1Hr1G047290|Hv_IBSC_PGSB_r1||HORVU1Hr1G047290.23||1|WARNING_TRANSCRIPT_NO_START_CODON),DOWNSTREAM(MODIFIER||226|||HORVU1Hr1G047290|Hv_IBSC_PGSB_r1||HORVU1Hr1G047290.24||1|WARNING_TRANSCRIPT_NO_START_CODON),DOWNSTREAM(MODIFIER||249|||HORVU1Hr1G047290|Hv_IBSC_PGSB_r1||HORVU1Hr1G047290.25||1),DOWNSTREAM(MODIFIER||2804|||HORVU1Hr1G047290|Hv_IBSC_PGSB_r1||HORVU1Hr1G…
ConsensusGBS0371-2	chr1H:349489471(validated)	EFF=DOWNSTREAM(MODIFIER||1262|||HORVU1Hr1G047300|Hv_IBSC_PGSB_r1||HORVU1Hr1G047300.1||1),INTRON(MODIFIER|||||HORVU1Hr1G047300|Hv_IBSC_PGSB_r1||HORVU1Hr1G047300.2|13|1),INTRON(MODIFIER|||||HORVU1Hr1G047300|Hv_IBSC_PGSB_r1||HORVU1Hr1G047300.3|13|1),INTRON(MODIFIER|||||HORVU1Hr1G047300|Hv_IBSC_PGSB_r1||HORVU1Hr1G047300.4|13|1),INTRON(MODIFIER|||||HORVU1Hr1G047300|Hv_IBSC_PGSB_r1||HORVU1Hr1G047300.5|…
12_11209	chr1H:350423508(validated)	EFF=UTR_3_PRIME(MODIFIER||3|||HORVU1Hr1G047390|Hv_IBSC_PGSB_r1||HORVU1Hr1G047390.1|1|1)
SCRI_RS_141598	chr1H:351864573(unvalidated)
12_31272	chr1H:351866364(validated)	EFF=UPSTREAM(MODIFIER||1118|||HORVU1Hr1G047580|Hv_IBSC_PGSB_r1||HORVU1Hr1G047580.5||1|WARNING_TRANSCRIPT_INCOMPLETE),UPSTREAM(MODIFIER||1149|||HORVU1Hr1G047580|Hv_IBSC_PGSB_r1||HORVU1Hr1G047580.13||1|WARNING_TRANSCRIPT_INCOMPLETE),UPSTREAM(MODIFIER||152|||HORVU1Hr1G047620|Hv_IBSC_PGSB_r1||HORVU1Hr1G047620.3||1),UPSTREAM(MODIFIER||2248|||HORVU1Hr1G047600|Hv_IBSC_PGSB_r1||HORVU1Hr1G047600.2||1|WARN…
8717-244	chr1H:352305952(unvalidated)
SCRI_RS_7813	chr1H:352312916(unvalidated)
SCRI_RS_171543	chr1H:352318729(validated)	EFF=NON_SYNONYMOUS_CODING(MODERATE|MISSENSE|aGc/aAc|S19N||HORVU1Hr1G047690|Hv_IBSC_PGSB_r1||HORVU1Hr1G047690.3|1|1|WARNING_TRANSCRIPT_NO_START_CODON),START_GAINED(LOW|||||HORVU1Hr1G047700|Hv_IBSC_PGSB_r1||HORVU1Hr1G047700.1|1|1),START_GAINED(LOW|||||HORVU1Hr1G047700|Hv_IBSC_PGSB_r1||HORVU1Hr1G047700.2|1|1),SYNONYMOUS_CODING(LOW|SILENT|caG/caA|Q10||HORVU1Hr1G047690|Hv_IBSC_PGSB_r1||HORVU1Hr1G04769…
SCRI_RS_134850	chr1H:352865132(validated)	EFF=DOWNSTREAM(MODIFIER||18|||HORVU1Hr1G047730|Hv_IBSC_PGSB_r1||HORVU1Hr1G047730.8||1),DOWNSTREAM(MODIFIER||3608|||HORVU1Hr1G047740|Hv_IBSC_PGSB_r1||HORVU1Hr1G047740.1||1|WARNING_TRANSCRIPT_INCOMPLETE),DOWNSTREAM(MODIFIER||3818|||HORVU1Hr1G047740|Hv_IBSC_PGSB_r1||HORVU1Hr1G047740.2||1|WARNING_TRANSCRIPT_NO_START_CODON),UPSTREAM(MODIFIER||3818|||HORVU1Hr1G047750|Hv_IBSC_PGSB_r1||HORVU1Hr1G047750.1…
8224-561	chr1H:355284988(validated)	EFF=DOWNSTREAM(MODIFIER||1867|||HORVU1Hr1G047990|Hv_IBSC_PGSB_r1||HORVU1Hr1G047990.1||1|WARNING_TRANSCRIPT_INCOMPLETE),DOWNSTREAM(MODIFIER||260|||HORVU1Hr1G047980|Hv_IBSC_PGSB_r1||HORVU1Hr1G047980.2||1),INTRON(MODIFIER|||||HORVU1Hr1G047980|Hv_IBSC_PGSB_r1||HORVU1Hr1G047980.6|1|1|WARNING_TRANSCRIPT_NO_START_CODON),NON_SYNONYMOUS_CODING(MODERATE|MISSENSE|cCc/cTc|P18L||HORVU1Hr1G047980|Hv_IBSC_PGSB_…
1294-473	chr1H:355336584(unvalidated)
SCRI_RS_172170	chr1H:355819739(unvalidated)
SCRI_RS_189248	chr1H:355878453(validated)	EFF=DOWNSTREAM(MODIFIER||86|||HORVU1Hr1G048280|Hv_IBSC_PGSB_r1||HORVU1Hr1G048280.4||1),SYNONYMOUS_CODING(LOW|SILENT|gcA/gcG|A191||HORVU1Hr1G048280|Hv_IBSC_PGSB_r1||HORVU1Hr1G048280.2|4|1),SYNONYMOUS_CODING(LOW|SILENT|gcA/gcG|A44||HORVU1Hr1G048280|Hv_IBSC_PGSB_r1||HORVU1Hr1G048280.3|3|1),UTR_3_PRIME(MODIFIER||307|||HORVU1Hr1G048280|Hv_IBSC_PGSB_r1||HORVU1Hr1G048280.1|3|1),UTR_3_PRIME(MODIFIER||307…
SCRI_RS_189483	chr1H:35725028(validated)	EFF=INTRON(MODIFIER|||||HORVU1Hr1G013490|Hv_IBSC_PGSB_r1||HORVU1Hr1G013490.10|1|1|WARNING_TRANSCRIPT_NO_START_CODON),INTRON(MODIFIER|||||HORVU1Hr1G013490|Hv_IBSC_PGSB_r1||HORVU1Hr1G013490.3|1|1),INTRON(MODIFIER|||||HORVU1Hr1G013490|Hv_IBSC_PGSB_r1||HORVU1Hr1G013490.6|1|1),NON_SYNONYMOUS_CODING(MODERATE|MISSENSE|gCa/gTa|A393V||HORVU1Hr1G013490|Hv_IBSC_PGSB_r1||HORVU1Hr1G013490.9|1|1|WARNING_TRANSC…
12_31134	chr1H:357285032(validated)	EFF=DOWNSTREAM(MODIFIER||1304|||HORVU1Hr1G048350|Hv_IBSC_PGSB_r1||HORVU1Hr1G048350.1||1|WARNING_TRANSCRIPT_NO_START_CODON),DOWNSTREAM(MODIFIER||2097|||HORVU1Hr1G048350|Hv_IBSC_PGSB_r1||HORVU1Hr1G048350.2||1),UTR_3_PRIME(MODIFIER||1191|||HORVU1Hr1G048360|Hv_IBSC_PGSB_r1||HORVU1Hr1G048360.5|7|1),UTR_3_PRIME(MODIFIER||141|||HORVU1Hr1G048360|Hv_IBSC_PGSB_r1||HORVU1Hr1G048360.1|8|1|WARNING_TRANSCRIPT_…
SCRI_RS_122889	chr1H:357906648(unvalidated)
SCRI_RS_189898	chr1H:358149096(validated)	EFF=NON_SYNONYMOUS_CODING(MODERATE|MISSENSE|aCg/aTg|T19M||HORVU1Hr1G048400|Hv_IBSC_PGSB_r1||HORVU1Hr1G048400.4|2|1),START_GAINED(LOW|||||HORVU1Hr1G048400|Hv_IBSC_PGSB_r1||HORVU1Hr1G048400.5|2|1),SYNONYMOUS_CODING(LOW|SILENT|taC/taT|Y105||HORVU1Hr1G048400|Hv_IBSC_PGSB_r1||HORVU1Hr1G048400.1|2|1),SYNONYMOUS_CODING(LOW|SILENT|taC/taT|Y105||HORVU1Hr1G048400|Hv_IBSC_PGSB_r1||HORVU1Hr1G048400.2|2|1),SY…
SCRI_RS_163127	chr1H:358151636(unvalidated)
SCRI_RS_189920	chr1H:358151994(validated)	EFF=DOWNSTREAM(MODIFIER||171|||HORVU1Hr1G048400|Hv_IBSC_PGSB_r1||HORVU1Hr1G048400.7||1),DOWNSTREAM(MODIFIER||200|||HORVU1Hr1G048400|Hv_IBSC_PGSB_r1||HORVU1Hr1G048400.3||1),DOWNSTREAM(MODIFIER||91|||HORVU1Hr1G048400|Hv_IBSC_PGSB_r1||HORVU1Hr1G048400.4||1),DOWNSTREAM(MODIFIER||91|||HORVU1Hr1G048400|Hv_IBSC_PGSB_r1||HORVU1Hr1G048400.6||1),SYNONYMOUS_CODING(LOW|SILENT|ggC/ggT|G260||HORVU1Hr1G048400|H…
SCRI_RS_219043	chr1H:358992876(validated)	EFF=DOWNSTREAM(MODIFIER||1008|||HORVU1Hr1G048460|Hv_IBSC_PGSB_r1||HORVU1Hr1G048460.1||1),SYNONYMOUS_CODING(LOW|SILENT|gaC/gaT|D53||HORVU1Hr1G048450|Hv_IBSC_PGSB_r1||HORVU1Hr1G048450.5|1|1),SYNONYMOUS_CODING(LOW|SILENT|gaC/gaT|D78||HORVU1Hr1G048450|Hv_IBSC_PGSB_r1||HORVU1Hr1G048450.3|2|1|WARNING_TRANSCRIPT_NO_START_CODON),SYNONYMOUS_CODING(LOW|SILENT|gaC/gaT|D83||HORVU1Hr1G048450|Hv_IBSC_PGSB_r1||…
SCRI_RS_116685	chr1H:360030236(validated)	EFF=DOWNSTREAM(MODIFIER||1033|||HORVU1Hr1G048550|Hv_IBSC_PGSB_r1||HORVU1Hr1G048550.3||1|WARNING_TRANSCRIPT_NO_START_CODON),DOWNSTREAM(MODIFIER||1070|||HORVU1Hr1G048550|Hv_IBSC_PGSB_r1||HORVU1Hr1G048550.2||1),DOWNSTREAM(MODIFIER||1346|||HORVU1Hr1G048560|Hv_IBSC_PGSB_r1||HORVU1Hr1G048560.8||1|WARNING_TRANSCRIPT_INCOMPLETE),STOP_GAINED(HIGH|NONSENSE|tCa/tAa|S115*||HORVU1Hr1G048560|Hv_IBSC_PGSB_r1||H…
SCRI_RS_160466	chr1H:360035915(validated)	EFF=DOWNSTREAM(MODIFIER||1717|||HORVU1Hr1G048570|Hv_IBSC_PGSB_r1||HORVU1Hr1G048570.1||1|WARNING_TRANSCRIPT_NO_START_CODON),DOWNSTREAM(MODIFIER||18|||HORVU1Hr1G048580|Hv_IBSC_PGSB_r1||HORVU1Hr1G048580.14||1|WARNING_TRANSCRIPT_INCOMPLETE),DOWNSTREAM(MODIFIER||18|||HORVU1Hr1G048580|Hv_IBSC_PGSB_r1||HORVU1Hr1G048580.15||1|WARNING_TRANSCRIPT_INCOMPLETE),DOWNSTREAM(MODIFIER||18|||HORVU1Hr1G048580|Hv_IB…
SCRI_RS_158003	chr1H:360661211(validated)	EFF=DOWNSTREAM(MODIFIER||1164|||HORVU1Hr1G048610|Hv_IBSC_PGSB_r1||HORVU1Hr1G048610.3||1),DOWNSTREAM(MODIFIER||1255|||HORVU1Hr1G048610|Hv_IBSC_PGSB_r1||HORVU1Hr1G048610.1||1),DOWNSTREAM(MODIFIER||14|||HORVU1Hr1G048610|Hv_IBSC_PGSB_r1||HORVU1Hr1G048610.14||1|WARNING_TRANSCRIPT_NO_START_CODON),DOWNSTREAM(MODIFIER||14|||HORVU1Hr1G048610|Hv_IBSC_PGSB_r1||HORVU1Hr1G048610.2||1),DOWNSTREAM(MODIFIER||178…
SCRI_RS_140837	chr1H:36073806(unvalidated)
SCRI_RS_229932	chr1H:360883330(validated)	EFF=SYNONYMOUS_CODING(LOW|SILENT|gaC/gaT|D22||HORVU1Hr1G048630|Hv_IBSC_PGSB_r1||HORVU1Hr1G048630.1|1|1)
12_11169	chr1H:361246413(validated)|chr1H:361360595(validated)	EFF=SYNONYMOUS_CODING(LOW|SILENT|tgT/tgC|C149||HORVU1Hr1G048690|Hv_IBSC_PGSB_r1||HORVU1Hr1G048690.1|3|1),UTR_3_PRIME(MODIFIER||50|||HORVU1Hr1G048690|Hv_IBSC_PGSB_r1||HORVU1Hr1G048690.2|2|1|WARNING_TRANSCRIPT_NO_START_CODON);EFF=DOWNSTREAM(MODIFIER||1038|||HORVU1Hr1G048700|Hv_IBSC_PGSB_r1||HORVU1Hr1G048700.3||1|WARNING_TRANSCRIPT_NO_START_CODON),DOWNSTREAM(MODIFIER||1169|||HORVU1Hr1G048700|Hv_IBSC…
SCRI_RS_184784	chr1H:36171029(validated)	EFF=SYNONYMOUS_CODING(LOW|SILENT|gaC/gaT|D361||HORVU1Hr1G013580|Hv_IBSC_PGSB_r1||HORVU1Hr1G013580.1|2|1),SYNONYMOUS_CODING(LOW|SILENT|gaC/gaT|D361||HORVU1Hr1G013580|Hv_IBSC_PGSB_r1||HORVU1Hr1G013580.4|2|1),SYNONYMOUS_CODING(LOW|SILENT|gaC/gaT|D361||HORVU1Hr1G013580|Hv_IBSC_PGSB_r1||HORVU1Hr1G013580.5|2|1),SYNONYMOUS_CODING(LOW|SILENT|gaC/gaT|D442||HORVU1Hr1G013580|Hv_IBSC_PGSB_r1||HORVU1Hr1G01358…
5798-867	chr1H:362148631(unvalidated)
SCRI_RS_170542	chr1H:362152033(validated)	EFF=DOWNSTREAM(MODIFIER||1569|||HORVU1Hr1G048850|Hv_IBSC_PGSB_r1||HORVU1Hr1G048850.1||1|WARNING_TRANSCRIPT_NO_START_CODON),NON_SYNONYMOUS_CODING(MODERATE|MISSENSE|cTc/cCc|L18P||HORVU1Hr1G048840|Hv_IBSC_PGSB_r1||HORVU1Hr1G048840.3|1|1|WARNING_TRANSCRIPT_INCOMPLETE),NON_SYNONYMOUS_CODING(MODERATE|MISSENSE|cTc/cCc|L18P||HORVU1Hr1G048840|Hv_IBSC_PGSB_r1||HORVU1Hr1G048840.4|1|1|WARNING_TRANSCRIPT_INCO…
SCRI_RS_125407	chr1H:362736048(validated)	EFF=UTR_3_PRIME(MODIFIER||91|||HORVU1Hr1G048860|Hv_IBSC_PGSB_r1||HORVU1Hr1G048860.1|1|1)
4793-777	chr1H:364313609(unvalidated)|chr1H:364324491(unvalidated)
SCRI_RS_11615	chr1H:36439607(validated)	EFF=INTRON(MODIFIER|||||HORVU1Hr1G013600|Hv_IBSC_PGSB_r1||HORVU1Hr1G013600.10|1|1|WARNING_TRANSCRIPT_NO_START_CODON),INTRON(MODIFIER|||||HORVU1Hr1G013600|Hv_IBSC_PGSB_r1||HORVU1Hr1G013600.11|1|1|WARNING_TRANSCRIPT_NO_START_CODON),INTRON(MODIFIER|||||HORVU1Hr1G013600|Hv_IBSC_PGSB_r1||HORVU1Hr1G013600.12|1|1),INTRON(MODIFIER|||||HORVU1Hr1G013600|Hv_IBSC_PGSB_r1||HORVU1Hr1G013600.13|1|1),INTRON(MODI…
SCRI_RS_189637	chr1H:36457833(validated)	EFF=DOWNSTREAM(MODIFIER||1596|||HORVU1Hr1G013630|Hv_IBSC_PGSB_r1||HORVU1Hr1G013630.1||1|WARNING_TRANSCRIPT_NO_START_CODON),DOWNSTREAM(MODIFIER||2159|||HORVU1Hr1G013600|Hv_IBSC_PGSB_r1||HORVU1Hr1G013600.25||1|WARNING_TRANSCRIPT_NO_START_CODON),DOWNSTREAM(MODIFIER||4416|||HORVU1Hr1G013640|Hv_IBSC_PGSB_r1||HORVU1Hr1G013640.1||1|WARNING_TRANSCRIPT_NO_START_CODON),DOWNSTREAM(MODIFIER||4820|||HORVU1Hr1…
SCRI_RS_160545	chr1H:36462613(validated)	EFF=DOWNSTREAM(MODIFIER||1414|||HORVU1Hr1G013600|Hv_IBSC_PGSB_r1||HORVU1Hr1G013600.11||1|WARNING_TRANSCRIPT_NO_START_CODON),DOWNSTREAM(MODIFIER||1528|||HORVU1Hr1G013600|Hv_IBSC_PGSB_r1||HORVU1Hr1G013600.10||1|WARNING_TRANSCRIPT_NO_START_CODON),DOWNSTREAM(MODIFIER||1924|||HORVU1Hr1G013600|Hv_IBSC_PGSB_r1||HORVU1Hr1G013600.8||1|WARNING_TRANSCRIPT_NO_START_CODON),DOWNSTREAM(MODIFIER||1947|||HORVU1Hr…
5297-796	chr1H:365007316(validated)	EFF=INTRON(MODIFIER|||||HORVU1Hr1G049260|Hv_IBSC_PGSB_r1||HORVU1Hr1G049260.5|2|1),UPSTREAM(MODIFIER||1098|||HORVU1Hr1G049270|Hv_IBSC_PGSB_r1||HORVU1Hr1G049270.2||1),UPSTREAM(MODIFIER||1272|||HORVU1Hr1G049270|Hv_IBSC_PGSB_r1||HORVU1Hr1G049270.3||1),UTR_3_PRIME(MODIFIER||183|||HORVU1Hr1G049260|Hv_IBSC_PGSB_r1||HORVU1Hr1G049260.3|2|1|WARNING_TRANSCRIPT_NO_START_CODON),UTR_3_PRIME(MODIFIER||470|||HOR…
SCRI_RS_153434	chr1H:366453213(unvalidated)
SCRI_RS_232577	chr1H:3666934(validated)	EFF=INTRON(MODIFIER|||||HORVU1Hr1G001510|Hv_IBSC_PGSB_r1||HORVU1Hr1G001510.23|3|1),INTRON(MODIFIER|||||HORVU1Hr1G001510|Hv_IBSC_PGSB_r1||HORVU1Hr1G001510.24|1|1),INTRON(MODIFIER|||||HORVU1Hr1G001510|Hv_IBSC_PGSB_r1||HORVU1Hr1G001510.25|3|1),INTRON(MODIFIER|||||HORVU1Hr1G001510|Hv_IBSC_PGSB_r1||HORVU1Hr1G001510.26|2|1),INTRON(MODIFIER|||||HORVU1Hr1G001510|Hv_IBSC_PGSB_r1||HORVU1Hr1G001510.27|4|1),…
SCRI_RS_152642	chr1H:366832062(unvalidated)
2314-1412	chr1H:36687040(unvalidated)|chr1H:36698847(unvalidated)
SCRI_RS_221609	chr1H:367456204(validated)	EFF=SYNONYMOUS_CODING(LOW|SILENT|ggT/ggG|G178||HORVU1Hr1G049590|Hv_IBSC_PGSB_r1||HORVU1Hr1G049590.13|1|1),SYNONYMOUS_CODING(LOW|SILENT|ggT/ggG|G178||HORVU1Hr1G049590|Hv_IBSC_PGSB_r1||HORVU1Hr1G049590.14|1|1),SYNONYMOUS_CODING(LOW|SILENT|ggT/ggG|G271||HORVU1Hr1G049590|Hv_IBSC_PGSB_r1||HORVU1Hr1G049590.10|3|1),SYNONYMOUS_CODING(LOW|SILENT|ggT/ggG|G271||HORVU1Hr1G049590|Hv_IBSC_PGSB_r1||HORVU1Hr1G04…
12_30350	chr1H:368821886(unvalidated)
SCRI_RS_147042	chr1H:36948325(validated)	EFF=DOWNSTREAM(MODIFIER||590|||HORVU1Hr1G013730|Hv_IBSC_PGSB_r1||HORVU1Hr1G013730.14||1|WARNING_TRANSCRIPT_NO_START_CODON),SYNONYMOUS_CODING(LOW|SILENT|gtT/gtC|V120||HORVU1Hr1G013730|Hv_IBSC_PGSB_r1||HORVU1Hr1G013730.8|4|1),SYNONYMOUS_CODING(LOW|SILENT|gtT/gtC|V445||HORVU1Hr1G013730|Hv_IBSC_PGSB_r1||HORVU1Hr1G013730.1|5|1),SYNONYMOUS_CODING(LOW|SILENT|gtT/gtC|V449||HORVU1Hr1G013730|Hv_IBSC_PGSB_r…
12_30522	chr1H:370569348(unvalidated)
409-1643	chr1H:37114410(unvalidated)
3277-446	chr1H:37164507(validated)	EFF=DOWNSTREAM(MODIFIER||476|||HORVU1Hr1G013770|Hv_IBSC_PGSB_r1||HORVU1Hr1G013770.1||1|WARNING_TRANSCRIPT_NO_START_CODON),DOWNSTREAM(MODIFIER||725|||HORVU1Hr1G013800|Hv_IBSC_PGSB_r1||HORVU1Hr1G013800.1||1),START_GAINED(LOW|||||HORVU1Hr1G013790|Hv_IBSC_PGSB_r1||HORVU1Hr1G013790.1|1|1),UPSTREAM(MODIFIER||175|||HORVU1Hr1G013790|Hv_IBSC_PGSB_r1||HORVU1Hr1G013790.2||1|WARNING_TRANSCRIPT_NO_START_CODON…
SCRI_RS_187264	chr1H:37165144(validated)	EFF=DOWNSTREAM(MODIFIER||1113|||HORVU1Hr1G013770|Hv_IBSC_PGSB_r1||HORVU1Hr1G013770.1||1|WARNING_TRANSCRIPT_NO_START_CODON),DOWNSTREAM(MODIFIER||162|||HORVU1Hr1G013790|Hv_IBSC_PGSB_r1||HORVU1Hr1G013790.2||1|WARNING_TRANSCRIPT_NO_START_CODON),DOWNSTREAM(MODIFIER||444|||HORVU1Hr1G013790|Hv_IBSC_PGSB_r1||HORVU1Hr1G013790.1||1),DOWNSTREAM(MODIFIER||88|||HORVU1Hr1G013800|Hv_IBSC_PGSB_r1||HORVU1Hr1G0138…
SCRI_RS_183171	chr1H:37378707(validated)	EFF=DOWNSTREAM(MODIFIER||1557|||HORVU1Hr1G013830|Hv_IBSC_PGSB_r1||HORVU1Hr1G013830.1||1|WARNING_TRANSCRIPT_NO_START_CODON),DOWNSTREAM(MODIFIER||4997|||HORVU1Hr1G013850|Hv_IBSC_PGSB_r1||HORVU1Hr1G013850.1||1),DOWNSTREAM(MODIFIER||726|||HORVU1Hr1G013840|Hv_IBSC_PGSB_r1||HORVU1Hr1G013840.3||1),INTRON(MODIFIER|||||HORVU1Hr1G013820|Hv_IBSC_PGSB_r1||HORVU1Hr1G013820.10|14|1|WARNING_TRANSCRIPT_NO_START_…
12_11107	chr1H:374506358(validated)	EFF=DOWNSTREAM(MODIFIER||3107|||HORVU1Hr1G050530|Hv_IBSC_PGSB_r1||HORVU1Hr1G050530.4||1|WARNING_TRANSCRIPT_INCOMPLETE),DOWNSTREAM(MODIFIER||32|||HORVU1Hr1G050520|Hv_IBSC_PGSB_r1||HORVU1Hr1G050520.3||1),DOWNSTREAM(MODIFIER||32|||HORVU1Hr1G050520|Hv_IBSC_PGSB_r1||HORVU1Hr1G050520.4||1|WARNING_TRANSCRIPT_NO_START_CODON),DOWNSTREAM(MODIFIER||394|||HORVU1Hr1G050530|Hv_IBSC_PGSB_r1||HORVU1Hr1G050530.1|…
12_30110	chr1H:374864764(validated)	EFF=DOWNSTREAM(MODIFIER||439|||HORVU1Hr1G050560|Hv_IBSC_PGSB_r1||HORVU1Hr1G050560.2||1|WARNING_TRANSCRIPT_NO_START_CODON),UTR_3_PRIME(MODIFIER||439|||HORVU1Hr1G050560|Hv_IBSC_PGSB_r1||HORVU1Hr1G050560.1|1|1)
12_30694	chr1H:375075126(validated)	EFF=DOWNSTREAM(MODIFIER||128|||HORVU1Hr1G050580|Hv_IBSC_PGSB_r1||HORVU1Hr1G050580.8||1|WARNING_TRANSCRIPT_NO_START_CODON),SYNONYMOUS_CODING(LOW|SILENT|agC/agT|S2228||HORVU1Hr1G050580|Hv_IBSC_PGSB_r1||HORVU1Hr1G050580.5|22|1),SYNONYMOUS_CODING(LOW|SILENT|agC/agT|S2229||HORVU1Hr1G050580|Hv_IBSC_PGSB_r1||HORVU1Hr1G050580.2|21|1),SYNONYMOUS_CODING(LOW|SILENT|agC/agT|S2229||HORVU1Hr1G050580|Hv_IBSC_PG…
4716-1205	chr1H:375902959(validated)	EFF=DOWNSTREAM(MODIFIER||1793|||HORVU1Hr1G050650|Hv_IBSC_PGSB_r1||HORVU1Hr1G050650.35||1|WARNING_TRANSCRIPT_NO_START_CODON),DOWNSTREAM(MODIFIER||1793|||HORVU1Hr1G050650|Hv_IBSC_PGSB_r1||HORVU1Hr1G050650.36||1),DOWNSTREAM(MODIFIER||1808|||HORVU1Hr1G050650|Hv_IBSC_PGSB_r1||HORVU1Hr1G050650.37||1|WARNING_TRANSCRIPT_NO_START_CODON),DOWNSTREAM(MODIFIER||290|||HORVU1Hr1G050650|Hv_IBSC_PGSB_r1||HORVU1Hr…
3689-1101	chr1H:376489578(unvalidated)
6382-396	chr1H:37694302(validated)	EFF=DOWNSTREAM(MODIFIER||1756|||HORVU1Hr1G013900|Hv_IBSC_PGSB_r1||HORVU1Hr1G013900.8||1|WARNING_TRANSCRIPT_INCOMPLETE),DOWNSTREAM(MODIFIER||1759|||HORVU1Hr1G013900|Hv_IBSC_PGSB_r1||HORVU1Hr1G013900.9||1|WARNING_TRANSCRIPT_NO_START_CODON),DOWNSTREAM(MODIFIER||4120|||HORVU1Hr1G013910|Hv_IBSC_PGSB_r1||HORVU1Hr1G013910.1||1|WARNING_TRANSCRIPT_NO_START_CODON),NON_SYNONYMOUS_CODING(MODERATE|MISSENSE|Ag…
SCRI_RS_118168	chr1H:377585383(validated)	EFF=DOWNSTREAM(MODIFIER||15|||HORVU1Hr1G050920|Hv_IBSC_PGSB_r1||HORVU1Hr1G050920.17||1|WARNING_TRANSCRIPT_NO_START_CODON),DOWNSTREAM(MODIFIER||1784|||HORVU1Hr1G050920|Hv_IBSC_PGSB_r1||HORVU1Hr1G050920.22||1|WARNING_TRANSCRIPT_NO_START_CODON),DOWNSTREAM(MODIFIER||20|||HORVU1Hr1G050920|Hv_IBSC_PGSB_r1||HORVU1Hr1G050920.18||1|WARNING_TRANSCRIPT_NO_START_CODON),DOWNSTREAM(MODIFIER||27|||HORVU1Hr1G050…
7284-710	chr1H:379465886(unvalidated)|chr1H:379487160(unvalidated)
ABC13652-1-2-156	chr1H:379650858(validated)	EFF=SYNONYMOUS_CODING(LOW|SILENT|caT/caC|H235||HORVU1Hr1G051200|Hv_IBSC_PGSB_r1||HORVU1Hr1G051200.3|11|1),SYNONYMOUS_CODING(LOW|SILENT|caT/caC|H426||HORVU1Hr1G051200|Hv_IBSC_PGSB_r1||HORVU1Hr1G051200.13|9|1),SYNONYMOUS_CODING(LOW|SILENT|caT/caC|H426||HORVU1Hr1G051200|Hv_IBSC_PGSB_r1||HORVU1Hr1G051200.4|11|1),SYNONYMOUS_CODING(LOW|SILENT|caT/caC|H426||HORVU1Hr1G051200|Hv_IBSC_PGSB_r1||HORVU1Hr1G05…
12_30786	chr1H:380275827(validated)	EFF=DOWNSTREAM(MODIFIER||2848|||HORVU1Hr1G051250|Hv_IBSC_PGSB_r1||HORVU1Hr1G051250.2||1),DOWNSTREAM(MODIFIER||972|||HORVU1Hr1G051260|Hv_IBSC_PGSB_r1||HORVU1Hr1G051260.1||1|WARNING_TRANSCRIPT_INCOMPLETE),DOWNSTREAM(MODIFIER||972|||HORVU1Hr1G051260|Hv_IBSC_PGSB_r1||HORVU1Hr1G051260.2||1|WARNING_TRANSCRIPT_INCOMPLETE),DOWNSTREAM(MODIFIER||978|||HORVU1Hr1G051260|Hv_IBSC_PGSB_r1||HORVU1Hr1G051260.3||1…
SCRI_RS_153733	chr1H:380291583(validated)	EFF=DOWNSTREAM(MODIFIER||2501|||HORVU1Hr1G051280|Hv_IBSC_PGSB_r1||HORVU1Hr1G051280.1||1|WARNING_TRANSCRIPT_NO_START_CODON),DOWNSTREAM(MODIFIER||2732|||HORVU1Hr1G051280|Hv_IBSC_PGSB_r1||HORVU1Hr1G051280.2||1|WARNING_TRANSCRIPT_NO_START_CODON),START_GAINED(LOW|||||HORVU1Hr1G051290|Hv_IBSC_PGSB_r1||HORVU1Hr1G051290.1|1|1),START_GAINED(LOW|||||HORVU1Hr1G051290|Hv_IBSC_PGSB_r1||HORVU1Hr1G051290.2|1|1)…
SCRI_RS_119743	chr1H:380415153(unvalidated)
12_30672	chr1H:380417414(unvalidated)
12_30750	chr1H:380767269(unvalidated)
SCRI_RS_148600	chr1H:380771324(validated)	EFF=DOWNSTREAM(MODIFIER||1425|||HORVU1Hr1G051370|Hv_IBSC_PGSB_r1||HORVU1Hr1G051370.1||1|WARNING_TRANSCRIPT_NO_START_CODON),DOWNSTREAM(MODIFIER||1425|||HORVU1Hr1G051370|Hv_IBSC_PGSB_r1||HORVU1Hr1G051370.2||1|WARNING_TRANSCRIPT_NO_START_CODON),DOWNSTREAM(MODIFIER||1459|||HORVU1Hr1G051370|Hv_IBSC_PGSB_r1||HORVU1Hr1G051370.3||1),DOWNSTREAM(MODIFIER||1459|||HORVU1Hr1G051370|Hv_IBSC_PGSB_r1||HORVU1Hr1G…
8743-197	chr1H:380928690(unvalidated)
SCRI_RS_141140	chr1H:38111916(validated)	EFF=NON_SYNONYMOUS_CODING(MODERATE|MISSENSE|Gtc/Ttc|V157F||HORVU1Hr1G013970|Hv_IBSC_PGSB_r1||HORVU1Hr1G013970.1|2|1),NON_SYNONYMOUS_CODING(MODERATE|MISSENSE|Gtc/Ttc|V28F||HORVU1Hr1G013970|Hv_IBSC_PGSB_r1||HORVU1Hr1G013970.2|1|1),SYNONYMOUS_CODING(LOW|SILENT|ccG/ccT|P61||HORVU1Hr1G013970|Hv_IBSC_PGSB_r1||HORVU1Hr1G013970.3|2|1|WARNING_TRANSCRIPT_INCOMPLETE)
12_30478	chr1H:381207730(validated)	EFF=DOWNSTREAM(MODIFIER||2456|||HORVU1Hr1G051420|Hv_IBSC_PGSB_r1||HORVU1Hr1G051420.5||1|WARNING_TRANSCRIPT_NO_START_CODON),INTRON(MODIFIER|||||HORVU1Hr1G051420|Hv_IBSC_PGSB_r1||HORVU1Hr1G051420.1|2|1|WARNING_TRANSCRIPT_NO_START_CODON),INTRON(MODIFIER|||||HORVU1Hr1G051420|Hv_IBSC_PGSB_r1||HORVU1Hr1G051420.3|2|1|WARNING_TRANSCRIPT_INCOMPLETE),NON_SYNONYMOUS_CODING(MODERATE|MISSENSE|cAc/cGc|H128R||H…
12_30499	chr1H:381209230(validated)	EFF=DOWNSTREAM(MODIFIER||373|||HORVU1Hr1G051440|Hv_IBSC_PGSB_r1||HORVU1Hr1G051440.2||1),DOWNSTREAM(MODIFIER||532|||HORVU1Hr1G051440|Hv_IBSC_PGSB_r1||HORVU1Hr1G051440.3||1),DOWNSTREAM(MODIFIER||956|||HORVU1Hr1G051420|Hv_IBSC_PGSB_r1||HORVU1Hr1G051420.5||1|WARNING_TRANSCRIPT_NO_START_CODON),INTRON(MODIFIER|||||HORVU1Hr1G051420|Hv_IBSC_PGSB_r1||HORVU1Hr1G051420.1|2|1|WARNING_TRANSCRIPT_NO_START_CODO…
7800-594	chr1H:381326003(validated)	EFF=DOWNSTREAM(MODIFIER||1009|||HORVU1Hr1G051460|Hv_IBSC_PGSB_r1||HORVU1Hr1G051460.9||1),DOWNSTREAM(MODIFIER||1011|||HORVU1Hr1G051460|Hv_IBSC_PGSB_r1||HORVU1Hr1G051460.31||1|WARNING_TRANSCRIPT_NO_START_CODON),DOWNSTREAM(MODIFIER||1018|||HORVU1Hr1G051460|Hv_IBSC_PGSB_r1||HORVU1Hr1G051460.24||1|WARNING_TRANSCRIPT_NO_START_CODON),DOWNSTREAM(MODIFIER||1018|||HORVU1Hr1G051460|Hv_IBSC_PGSB_r1||HORVU1Hr…
SCRI_RS_198546	chr1H:383207519(validated)	EFF=SYNONYMOUS_CODING(LOW|SILENT|ctA/ctC|L35||HORVU1Hr1G051660|Hv_IBSC_PGSB_r1||HORVU1Hr1G051660.11|1|1),SYNONYMOUS_CODING(LOW|SILENT|ctA/ctC|L35||HORVU1Hr1G051660|Hv_IBSC_PGSB_r1||HORVU1Hr1G051660.12|1|1),SYNONYMOUS_CODING(LOW|SILENT|ctA/ctC|L35||HORVU1Hr1G051660|Hv_IBSC_PGSB_r1||HORVU1Hr1G051660.1|2|1),SYNONYMOUS_CODING(LOW|SILENT|ctA/ctC|L35||HORVU1Hr1G051660|Hv_IBSC_PGSB_r1||HORVU1Hr1G051660.…
SCRI_RS_14834	chr1H:384255125(validated)	EFF=DOWNSTREAM(MODIFIER||1381|||HORVU1Hr1G051800|Hv_IBSC_PGSB_r1||HORVU1Hr1G051800.9||1|WARNING_TRANSCRIPT_NO_START_CODON),DOWNSTREAM(MODIFIER||1400|||HORVU1Hr1G051800|Hv_IBSC_PGSB_r1||HORVU1Hr1G051800.12||1),DOWNSTREAM(MODIFIER||1400|||HORVU1Hr1G051800|Hv_IBSC_PGSB_r1||HORVU1Hr1G051800.4||1),DOWNSTREAM(MODIFIER||2876|||HORVU1Hr1G051800|Hv_IBSC_PGSB_r1||HORVU1Hr1G051800.10||1|WARNING_TRANSCRIPT_N…
12_11266	chr1H:38549052(unvalidated)
12_30243	chr1H:389343900(validated)	EFF=DOWNSTREAM(MODIFIER||1737|||HORVU1Hr1G052530|Hv_IBSC_PGSB_r1||HORVU1Hr1G052530.13||1),DOWNSTREAM(MODIFIER||1737|||HORVU1Hr1G052530|Hv_IBSC_PGSB_r1||HORVU1Hr1G052530.14||1),DOWNSTREAM(MODIFIER||1737|||HORVU1Hr1G052530|Hv_IBSC_PGSB_r1||HORVU1Hr1G052530.31||1),DOWNSTREAM(MODIFIER||1737|||HORVU1Hr1G052530|Hv_IBSC_PGSB_r1||HORVU1Hr1G052530.35||1),DOWNSTREAM(MODIFIER||1760|||HORVU1Hr1G052530|Hv_IBS…
6720-641	chr1H:39019703(validated)	EFF=DOWNSTREAM(MODIFIER||4410|||HORVU1Hr1G014130|Hv_IBSC_PGSB_r1||HORVU1Hr1G014130.1||1),SYNONYMOUS_CODING(LOW|SILENT|ccC/ccT|P1247||HORVU1Hr1G014120|Hv_IBSC_PGSB_r1||HORVU1Hr1G014120.13|3|1|WARNING_TRANSCRIPT_NO_START_CODON),SYNONYMOUS_CODING(LOW|SILENT|ccC/ccT|P1247||HORVU1Hr1G014120|Hv_IBSC_PGSB_r1||HORVU1Hr1G014120.14|3|1|WARNING_TRANSCRIPT_NO_START_CODON),SYNONYMOUS_CODING(LOW|SILENT|ccC/ccT…
ABC10636-1-4-285	chr1H:390692993(validated)	EFF=DOWNSTREAM(MODIFIER||1049|||HORVU1Hr1G052770|Hv_IBSC_PGSB_r1||HORVU1Hr1G052770.5||1),DOWNSTREAM(MODIFIER||1075|||HORVU1Hr1G052770|Hv_IBSC_PGSB_r1||HORVU1Hr1G052770.6||1),DOWNSTREAM(MODIFIER||849|||HORVU1Hr1G052770|Hv_IBSC_PGSB_r1||HORVU1Hr1G052770.2||1),DOWNSTREAM(MODIFIER||851|||HORVU1Hr1G052770|Hv_IBSC_PGSB_r1||HORVU1Hr1G052770.3||1),DOWNSTREAM(MODIFIER||861|||HORVU1Hr1G052770|Hv_IBSC_PGSB_…
SCRI_RS_167877	chr1H:391319382(validated)	EFF=DOWNSTREAM(MODIFIER||171|||HORVU1Hr1G052890|Hv_IBSC_PGSB_r1||HORVU1Hr1G052890.3||1),DOWNSTREAM(MODIFIER||1874|||HORVU1Hr1G052890|Hv_IBSC_PGSB_r1||HORVU1Hr1G052890.5||1),DOWNSTREAM(MODIFIER||1874|||HORVU1Hr1G052890|Hv_IBSC_PGSB_r1||HORVU1Hr1G052890.6||1|WARNING_TRANSCRIPT_NO_START_CODON),DOWNSTREAM(MODIFIER||3324|||HORVU1Hr1G052910|Hv_IBSC_PGSB_r1||HORVU1Hr1G052910.1||1),DOWNSTREAM(MODIFIER||3…
12_30348	chr1H:392575438(validated)	EFF=SYNONYMOUS_CODING(LOW|SILENT|gaA/gaG|E18||HORVU1Hr1G053090|Hv_IBSC_PGSB_r1||HORVU1Hr1G053090.9|1|1|WARNING_TRANSCRIPT_NO_START_CODON),SYNONYMOUS_CODING(LOW|SILENT|gaA/gaG|E24||HORVU1Hr1G053090|Hv_IBSC_PGSB_r1||HORVU1Hr1G053090.8|1|1|WARNING_TRANSCRIPT_NO_START_CODON),SYNONYMOUS_CODING(LOW|SILENT|gaA/gaG|E36||HORVU1Hr1G053090|Hv_IBSC_PGSB_r1||HORVU1Hr1G053090.1|1|1),SYNONYMOUS_CODING(LOW|SILEN…
SCRI_RS_9480	chr1H:39310922(validated)	EFF=DOWNSTREAM(MODIFIER||330|||HORVU1Hr1G014170|Hv_IBSC_PGSB_r1||HORVU1Hr1G014170.16||1|WARNING_TRANSCRIPT_NO_START_CODON),DOWNSTREAM(MODIFIER||383|||HORVU1Hr1G014170|Hv_IBSC_PGSB_r1||HORVU1Hr1G014170.17||1|WARNING_TRANSCRIPT_NO_START_CODON),DOWNSTREAM(MODIFIER||389|||HORVU1Hr1G014170|Hv_IBSC_PGSB_r1||HORVU1Hr1G014170.18||1|WARNING_TRANSCRIPT_NO_START_CODON),DOWNSTREAM(MODIFIER||411|||HORVU1Hr1G0…
SCRI_RS_199179	chr1H:39312377(validated)	EFF=DOWNSTREAM(MODIFIER||3619|||HORVU1Hr1G014170|Hv_IBSC_PGSB_r1||HORVU1Hr1G014170.26||1),DOWNSTREAM(MODIFIER||3620|||HORVU1Hr1G014170|Hv_IBSC_PGSB_r1||HORVU1Hr1G014170.27||1|WARNING_TRANSCRIPT_NO_START_CODON),DOWNSTREAM(MODIFIER||3620|||HORVU1Hr1G014170|Hv_IBSC_PGSB_r1||HORVU1Hr1G014170.28||1|WARNING_TRANSCRIPT_NO_START_CODON),DOWNSTREAM(MODIFIER||3620|||HORVU1Hr1G014170|Hv_IBSC_PGSB_r1||HORVU1H…
SCRI_RS_199178	chr1H:39314012(validated)	EFF=DOWNSTREAM(MODIFIER||1984|||HORVU1Hr1G014170|Hv_IBSC_PGSB_r1||HORVU1Hr1G014170.26||1),DOWNSTREAM(MODIFIER||1985|||HORVU1Hr1G014170|Hv_IBSC_PGSB_r1||HORVU1Hr1G014170.27||1|WARNING_TRANSCRIPT_NO_START_CODON),DOWNSTREAM(MODIFIER||1985|||HORVU1Hr1G014170|Hv_IBSC_PGSB_r1||HORVU1Hr1G014170.28||1|WARNING_TRANSCRIPT_NO_START_CODON),DOWNSTREAM(MODIFIER||1985|||HORVU1Hr1G014170|Hv_IBSC_PGSB_r1||HORVU1H…
SCRI_RS_161643	chr1H:394199133(validated)	EFF=DOWNSTREAM(MODIFIER||758|||HORVU1Hr1G053330|Hv_IBSC_PGSB_r1||HORVU1Hr1G053330.1||1),UPSTREAM(MODIFIER||162|||HORVU1Hr1G053320|Hv_IBSC_PGSB_r1||HORVU1Hr1G053320.6||1|WARNING_TRANSCRIPT_INCOMPLETE),UPSTREAM(MODIFIER||167|||HORVU1Hr1G053320|Hv_IBSC_PGSB_r1||HORVU1Hr1G053320.8||1|WARNING_TRANSCRIPT_INCOMPLETE),UPSTREAM(MODIFIER||186|||HORVU1Hr1G053320|Hv_IBSC_PGSB_r1||HORVU1Hr1G053320.2||1|WARNIN…
12_30710	chr1H:394416611(validated)	EFF=DOWNSTREAM(MODIFIER||1012|||HORVU1Hr1G053350|Hv_IBSC_PGSB_r1||HORVU1Hr1G053350.1||1|WARNING_TRANSCRIPT_NO_START_CODON),DOWNSTREAM(MODIFIER||1206|||HORVU1Hr1G053350|Hv_IBSC_PGSB_r1||HORVU1Hr1G053350.2||1|WARNING_TRANSCRIPT_INCOMPLETE),DOWNSTREAM(MODIFIER||1206|||HORVU1Hr1G053350|Hv_IBSC_PGSB_r1||HORVU1Hr1G053350.3||1|WARNING_TRANSCRIPT_NO_START_CODON),DOWNSTREAM(MODIFIER||1206|||HORVU1Hr1G0533…
SCRI_RS_132461	chr1H:39913293(validated)	EFF=DOWNSTREAM(MODIFIER||192|||HORVU1Hr1G014380|Hv_IBSC_PGSB_r1||HORVU1Hr1G014380.1||1|WARNING_TRANSCRIPT_NO_START_CODON),DOWNSTREAM(MODIFIER||2388|||HORVU1Hr1G014400|Hv_IBSC_PGSB_r1||HORVU1Hr1G014400.1||1|WARNING_TRANSCRIPT_NO_START_CODON),DOWNSTREAM(MODIFIER||2910|||HORVU1Hr1G014400|Hv_IBSC_PGSB_r1||HORVU1Hr1G014400.2||1|WARNING_TRANSCRIPT_NO_START_CODON),UPSTREAM(MODIFIER||2366|||HORVU1Hr1G014…
12_10198	chr1H:401043822(validated)	EFF=NON_SYNONYMOUS_CODING(MODERATE|MISSENSE|Tca/Cca|S314P||HORVU1Hr1G054240|Hv_IBSC_PGSB_r1||HORVU1Hr1G054240.2|4|1|WARNING_TRANSCRIPT_INCOMPLETE),SPLICE_SITE_REGION(LOW|||||HORVU1Hr1G054240|Hv_IBSC_PGSB_r1||HORVU1Hr1G054240.1|4|1|WARNING_TRANSCRIPT_INCOMPLETE),SYNONYMOUS_CODING(LOW|SILENT|gtT/gtC|V261||HORVU1Hr1G054240|Hv_IBSC_PGSB_r1||HORVU1Hr1G054240.1|4|1|WARNING_TRANSCRIPT_INCOMPLETE)
12_30343	chr1H:401872471(validated)	EFF=DOWNSTREAM(MODIFIER||758|||HORVU1Hr1G054340|Hv_IBSC_PGSB_r1||HORVU1Hr1G054340.7||1),DOWNSTREAM(MODIFIER||920|||HORVU1Hr1G054330|Hv_IBSC_PGSB_r1||HORVU1Hr1G054330.1||1),UPSTREAM(MODIFIER||1554|||HORVU1Hr1G054360|Hv_IBSC_PGSB_r1||HORVU1Hr1G054360.1||1),UPSTREAM(MODIFIER||2725|||HORVU1Hr1G054360|Hv_IBSC_PGSB_r1||HORVU1Hr1G054360.2||1|WARNING_TRANSCRIPT_NO_START_CODON),UPSTREAM(MODIFIER||2831|||H…
6118-595	chr1H:403309609(validated)	EFF=DOWNSTREAM(MODIFIER||3433|||HORVU1Hr1G054630|Hv_IBSC_PGSB_r1||HORVU1Hr1G054630.1||1),DOWNSTREAM(MODIFIER||55|||HORVU1Hr1G054630|Hv_IBSC_PGSB_r1||HORVU1Hr1G054630.6||1),DOWNSTREAM(MODIFIER||61|||HORVU1Hr1G054630|Hv_IBSC_PGSB_r1||HORVU1Hr1G054630.3||1|WARNING_TRANSCRIPT_NO_START_CODON),DOWNSTREAM(MODIFIER||68|||HORVU1Hr1G054630|Hv_IBSC_PGSB_r1||HORVU1Hr1G054630.4||1|WARNING_TRANSCRIPT_NO_START_…
12_30268	chr1H:40390268(validated)	EFF=INTRON(MODIFIER|||||HORVU1Hr1G014570|Hv_IBSC_PGSB_r1||HORVU1Hr1G014570.10|7|1),INTRON(MODIFIER|||||HORVU1Hr1G014570|Hv_IBSC_PGSB_r1||HORVU1Hr1G014570.11|7|1|WARNING_TRANSCRIPT_INCOMPLETE),INTRON(MODIFIER|||||HORVU1Hr1G014570|Hv_IBSC_PGSB_r1||HORVU1Hr1G014570.13|6|1),INTRON(MODIFIER|||||HORVU1Hr1G014570|Hv_IBSC_PGSB_r1||HORVU1Hr1G014570.14|3|1),INTRON(MODIFIER|||||HORVU1Hr1G014570|Hv_IBSC_PGSB…
12_10105	chr1H:406340493(validated)	EFF=DOWNSTREAM(MODIFIER||1802|||HORVU1Hr1G055450|Hv_IBSC_PGSB_r1||HORVU1Hr1G055450.1||1|WARNING_TRANSCRIPT_NO_START_CODON),UPSTREAM(MODIFIER||1805|||HORVU1Hr1G055460|Hv_IBSC_PGSB_r1||HORVU1Hr1G055460.1||1|WARNING_TRANSCRIPT_NO_START_CODON),UPSTREAM(MODIFIER||22|||HORVU1Hr1G055440|Hv_IBSC_PGSB_r1||HORVU1Hr1G055440.3||1|WARNING_TRANSCRIPT_INCOMPLETE),UTR_5_PRIME(MODIFIER||16|||HORVU1Hr1G055440|Hv_I…
5402-929	chr1H:406535168(validated)	EFF=DOWNSTREAM(MODIFIER||34|||HORVU1Hr1G055520|Hv_IBSC_PGSB_r1||HORVU1Hr1G055520.3||1|WARNING_TRANSCRIPT_NO_START_CODON),DOWNSTREAM(MODIFIER||4095|||HORVU1Hr1G055510|Hv_IBSC_PGSB_r1||HORVU1Hr1G055510.24||1),DOWNSTREAM(MODIFIER||4366|||HORVU1Hr1G055510|Hv_IBSC_PGSB_r1||HORVU1Hr1G055510.5||1),DOWNSTREAM(MODIFIER||4366|||HORVU1Hr1G055510|Hv_IBSC_PGSB_r1||HORVU1Hr1G055510.6||1),DOWNSTREAM(MODIFIER||4…
8486-1964	chr1H:407009083(validated)	EFF=DOWNSTREAM(MODIFIER||141|||HORVU1Hr1G055580|Hv_IBSC_PGSB_r1||HORVU1Hr1G055580.4||1),DOWNSTREAM(MODIFIER||141|||HORVU1Hr1G055580|Hv_IBSC_PGSB_r1||HORVU1Hr1G055580.5||1),DOWNSTREAM(MODIFIER||180|||HORVU1Hr1G055580|Hv_IBSC_PGSB_r1||HORVU1Hr1G055580.24||1|WARNING_TRANSCRIPT_NO_START_CODON),DOWNSTREAM(MODIFIER||2250|||HORVU1Hr1G055580|Hv_IBSC_PGSB_r1||HORVU1Hr1G055580.3||1),DOWNSTREAM(MODIFIER||27…
SCRI_RS_156506	chr1H:408926359(validated)	EFF=DOWNSTREAM(MODIFIER||108|||HORVU1Hr1G055810|Hv_IBSC_PGSB_r1||HORVU1Hr1G055810.10||1|WARNING_TRANSCRIPT_INCOMPLETE),DOWNSTREAM(MODIFIER||108|||HORVU1Hr1G055810|Hv_IBSC_PGSB_r1||HORVU1Hr1G055810.11||1|WARNING_TRANSCRIPT_INCOMPLETE),DOWNSTREAM(MODIFIER||108|||HORVU1Hr1G055810|Hv_IBSC_PGSB_r1||HORVU1Hr1G055810.12||1|WARNING_TRANSCRIPT_INCOMPLETE),DOWNSTREAM(MODIFIER||108|||HORVU1Hr1G055810|Hv_IBS…
12_11444	chr1H:409518614(validated)	EFF=DOWNSTREAM(MODIFIER||140|||HORVU1Hr1G055900|Hv_IBSC_PGSB_r1||HORVU1Hr1G055900.7||1|WARNING_TRANSCRIPT_INCOMPLETE),DOWNSTREAM(MODIFIER||4584|||HORVU1Hr1G055910|Hv_IBSC_PGSB_r1||HORVU1Hr1G055910.1||1|WARNING_TRANSCRIPT_NO_START_CODON),INTRON(MODIFIER|||||HORVU1Hr1G055900|Hv_IBSC_PGSB_r1||HORVU1Hr1G055900.1|4|1),INTRON(MODIFIER|||||HORVU1Hr1G055900|Hv_IBSC_PGSB_r1||HORVU1Hr1G055900.3|3|1|WARNING…
SCRI_RS_1445	chr1H:410433523(validated)	EFF=NON_SYNONYMOUS_CODING(MODERATE|MISSENSE|Ccc/Tcc|P224S||HORVU1Hr1G056000|Hv_IBSC_PGSB_r1||HORVU1Hr1G056000.4|2|1|WARNING_TRANSCRIPT_INCOMPLETE),NON_SYNONYMOUS_CODING(MODERATE|MISSENSE|Ccc/Tcc|P228S||HORVU1Hr1G056000|Hv_IBSC_PGSB_r1||HORVU1Hr1G056000.9|2|1|WARNING_TRANSCRIPT_INCOMPLETE),NON_SYNONYMOUS_CODING(MODERATE|MISSENSE|Ccc/Tcc|P79S||HORVU1Hr1G056000|Hv_IBSC_PGSB_r1||HORVU1Hr1G056000.6|2|…
SCRI_RS_207335	chr1H:410774420(validated)	EFF=DOWNSTREAM(MODIFIER||1901|||HORVU1Hr1G056050|Hv_IBSC_PGSB_r1||HORVU1Hr1G056050.2||1),DOWNSTREAM(MODIFIER||801|||HORVU1Hr1G056070|Hv_IBSC_PGSB_r1||HORVU1Hr1G056070.30||1),START_GAINED(LOW|||||HORVU1Hr1G056050|Hv_IBSC_PGSB_r1||HORVU1Hr1G056050.1|3|1),SYNONYMOUS_CODING(LOW|SILENT|tcG/tcA|S100||HORVU1Hr1G056070|Hv_IBSC_PGSB_r1||HORVU1Hr1G056070.25|5|1|WARNING_TRANSCRIPT_INCOMPLETE),SYNONYMOUS_COD…
SCRI_RS_193401	chr1H:410775836(validated)	EFF=DOWNSTREAM(MODIFIER||3317|||HORVU1Hr1G056050|Hv_IBSC_PGSB_r1||HORVU1Hr1G056050.2||1),NON_SYNONYMOUS_CODING(MODERATE|MISSENSE|Cag/Aag|Q43K||HORVU1Hr1G056050|Hv_IBSC_PGSB_r1||HORVU1Hr1G056050.7|1|1|WARNING_TRANSCRIPT_NO_START_CODON),UPSTREAM(MODIFIER||1085|||HORVU1Hr1G056070|Hv_IBSC_PGSB_r1||HORVU1Hr1G056070.26||1|WARNING_TRANSCRIPT_INCOMPLETE),UPSTREAM(MODIFIER||1085|||HORVU1Hr1G056070|Hv_IBSC…
SCRI_RS_100503	chr1H:411148909(validated)	EFF=DOWNSTREAM(MODIFIER||1401|||HORVU1Hr1G056110|Hv_IBSC_PGSB_r1||HORVU1Hr1G056110.3||1),SYNONYMOUS_CODING(LOW|SILENT|gcT/gcC|A264||HORVU1Hr1G056110|Hv_IBSC_PGSB_r1||HORVU1Hr1G056110.1|8|1),SYNONYMOUS_CODING(LOW|SILENT|gcT/gcC|A264||HORVU1Hr1G056110|Hv_IBSC_PGSB_r1||HORVU1Hr1G056110.4|8|1),UTR_3_PRIME(MODIFIER||853|||HORVU1Hr1G056110|Hv_IBSC_PGSB_r1||HORVU1Hr1G056110.2|7|1)
SCRI_RS_204348	chr1H:4131267(validated)	EFF=DOWNSTREAM(MODIFIER||7|||HORVU1Hr1G001850|Hv_IBSC_PGSB_r1||HORVU1Hr1G001850.6||1|WARNING_TRANSCRIPT_INCOMPLETE),INTRON(MODIFIER|||||HORVU1Hr1G001850|Hv_IBSC_PGSB_r1||HORVU1Hr1G001850.3|2|1|WARNING_TRANSCRIPT_NO_START_CODON),INTRON(MODIFIER|||||HORVU1Hr1G001850|Hv_IBSC_PGSB_r1||HORVU1Hr1G001850.4|2|1|WARNING_TRANSCRIPT_INCOMPLETE),SPLICE_SITE_DONOR(HIGH|||||HORVU1Hr1G001850|Hv_IBSC_PGSB_r1||HO…
SCRI_RS_60293	chr1H:4131373(validated)	EFF=NON_SYNONYMOUS_CODING(MODERATE|MISSENSE|Gag/Aag|E339K||HORVU1Hr1G001850|Hv_IBSC_PGSB_r1||HORVU1Hr1G001850.3|2|1|WARNING_TRANSCRIPT_NO_START_CODON),SYNONYMOUS_CODING(LOW|SILENT|tcG/tcA|S178||HORVU1Hr1G001850|Hv_IBSC_PGSB_r1||HORVU1Hr1G001850.6|2|1|WARNING_TRANSCRIPT_INCOMPLETE),SYNONYMOUS_CODING(LOW|SILENT|tcG/tcA|S254||HORVU1Hr1G001850|Hv_IBSC_PGSB_r1||HORVU1Hr1G001850.5|3|1|WARNING_TRANSCRIP…
SCRI_RS_138118	chr1H:414058636(validated)	EFF=DOWNSTREAM(MODIFIER||1738|||HORVU1Hr1G056470|Hv_IBSC_PGSB_r1||HORVU1Hr1G056470.1||1|WARNING_TRANSCRIPT_INCOMPLETE),DOWNSTREAM(MODIFIER||1748|||HORVU1Hr1G056470|Hv_IBSC_PGSB_r1||HORVU1Hr1G056470.2||1),DOWNSTREAM(MODIFIER||1864|||HORVU1Hr1G056470|Hv_IBSC_PGSB_r1||HORVU1Hr1G056470.3||1),DOWNSTREAM(MODIFIER||2005|||HORVU1Hr1G056470|Hv_IBSC_PGSB_r1||HORVU1Hr1G056470.4||1|WARNING_TRANSCRIPT_NO_STAR…
SCRI_RS_201072	chr1H:414060758(validated)	EFF=DOWNSTREAM(MODIFIER||1122|||HORVU1Hr1G056450|Hv_IBSC_PGSB_r1||HORVU1Hr1G056450.1||1|WARNING_TRANSCRIPT_NO_START_CODON),DOWNSTREAM(MODIFIER||1855|||HORVU1Hr1G056450|Hv_IBSC_PGSB_r1||HORVU1Hr1G056450.15||1|WARNING_TRANSCRIPT_NO_START_CODON),DOWNSTREAM(MODIFIER||1954|||HORVU1Hr1G056450|Hv_IBSC_PGSB_r1||HORVU1Hr1G056450.23||1|WARNING_TRANSCRIPT_NO_START_CODON),DOWNSTREAM(MODIFIER||2182|||HORVU1Hr…
SCRI_RS_165072	chr1H:414061664(validated)	EFF=DOWNSTREAM(MODIFIER||1399|||HORVU1Hr1G056450|Hv_IBSC_PGSB_r1||HORVU1Hr1G056450.29||1|WARNING_TRANSCRIPT_NO_START_CODON),DOWNSTREAM(MODIFIER||1413|||HORVU1Hr1G056450|Hv_IBSC_PGSB_r1||HORVU1Hr1G056450.10||1),DOWNSTREAM(MODIFIER||1413|||HORVU1Hr1G056450|Hv_IBSC_PGSB_r1||HORVU1Hr1G056450.11||1),DOWNSTREAM(MODIFIER||1413|||HORVU1Hr1G056450|Hv_IBSC_PGSB_r1||HORVU1Hr1G056450.12||1),DOWNSTREAM(MODIFI…
SCRI_RS_225107	chr1H:414865856(validated)	EFF=DOWNSTREAM(MODIFIER||921|||HORVU1Hr1G056510|Hv_IBSC_PGSB_r1||HORVU1Hr1G056510.1||1|WARNING_TRANSCRIPT_NO_START_CODON),SYNONYMOUS_CODING(LOW|SILENT|gtC/gtT|V143||HORVU1Hr1G056510|Hv_IBSC_PGSB_r1||HORVU1Hr1G056510.3|2|1|WARNING_TRANSCRIPT_NO_START_CODON),SYNONYMOUS_CODING(LOW|SILENT|gtC/gtT|V158||HORVU1Hr1G056510|Hv_IBSC_PGSB_r1||HORVU1Hr1G056510.2|3|1|WARNING_TRANSCRIPT_NO_START_CODON),UPSTREA…
SCRI_RS_207081	chr1H:415035061(validated)	EFF=NON_SYNONYMOUS_CODING(MODERATE|MISSENSE|aTa/aCa|I12T||HORVU1Hr1G056590|Hv_IBSC_PGSB_r1||HORVU1Hr1G056590.1|1|1|WARNING_TRANSCRIPT_NO_START_CODON),NON_SYNONYMOUS_CODING(MODERATE|MISSENSE|aTa/aCa|I2T||HORVU1Hr1G056590|Hv_IBSC_PGSB_r1||HORVU1Hr1G056590.7|1|1|WARNING_TRANSCRIPT_NO_START_CODON),NON_SYNONYMOUS_CODING(MODERATE|MISSENSE|aTa/aCa|I7T||HORVU1Hr1G056590|Hv_IBSC_PGSB_r1||HORVU1Hr1G056590.…
SCRI_RS_145305	chr1H:415042753(validated)	EFF=DOWNSTREAM(MODIFIER||3755|||HORVU1Hr1G056590|Hv_IBSC_PGSB_r1||HORVU1Hr1G056590.4||1),DOWNSTREAM(MODIFIER||3755|||HORVU1Hr1G056590|Hv_IBSC_PGSB_r1||HORVU1Hr1G056590.5||1|WARNING_TRANSCRIPT_NO_START_CODON),DOWNSTREAM(MODIFIER||3783|||HORVU1Hr1G056590|Hv_IBSC_PGSB_r1||HORVU1Hr1G056590.14||1),DOWNSTREAM(MODIFIER||3784|||HORVU1Hr1G056590|Hv_IBSC_PGSB_r1||HORVU1Hr1G056590.3||1|WARNING_TRANSCRIPT_NO…
SCRI_RS_213455	chr1H:415225482(validated)	EFF=DOWNSTREAM(MODIFIER||1419|||HORVU1Hr1G056610|Hv_IBSC_PGSB_r1||HORVU1Hr1G056610.5||1),DOWNSTREAM(MODIFIER||63|||HORVU1Hr1G056610|Hv_IBSC_PGSB_r1||HORVU1Hr1G056610.4||1|WARNING_TRANSCRIPT_INCOMPLETE),UTR_3_PRIME(MODIFIER||285|||HORVU1Hr1G056610|Hv_IBSC_PGSB_r1||HORVU1Hr1G056610.1|3|1),UTR_3_PRIME(MODIFIER||285|||HORVU1Hr1G056610|Hv_IBSC_PGSB_r1||HORVU1Hr1G056610.2|1|1|WARNING_TRANSCRIPT_NO_STAR…
3101-111	chr1H:4153887(unvalidated)
SCRI_RS_60145	chr1H:4184290(validated)	EFF=UPSTREAM(MODIFIER||4934|||HORVU1Hr1G001960|Hv_IBSC_PGSB_r1||HORVU1Hr1G001960.1||1),UTR_3_PRIME(MODIFIER||19|||HORVU1Hr1G001950|Hv_IBSC_PGSB_r1||HORVU1Hr1G001950.2|3|1),UTR_3_PRIME(MODIFIER||19|||HORVU1Hr1G001950|Hv_IBSC_PGSB_r1||HORVU1Hr1G001950.3|3|1|WARNING_TRANSCRIPT_NO_START_CODON),UTR_3_PRIME(MODIFIER||19|||HORVU1Hr1G001950|Hv_IBSC_PGSB_r1||HORVU1Hr1G001950.4|3|1|WARNING_TRANSCRIPT_NO_ST…
12_30115	chr1H:418575624(validated)	EFF=DOWNSTREAM(MODIFIER||101|||HORVU1Hr1G057170|Hv_IBSC_PGSB_r1||HORVU1Hr1G057170.20||1|WARNING_TRANSCRIPT_INCOMPLETE),DOWNSTREAM(MODIFIER||1558|||HORVU1Hr1G057170|Hv_IBSC_PGSB_r1||HORVU1Hr1G057170.22||1|WARNING_TRANSCRIPT_NO_START_CODON),DOWNSTREAM(MODIFIER||1802|||HORVU1Hr1G057170|Hv_IBSC_PGSB_r1||HORVU1Hr1G057170.23||1|WARNING_TRANSCRIPT_INCOMPLETE),DOWNSTREAM(MODIFIER||2313|||HORVU1Hr1G057170…
SCRI_RS_214559	chr1H:41878298(validated)	EFF=UTR_3_PRIME(MODIFIER||165|||HORVU1Hr1G015000|Hv_IBSC_PGSB_r1||HORVU1Hr1G015000.2|2|1),UTR_3_PRIME(MODIFIER||464|||HORVU1Hr1G015000|Hv_IBSC_PGSB_r1||HORVU1Hr1G015000.1|1|1)
SCRI_RS_211274	chr1H:419012792(unvalidated)
SCRI_RS_121978	chr1H:419036445(unvalidated)
SCRI_RS_149683	chr1H:4190638(validated)	EFF=SYNONYMOUS_CODING(LOW|SILENT|ttC/ttT|F188||HORVU1Hr1G001960|Hv_IBSC_PGSB_r1||HORVU1Hr1G001960.2|3|1),SYNONYMOUS_CODING(LOW|SILENT|ttC/ttT|F355||HORVU1Hr1G001960|Hv_IBSC_PGSB_r1||HORVU1Hr1G001960.1|3|1),UPSTREAM(MODIFIER||1676|||HORVU1Hr1G001970|Hv_IBSC_PGSB_r1||HORVU1Hr1G001970.1||1|WARNING_TRANSCRIPT_NO_START_CODON)
3845-1089	chr1H:419381787(validated)	EFF=DOWNSTREAM(MODIFIER||1272|||HORVU1Hr1G057460|Hv_IBSC_PGSB_r1||HORVU1Hr1G057460.9||1),DOWNSTREAM(MODIFIER||1418|||HORVU1Hr1G057470|Hv_IBSC_PGSB_r1||HORVU1Hr1G057470.2||1),DOWNSTREAM(MODIFIER||1993|||HORVU1Hr1G057470|Hv_IBSC_PGSB_r1||HORVU1Hr1G057470.1||1),DOWNSTREAM(MODIFIER||377|||HORVU1Hr1G057460|Hv_IBSC_PGSB_r1||HORVU1Hr1G057460.7||1|WARNING_TRANSCRIPT_INCOMPLETE),DOWNSTREAM(MODIFIER||776||…
SCRI_RS_152795	chr1H:420364483(validated)	EFF=DOWNSTREAM(MODIFIER||1063|||HORVU1Hr1G057600|Hv_IBSC_PGSB_r1||HORVU1Hr1G057600.4||1),DOWNSTREAM(MODIFIER||1204|||HORVU1Hr1G057600|Hv_IBSC_PGSB_r1||HORVU1Hr1G057600.2||1),DOWNSTREAM(MODIFIER||1204|||HORVU1Hr1G057600|Hv_IBSC_PGSB_r1||HORVU1Hr1G057600.3||1),DOWNSTREAM(MODIFIER||156|||HORVU1Hr1G057600|Hv_IBSC_PGSB_r1||HORVU1Hr1G057600.9||1),DOWNSTREAM(MODIFIER||1592|||HORVU1Hr1G057600|Hv_IBSC_PGS…
1857-64	chr1H:420656686(validated)	EFF=DOWNSTREAM(MODIFIER||4159|||HORVU1Hr1G057690|Hv_IBSC_PGSB_r1||HORVU1Hr1G057690.1||1|WARNING_TRANSCRIPT_NO_START_CODON),NON_SYNONYMOUS_CODING(MODERATE|MISSENSE|gGt/gCt|G22A||HORVU1Hr1G057680|Hv_IBSC_PGSB_r1||HORVU1Hr1G057680.2|1|1|WARNING_TRANSCRIPT_NO_START_CODON),NON_SYNONYMOUS_CODING(MODERATE|MISSENSE|gGt/gCt|G58A||HORVU1Hr1G057680|Hv_IBSC_PGSB_r1||HORVU1Hr1G057680.1|1|1),UPSTREAM(MODIFIER|…
SCRI_RS_192779	chr1H:423116863(unvalidated)
SCRI_RS_130666	chr1H:425806348(validated)	EFF=INTRON(MODIFIER|||||HORVU1Hr1G058330|Hv_IBSC_PGSB_r1||HORVU1Hr1G058330.3|1|1|WARNING_TRANSCRIPT_NO_START_CODON),NON_SYNONYMOUS_CODING(MODERATE|MISSENSE|agA/agC|R163S||HORVU1Hr1G058330|Hv_IBSC_PGSB_r1||HORVU1Hr1G058330.2|1|1),NON_SYNONYMOUS_CODING(MODERATE|MISSENSE|agA/agC|R163S||HORVU1Hr1G058330|Hv_IBSC_PGSB_r1||HORVU1Hr1G058330.4|1|1),NON_SYNONYMOUS_CODING(MODERATE|MISSENSE|agA/agC|R335S||HO…
SCRI_RS_236104	chr1H:427095168(validated)	EFF=SYNONYMOUS_CODING(LOW|SILENT|aaA/aaG|K140||HORVU1Hr1G058480|Hv_IBSC_PGSB_r1||HORVU1Hr1G058480.3|2|1),SYNONYMOUS_CODING(LOW|SILENT|aaA/aaG|K31||HORVU1Hr1G058480|Hv_IBSC_PGSB_r1||HORVU1Hr1G058480.2|1|1),UPSTREAM(MODIFIER||1004|||HORVU1Hr1G058470|Hv_IBSC_PGSB_r1||HORVU1Hr1G058470.10||1|WARNING_TRANSCRIPT_NO_START_CODON),UPSTREAM(MODIFIER||1009|||HORVU1Hr1G058470|Hv_IBSC_PGSB_r1||HORVU1Hr1G058470…
SCRI_RS_21483	chr1H:427145216(validated)	EFF=SYNONYMOUS_CODING(LOW|SILENT|Aga/Cga|R16||HORVU1Hr1G058500|Hv_IBSC_PGSB_r1||HORVU1Hr1G058500.1|1|1|WARNING_TRANSCRIPT_NO_START_CODON),SYNONYMOUS_CODING(LOW|SILENT|Aga/Cga|R16||HORVU1Hr1G058500|Hv_IBSC_PGSB_r1||HORVU1Hr1G058500.2|1|1|WARNING_TRANSCRIPT_NO_START_CODON),UPSTREAM(MODIFIER||87|||HORVU1Hr1G058500|Hv_IBSC_PGSB_r1||HORVU1Hr1G058500.3||1|WARNING_TRANSCRIPT_NO_START_CODON)
SCRI_RS_182431	chr1H:427395732(validated)	EFF=SYNONYMOUS_CODING(LOW|SILENT|gtA/gtG|V62||HORVU1Hr1G058540|Hv_IBSC_PGSB_r1||HORVU1Hr1G058540.11|2|1),SYNONYMOUS_CODING(LOW|SILENT|gtA/gtG|V62||HORVU1Hr1G058540|Hv_IBSC_PGSB_r1||HORVU1Hr1G058540.12|2|1),SYNONYMOUS_CODING(LOW|SILENT|gtA/gtG|V62||HORVU1Hr1G058540|Hv_IBSC_PGSB_r1||HORVU1Hr1G058540.13|2|1),SYNONYMOUS_CODING(LOW|SILENT|gtA/gtG|V62||HORVU1Hr1G058540|Hv_IBSC_PGSB_r1||HORVU1Hr1G058540…
12_30753	chr1H:427973108(validated)	EFF=UTR_3_PRIME(MODIFIER||866|||HORVU1Hr1G058700|Hv_IBSC_PGSB_r1||HORVU1Hr1G058700.1|3|1)
12_10201	chr1H:428364193(validated)	EFF=DOWNSTREAM(MODIFIER||1139|||HORVU1Hr1G058820|Hv_IBSC_PGSB_r1||HORVU1Hr1G058820.11||1|WARNING_TRANSCRIPT_INCOMPLETE),DOWNSTREAM(MODIFIER||1212|||HORVU1Hr1G058820|Hv_IBSC_PGSB_r1||HORVU1Hr1G058820.12||1|WARNING_TRANSCRIPT_INCOMPLETE),DOWNSTREAM(MODIFIER||190|||HORVU1Hr1G058820|Hv_IBSC_PGSB_r1||HORVU1Hr1G058820.4||1),DOWNSTREAM(MODIFIER||264|||HORVU1Hr1G058810|Hv_IBSC_PGSB_r1||HORVU1Hr1G058810.1…
12_10636	chr1H:4285541(validated)	EFF=DOWNSTREAM(MODIFIER||299|||HORVU1Hr1G002090|Hv_IBSC_PGSB_r1||HORVU1Hr1G002090.3||1|WARNING_TRANSCRIPT_NO_START_CODON),DOWNSTREAM(MODIFIER||3842|||HORVU1Hr1G002070|Hv_IBSC_PGSB_r1||HORVU1Hr1G002070.1||1),INTRON(MODIFIER|||||HORVU1Hr1G002090|Hv_IBSC_PGSB_r1||HORVU1Hr1G002090.4|2|1|WARNING_TRANSCRIPT_NO_START_CODON),STOP_LOST(HIGH|MISSENSE|Tga/Cga|*275R||HORVU1Hr1G002090|Hv_IBSC_PGSB_r1||HORVU1H…
1190-86	chr1H:429810625(validated)	EFF=UPSTREAM(MODIFIER||1705|||HORVU1Hr1G058990|Hv_IBSC_PGSB_r1||HORVU1Hr1G058990.3||1),UPSTREAM(MODIFIER||2469|||HORVU1Hr1G058990|Hv_IBSC_PGSB_r1||HORVU1Hr1G058990.2||1|WARNING_TRANSCRIPT_NO_START_CODON),UPSTREAM(MODIFIER||2653|||HORVU1Hr1G058990|Hv_IBSC_PGSB_r1||HORVU1Hr1G058990.1||1),UTR_3_PRIME(MODIFIER||223|||HORVU1Hr1G059000|Hv_IBSC_PGSB_r1||HORVU1Hr1G059000.1|3|1),UTR_3_PRIME(MODIFIER||223|…
12_10410	chr1H:4312779(validated)	EFF=DOWNSTREAM(MODIFIER||1129|||HORVU1Hr1G002150|Hv_IBSC_PGSB_r1||HORVU1Hr1G002150.15||1),DOWNSTREAM(MODIFIER||4098|||HORVU1Hr1G002150|Hv_IBSC_PGSB_r1||HORVU1Hr1G002150.16||1),SYNONYMOUS_CODING(LOW|SILENT|ggC/ggG|G1020||HORVU1Hr1G002150|Hv_IBSC_PGSB_r1||HORVU1Hr1G002150.12|13|1),SYNONYMOUS_CODING(LOW|SILENT|ggC/ggG|G1032||HORVU1Hr1G002150|Hv_IBSC_PGSB_r1||HORVU1Hr1G002150.6|12|1|WARNING_TRANSCRIP…
SCRI_RS_237999	chr1H:431987761(validated)	EFF=DOWNSTREAM(MODIFIER||2908|||HORVU1Hr1G059240|Hv_IBSC_PGSB_r1||HORVU1Hr1G059240.1||1|WARNING_TRANSCRIPT_NO_START_CODON),DOWNSTREAM(MODIFIER||3097|||HORVU1Hr1G059240|Hv_IBSC_PGSB_r1||HORVU1Hr1G059240.2||1|WARNING_TRANSCRIPT_NO_START_CODON),DOWNSTREAM(MODIFIER||3169|||HORVU1Hr1G059240|Hv_IBSC_PGSB_r1||HORVU1Hr1G059240.3||1|WARNING_TRANSCRIPT_NO_START_CODON),DOWNSTREAM(MODIFIER||3328|||HORVU1Hr1G…
SCRI_RS_118785	chr1H:432305897(validated)	EFF=STOP_LOST(HIGH|MISSENSE|Tga/Cga|*556R||HORVU1Hr1G059300|Hv_IBSC_PGSB_r1||HORVU1Hr1G059300.4|2|1|WARNING_TRANSCRIPT_INCOMPLETE),SYNONYMOUS_CODING(LOW|SILENT|tgT/tgC|C538||HORVU1Hr1G059300|Hv_IBSC_PGSB_r1||HORVU1Hr1G059300.5|2|1),SYNONYMOUS_CODING(LOW|SILENT|tgT/tgC|C602||HORVU1Hr1G059300|Hv_IBSC_PGSB_r1||HORVU1Hr1G059300.1|1|1),SYNONYMOUS_CODING(LOW|SILENT|tgT/tgC|C602||HORVU1Hr1G059300|Hv_IBS…
SCRI_RS_2945	chr1H:433181011(validated)	EFF=SYNONYMOUS_CODING(LOW|SILENT|Aga/Cga|R136||HORVU1Hr1G059400|Hv_IBSC_PGSB_r1||HORVU1Hr1G059400.1|1|1),SYNONYMOUS_CODING(LOW|SILENT|Aga/Cga|R136||HORVU1Hr1G059400|Hv_IBSC_PGSB_r1||HORVU1Hr1G059400.2|1|1),SYNONYMOUS_CODING(LOW|SILENT|Aga/Cga|R163||HORVU1Hr1G059400|Hv_IBSC_PGSB_r1||HORVU1Hr1G059400.3|1|1|WARNING_TRANSCRIPT_NO_START_CODON),SYNONYMOUS_CODING(LOW|SILENT|Aga/Cga|R62||HORVU1Hr1G059400…
4178-1592	chr1H:434757334(unvalidated)|chr1H:434823728(unvalidated)
SCRI_RS_12873	chr1H:434874650(validated)	EFF=DOWNSTREAM(MODIFIER||116|||HORVU1Hr1G059780|Hv_IBSC_PGSB_r1||HORVU1Hr1G059780.58||1|WARNING_TRANSCRIPT_NO_START_CODON),DOWNSTREAM(MODIFIER||116|||HORVU1Hr1G059780|Hv_IBSC_PGSB_r1||HORVU1Hr1G059780.59||1),DOWNSTREAM(MODIFIER||1610|||HORVU1Hr1G059780|Hv_IBSC_PGSB_r1||HORVU1Hr1G059780.60||1|WARNING_TRANSCRIPT_INCOMPLETE),DOWNSTREAM(MODIFIER||1612|||HORVU1Hr1G059780|Hv_IBSC_PGSB_r1||HORVU1Hr1G059…
5768-469	chr1H:435096952(validated)	EFF=SYNONYMOUS_CODING(LOW|SILENT|gaG/gaA|E88||HORVU1Hr1G059860|Hv_IBSC_PGSB_r1||HORVU1Hr1G059860.1|2|1),SYNONYMOUS_CODING(LOW|SILENT|gaG/gaA|E94||HORVU1Hr1G059860|Hv_IBSC_PGSB_r1||HORVU1Hr1G059860.2|1|1)
12_30744	chr1H:437346136(unvalidated)
SCRI_RS_194326	chr1H:4405317(unvalidated)
12_21131	chr1H:442735491(unvalidated)
SCRI_RS_231735	chr1H:443922320(validated)	EFF=DOWNSTREAM(MODIFIER||4110|||HORVU1Hr1G061200|Hv_IBSC_PGSB_r1||HORVU1Hr1G061200.1||1),SYNONYMOUS_CODING(LOW|SILENT|cgA/cgC|R127||HORVU1Hr1G061210|Hv_IBSC_PGSB_r1||HORVU1Hr1G061210.7|1|1|WARNING_TRANSCRIPT_NO_START_CODON),SYNONYMOUS_CODING(LOW|SILENT|cgA/cgC|R352||HORVU1Hr1G061210|Hv_IBSC_PGSB_r1||HORVU1Hr1G061210.8|1|1),UPSTREAM(MODIFIER||1053|||HORVU1Hr1G061210|Hv_IBSC_PGSB_r1||HORVU1Hr1G0612…
12_30462	chr1H:445563341(unvalidated)
2459-237	chr1H:447580367(validated)	EFF=DOWNSTREAM(MODIFIER||1305|||HORVU1Hr1G062080|Hv_IBSC_PGSB_r1||HORVU1Hr1G062080.16||1|WARNING_TRANSCRIPT_INCOMPLETE),DOWNSTREAM(MODIFIER||134|||HORVU1Hr1G062080|Hv_IBSC_PGSB_r1||HORVU1Hr1G062080.11||1|WARNING_TRANSCRIPT_NO_START_CODON),DOWNSTREAM(MODIFIER||488|||HORVU1Hr1G062080|Hv_IBSC_PGSB_r1||HORVU1Hr1G062080.12||1),DOWNSTREAM(MODIFIER||685|||HORVU1Hr1G062080|Hv_IBSC_PGSB_r1||HORVU1Hr1G0620…
SCRI_RS_132028	chr1H:448248860(unvalidated)
SCRI_RS_145336	chr1H:448694456(validated)	EFF=SYNONYMOUS_CODING(LOW|SILENT|ttC/ttT|F390||HORVU1Hr1G062250|Hv_IBSC_PGSB_r1||HORVU1Hr1G062250.1|1|1)
SCRI_RS_236551	chr1H:448758318(validated)	EFF=DOWNSTREAM(MODIFIER||1330|||HORVU1Hr1G062270|Hv_IBSC_PGSB_r1||HORVU1Hr1G062270.16||1|WARNING_TRANSCRIPT_NO_START_CODON),DOWNSTREAM(MODIFIER||207|||HORVU1Hr1G062270|Hv_IBSC_PGSB_r1||HORVU1Hr1G062270.10||1|WARNING_TRANSCRIPT_NO_START_CODON),DOWNSTREAM(MODIFIER||207|||HORVU1Hr1G062270|Hv_IBSC_PGSB_r1||HORVU1Hr1G062270.15||1),DOWNSTREAM(MODIFIER||3769|||HORVU1Hr1G062270|Hv_IBSC_PGSB_r1||HORVU1Hr1…
12_31179	chr1H:449874188(validated)	EFF=DOWNSTREAM(MODIFIER||4109|||HORVU1Hr1G062470|Hv_IBSC_PGSB_r1||HORVU1Hr1G062470.9||1|WARNING_TRANSCRIPT_INCOMPLETE),INTRON(MODIFIER|||||HORVU1Hr1G062470|Hv_IBSC_PGSB_r1||HORVU1Hr1G062470.3|7|1),SYNONYMOUS_CODING(LOW|SILENT|gcG/gcC|A335||HORVU1Hr1G062470|Hv_IBSC_PGSB_r1||HORVU1Hr1G062470.4|14|1|WARNING_TRANSCRIPT_INCOMPLETE),SYNONYMOUS_CODING(LOW|SILENT|gcG/gcC|A625||HORVU1Hr1G062470|Hv_IBSC_PG…
12_10313	chr1H:451118405(unvalidated)
SCRI_RS_194015	chr1H:452790461(validated)	EFF=DOWNSTREAM(MODIFIER||3131|||HORVU1Hr1G063000|Hv_IBSC_PGSB_r1||HORVU1Hr1G063000.24||1),DOWNSTREAM(MODIFIER||3142|||HORVU1Hr1G063000|Hv_IBSC_PGSB_r1||HORVU1Hr1G063000.10||1),DOWNSTREAM(MODIFIER||3197|||HORVU1Hr1G063000|Hv_IBSC_PGSB_r1||HORVU1Hr1G063000.29||1),DOWNSTREAM(MODIFIER||3197|||HORVU1Hr1G063000|Hv_IBSC_PGSB_r1||HORVU1Hr1G063000.8||1|WARNING_TRANSCRIPT_NO_START_CODON),DOWNSTREAM(MODIFIE…
SCRI_RS_160500	chr1H:454093376(validated)	EFF=DOWNSTREAM(MODIFIER||138|||HORVU1Hr1G063220|Hv_IBSC_PGSB_r1||HORVU1Hr1G063220.13||1),DOWNSTREAM(MODIFIER||3594|||HORVU1Hr1G063230|Hv_IBSC_PGSB_r1||HORVU1Hr1G063230.1||1|WARNING_TRANSCRIPT_NO_START_CODON),DOWNSTREAM(MODIFIER||3924|||HORVU1Hr1G063230|Hv_IBSC_PGSB_r1||HORVU1Hr1G063230.2||1),DOWNSTREAM(MODIFIER||4321|||HORVU1Hr1G063230|Hv_IBSC_PGSB_r1||HORVU1Hr1G063230.3||1),SYNONYMOUS_CODING(LOW…
SCRI_RS_204611	chr1H:454174268(validated)	EFF=UTR_3_PRIME(MODIFIER||92|||HORVU1Hr1G063240|Hv_IBSC_PGSB_r1||HORVU1Hr1G063240.1|1|1|WARNING_TRANSCRIPT_NO_START_CODON)
SCRI_RS_188820	chr1H:454311434(validated)	EFF=DOWNSTREAM(MODIFIER||4161|||HORVU1Hr1G063310|Hv_IBSC_PGSB_r1||HORVU1Hr1G063310.8||1),INTRON(MODIFIER|||||HORVU1Hr1G063310|Hv_IBSC_PGSB_r1||HORVU1Hr1G063310.4|6|1),SPLICE_SITE_ACCEPTOR(HIGH|||||HORVU1Hr1G063310|Hv_IBSC_PGSB_r1||HORVU1Hr1G063310.4|7|1),SYNONYMOUS_CODING(LOW|SILENT|caG/caA|Q123||HORVU1Hr1G063310|Hv_IBSC_PGSB_r1||HORVU1Hr1G063310.2|7|1),SYNONYMOUS_CODING(LOW|SILENT|caG/caA|Q136||…
SCRI_RS_151228	chr1H:454318522(validated)	EFF=DOWNSTREAM(MODIFIER||4803|||HORVU1Hr1G063310|Hv_IBSC_PGSB_r1||HORVU1Hr1G063310.10||1),DOWNSTREAM(MODIFIER||4835|||HORVU1Hr1G063310|Hv_IBSC_PGSB_r1||HORVU1Hr1G063310.1||1),DOWNSTREAM(MODIFIER||4936|||HORVU1Hr1G063310|Hv_IBSC_PGSB_r1||HORVU1Hr1G063310.3||1),DOWNSTREAM(MODIFIER||4961|||HORVU1Hr1G063310|Hv_IBSC_PGSB_r1||HORVU1Hr1G063310.4||1),DOWNSTREAM(MODIFIER||4962|||HORVU1Hr1G063310|Hv_IBSC_P…
SCRI_RS_151894	chr1H:454530064(validated)	EFF=NON_SYNONYMOUS_CODING(MODERATE|MISSENSE|Ggg/Agg|G22R||HORVU1Hr1G063330|Hv_IBSC_PGSB_r1||HORVU1Hr1G063330.9|1|1|WARNING_TRANSCRIPT_NO_START_CODON),SYNONYMOUS_CODING(LOW|SILENT|gaG/gaA|E15||HORVU1Hr1G063330|Hv_IBSC_PGSB_r1||HORVU1Hr1G063330.11|1|1|WARNING_TRANSCRIPT_NO_START_CODON),SYNONYMOUS_CODING(LOW|SILENT|gaG/gaA|E15||HORVU1Hr1G063330|Hv_IBSC_PGSB_r1||HORVU1Hr1G063330.12|1|1|WARNING_TRANSC…
SCRI_RS_239686	chr1H:456204191(validated)	EFF=DOWNSTREAM(MODIFIER||227|||HORVU1Hr1G063560|Hv_IBSC_PGSB_r1||HORVU1Hr1G063560.29||1|WARNING_TRANSCRIPT_NO_START_CODON),DOWNSTREAM(MODIFIER||3870|||HORVU1Hr1G063590|Hv_IBSC_PGSB_r1||HORVU1Hr1G063590.1||1|WARNING_TRANSCRIPT_NO_START_CODON),DOWNSTREAM(MODIFIER||3922|||HORVU1Hr1G063590|Hv_IBSC_PGSB_r1||HORVU1Hr1G063590.2||1),DOWNSTREAM(MODIFIER||4850|||HORVU1Hr1G063590|Hv_IBSC_PGSB_r1||HORVU1Hr1G…
12_30477	chr1H:456209651(validated)	EFF=DOWNSTREAM(MODIFIER||2926|||HORVU1Hr1G063580|Hv_IBSC_PGSB_r1||HORVU1Hr1G063580.1||1),DOWNSTREAM(MODIFIER||4087|||HORVU1Hr1G063560|Hv_IBSC_PGSB_r1||HORVU1Hr1G063560.34||1|WARNING_TRANSCRIPT_NO_START_CODON),DOWNSTREAM(MODIFIER||4160|||HORVU1Hr1G063560|Hv_IBSC_PGSB_r1||HORVU1Hr1G063560.33||1|WARNING_TRANSCRIPT_NO_START_CODON),DOWNSTREAM(MODIFIER||4164|||HORVU1Hr1G063560|Hv_IBSC_PGSB_r1||HORVU1Hr…
SCRI_RS_206795	chr1H:456557870(validated)	EFF=UPSTREAM(MODIFIER||1012|||HORVU1Hr1G063640|Hv_IBSC_PGSB_r1||HORVU1Hr1G063640.16||1|WARNING_TRANSCRIPT_NO_START_CODON),UPSTREAM(MODIFIER||1258|||HORVU1Hr1G063630|Hv_IBSC_PGSB_r1||HORVU1Hr1G063630.2||1|WARNING_TRANSCRIPT_NO_START_CODON),UPSTREAM(MODIFIER||1736|||HORVU1Hr1G063640|Hv_IBSC_PGSB_r1||HORVU1Hr1G063640.17||1|WARNING_TRANSCRIPT_NO_START_CODON),UPSTREAM(MODIFIER||326|||HORVU1Hr1G063640|…
SCRI_RS_180349	chr1H:456570644(validated)	EFF=DOWNSTREAM(MODIFIER||282|||HORVU1Hr1G063640|Hv_IBSC_PGSB_r1||HORVU1Hr1G063640.11||1),DOWNSTREAM(MODIFIER||466|||HORVU1Hr1G063640|Hv_IBSC_PGSB_r1||HORVU1Hr1G063640.5||1),DOWNSTREAM(MODIFIER||47|||HORVU1Hr1G063640|Hv_IBSC_PGSB_r1||HORVU1Hr1G063640.18||1),DOWNSTREAM(MODIFIER||47|||HORVU1Hr1G063640|Hv_IBSC_PGSB_r1||HORVU1Hr1G063640.19||1),DOWNSTREAM(MODIFIER||56|||HORVU1Hr1G063640|Hv_IBSC_PGSB_r1…
3675-2615	chr1H:456593344(validated)	EFF=DOWNSTREAM(MODIFIER||4707|||HORVU1Hr1G063700|Hv_IBSC_PGSB_r1||HORVU1Hr1G063700.13||1|WARNING_TRANSCRIPT_NO_START_CODON),DOWNSTREAM(MODIFIER||4800|||HORVU1Hr1G063700|Hv_IBSC_PGSB_r1||HORVU1Hr1G063700.8||1|WARNING_TRANSCRIPT_NO_START_CODON),DOWNSTREAM(MODIFIER||663|||HORVU1Hr1G063700|Hv_IBSC_PGSB_r1||HORVU1Hr1G063700.15||1|WARNING_TRANSCRIPT_NO_START_CODON),SYNONYMOUS_CODING(LOW|SILENT|Ctg/Ttg|…
SCRI_RS_219685	chr1H:456730031(validated)	EFF=DOWNSTREAM(MODIFIER||939|||HORVU1Hr1G063720|Hv_IBSC_PGSB_r1||HORVU1Hr1G063720.9||1|WARNING_TRANSCRIPT_INCOMPLETE),SYNONYMOUS_CODING(LOW|SILENT|gaC/gaT|D411||HORVU1Hr1G063720|Hv_IBSC_PGSB_r1||HORVU1Hr1G063720.2|3|1),SYNONYMOUS_CODING(LOW|SILENT|gaC/gaT|D574||HORVU1Hr1G063720|Hv_IBSC_PGSB_r1||HORVU1Hr1G063720.4|4|1|WARNING_TRANSCRIPT_NO_START_CODON),SYNONYMOUS_CODING(LOW|SILENT|gaC/gaT|D574||HO…
11603-445	chr1H:456852946(validated)	EFF=DOWNSTREAM(MODIFIER||1365|||HORVU1Hr1G063740|Hv_IBSC_PGSB_r1||HORVU1Hr1G063740.10||1),DOWNSTREAM(MODIFIER||442|||HORVU1Hr1G063740|Hv_IBSC_PGSB_r1||HORVU1Hr1G063740.4||1|WARNING_TRANSCRIPT_INCOMPLETE),DOWNSTREAM(MODIFIER||564|||HORVU1Hr1G063740|Hv_IBSC_PGSB_r1||HORVU1Hr1G063740.5||1),DOWNSTREAM(MODIFIER||575|||HORVU1Hr1G063740|Hv_IBSC_PGSB_r1||HORVU1Hr1G063740.6||1),DOWNSTREAM(MODIFIER||726|||…
10070-1435	chr1H:458109762(unvalidated)
SCRI_RS_120605	chr1H:458110754(validated)	EFF=SYNONYMOUS_CODING(LOW|SILENT|gcC/gcT|A119||HORVU1Hr1G064020|Hv_IBSC_PGSB_r1||HORVU1Hr1G064020.2|3|1),SYNONYMOUS_CODING(LOW|SILENT|gcC/gcT|A145||HORVU1Hr1G064020|Hv_IBSC_PGSB_r1||HORVU1Hr1G064020.1|2|1),SYNONYMOUS_CODING(LOW|SILENT|gcC/gcT|A145||HORVU1Hr1G064020|Hv_IBSC_PGSB_r1||HORVU1Hr1G064020.3|2|1),SYNONYMOUS_CODING(LOW|SILENT|gcC/gcT|A37||HORVU1Hr1G064020|Hv_IBSC_PGSB_r1||HORVU1Hr1G064020…
12_30742	chr1H:458646216(validated)|chr1H:473690049(validated)	EFF=DOWNSTREAM(MODIFIER||3937|||HORVU1Hr1G064090|Hv_IBSC_PGSB_r1||HORVU1Hr1G064090.1||1),INTRON(MODIFIER|||||HORVU1Hr1G064100|Hv_IBSC_PGSB_r1||HORVU1Hr1G064100.1|1|1|WARNING_TRANSCRIPT_NO_START_CODON),UPSTREAM(MODIFIER||1256|||HORVU1Hr1G064110|Hv_IBSC_PGSB_r1||HORVU1Hr1G064110.2||1|WARNING_TRANSCRIPT_NO_START_CODON),UPSTREAM(MODIFIER||257|||HORVU1Hr1G064110|Hv_IBSC_PGSB_r1||HORVU1Hr1G064110.3||1)…
7299-183	chr1H:458916428(unvalidated)
12_31464	chr1H:459030191(validated)	EFF=DOWNSTREAM(MODIFIER||4266|||HORVU1Hr1G064190|Hv_IBSC_PGSB_r1||HORVU1Hr1G064190.1||1),DOWNSTREAM(MODIFIER||62|||HORVU1Hr1G064200|Hv_IBSC_PGSB_r1||HORVU1Hr1G064200.10||1),DOWNSTREAM(MODIFIER||62|||HORVU1Hr1G064200|Hv_IBSC_PGSB_r1||HORVU1Hr1G064200.11||1|WARNING_TRANSCRIPT_NO_START_CODON),DOWNSTREAM(MODIFIER||62|||HORVU1Hr1G064200|Hv_IBSC_PGSB_r1||HORVU1Hr1G064200.12||1|WARNING_TRANSCRIPT_NO_STA…
ABC16273-1-1-48	chr1H:461402972(validated)	EFF=DOWNSTREAM(MODIFIER||1250|||HORVU1Hr1G064450|Hv_IBSC_PGSB_r1||HORVU1Hr1G064450.1||1),DOWNSTREAM(MODIFIER||2439|||HORVU1Hr1G064440|Hv_IBSC_PGSB_r1||HORVU1Hr1G064440.3||1),DOWNSTREAM(MODIFIER||703|||HORVU1Hr1G064440|Hv_IBSC_PGSB_r1||HORVU1Hr1G064440.5||1|WARNING_TRANSCRIPT_NO_START_CODON),INTRON(MODIFIER|||||HORVU1Hr1G064440|Hv_IBSC_PGSB_r1||HORVU1Hr1G064440.1|11|1),INTRON(MODIFIER|||||HORVU1Hr…
12_11062	chr1H:461593387(validated)	EFF=DOWNSTREAM(MODIFIER||3235|||HORVU1Hr1G064490|Hv_IBSC_PGSB_r1||HORVU1Hr1G064490.15||1|WARNING_TRANSCRIPT_NO_START_CODON),DOWNSTREAM(MODIFIER||3748|||HORVU1Hr1G064490|Hv_IBSC_PGSB_r1||HORVU1Hr1G064490.16||1|WARNING_TRANSCRIPT_NO_START_CODON),INTRON(MODIFIER|||||HORVU1Hr1G064490|Hv_IBSC_PGSB_r1||HORVU1Hr1G064490.10|12|1),INTRON(MODIFIER|||||HORVU1Hr1G064490|Hv_IBSC_PGSB_r1||HORVU1Hr1G064490.11|1…
SCRI_RS_175487	chr1H:462193195(validated)	EFF=DOWNSTREAM(MODIFIER||1758|||HORVU1Hr1G064630|Hv_IBSC_PGSB_r1||HORVU1Hr1G064630.8||1|WARNING_TRANSCRIPT_NO_START_CODON),DOWNSTREAM(MODIFIER||178|||HORVU1Hr1G064630|Hv_IBSC_PGSB_r1||HORVU1Hr1G064630.4||1),DOWNSTREAM(MODIFIER||178|||HORVU1Hr1G064630|Hv_IBSC_PGSB_r1||HORVU1Hr1G064630.5||1|WARNING_TRANSCRIPT_NO_START_CODON),DOWNSTREAM(MODIFIER||97|||HORVU1Hr1G064630|Hv_IBSC_PGSB_r1||HORVU1Hr1G0646…
SCRI_RS_133886	chr1H:462899847(validated)	EFF=DOWNSTREAM(MODIFIER||2933|||HORVU1Hr1G064710|Hv_IBSC_PGSB_r1||HORVU1Hr1G064710.1||1|WARNING_TRANSCRIPT_NO_START_CODON),INTRON(MODIFIER|||||HORVU1Hr1G064690|Hv_IBSC_PGSB_r1||HORVU1Hr1G064690.1|3|1),INTRON(MODIFIER|||||HORVU1Hr1G064690|Hv_IBSC_PGSB_r1||HORVU1Hr1G064690.2|3|1),NON_SYNONYMOUS_CODING(MODERATE|MISSENSE|gTt/gCt|V202A||HORVU1Hr1G064700|Hv_IBSC_PGSB_r1||HORVU1Hr1G064700.13|9|1|WARNING…
SCRI_RS_157039	chr1H:464421881(validated)	EFF=SYNONYMOUS_CODING(LOW|SILENT|gcG/gcA|A108||HORVU1Hr1G064950|Hv_IBSC_PGSB_r1||HORVU1Hr1G064950.1|1|1)
12_10314	chr1H:46538882(validated)	EFF=DOWNSTREAM(MODIFIER||1772|||HORVU1Hr1G015590|Hv_IBSC_PGSB_r1||HORVU1Hr1G015590.4||1|WARNING_TRANSCRIPT_INCOMPLETE),DOWNSTREAM(MODIFIER||203|||HORVU1Hr1G015590|Hv_IBSC_PGSB_r1||HORVU1Hr1G015590.3||1),DOWNSTREAM(MODIFIER||2973|||HORVU1Hr1G015580|Hv_IBSC_PGSB_r1||HORVU1Hr1G015580.1||1),UTR_3_PRIME(MODIFIER||44|||HORVU1Hr1G015590|Hv_IBSC_PGSB_r1||HORVU1Hr1G015590.1|16|1|WARNING_TRANSCRIPT_INCOMPL…
12_31144	chr1H:4653990(unvalidated)
4456-443	chr1H:4657144(validated)	EFF=DOWNSTREAM(MODIFIER||1759|||HORVU1Hr1G002310|Hv_IBSC_PGSB_r1||HORVU1Hr1G002310.3||1|WARNING_TRANSCRIPT_NO_START_CODON),DOWNSTREAM(MODIFIER||1927|||HORVU1Hr1G002310|Hv_IBSC_PGSB_r1||HORVU1Hr1G002310.1||1|WARNING_TRANSCRIPT_NO_START_CODON),DOWNSTREAM(MODIFIER||2116|||HORVU1Hr1G002310|Hv_IBSC_PGSB_r1||HORVU1Hr1G002310.2||1|WARNING_TRANSCRIPT_NO_START_CODON),DOWNSTREAM(MODIFIER||465|||HORVU1Hr1G0…
12_31099	chr1H:466036090(unvalidated)
12_30295	chr1H:466761834(validated)	EFF=INTRON(MODIFIER|||||HORVU1Hr1G065250|Hv_IBSC_PGSB_r1||HORVU1Hr1G065250.10|2|1|WARNING_TRANSCRIPT_NO_START_CODON),INTRON(MODIFIER|||||HORVU1Hr1G065250|Hv_IBSC_PGSB_r1||HORVU1Hr1G065250.11|2|1|WARNING_TRANSCRIPT_NO_START_CODON),INTRON(MODIFIER|||||HORVU1Hr1G065250|Hv_IBSC_PGSB_r1||HORVU1Hr1G065250.1|2|1),INTRON(MODIFIER|||||HORVU1Hr1G065250|Hv_IBSC_PGSB_r1||HORVU1Hr1G065250.2|2|1),INTRON(MODIFI…
SCRI_RS_207257	chr1H:4676266(unvalidated)|chr1H:4677445(unvalidated)
12_10166	chr1H:468278886(unvalidated)
SCRI_RS_159201	chr1H:468817858(validated)	EFF=UPSTREAM(MODIFIER||570|||HORVU1Hr1G065790|Hv_IBSC_PGSB_r1||HORVU1Hr1G065790.1||1|WARNING_TRANSCRIPT_NO_START_CODON),UTR_3_PRIME(MODIFIER||14|||HORVU1Hr1G065780|Hv_IBSC_PGSB_r1||HORVU1Hr1G065780.1|1|1|WARNING_TRANSCRIPT_NO_START_CODON)
12_20696	chr1H:469551219(unvalidated)
12_30298	chr1H:469802176(validated)	EFF=UPSTREAM(MODIFIER||4|||HORVU1Hr1G066050|Hv_IBSC_PGSB_r1||HORVU1Hr1G066050.2||1),UTR_5_PRIME(MODIFIER||152|||HORVU1Hr1G066050|Hv_IBSC_PGSB_r1||HORVU1Hr1G066050.1|1|1)
2036-1027	chr1H:470389577(unvalidated)
12_30505	chr1H:471473363(validated)	EFF=SYNONYMOUS_CODING(LOW|SILENT|ccA/ccT|P152||HORVU1Hr1G066240|Hv_IBSC_PGSB_r1||HORVU1Hr1G066240.1|3|1|WARNING_TRANSCRIPT_NO_START_CODON),SYNONYMOUS_CODING(LOW|SILENT|ccA/ccT|P49||HORVU1Hr1G066240|Hv_IBSC_PGSB_r1||HORVU1Hr1G066240.3|2|1|WARNING_TRANSCRIPT_NO_START_CODON),SYNONYMOUS_CODING(LOW|SILENT|ccA/ccT|P55||HORVU1Hr1G066240|Hv_IBSC_PGSB_r1||HORVU1Hr1G066240.2|3|1|WARNING_TRANSCRIPT_NO_START…
1670-369	chr1H:473582513(validated)	EFF=NON_SYNONYMOUS_CODING(MODERATE|MISSENSE|tCc/tTc|S62F||HORVU1Hr1G066630|Hv_IBSC_PGSB_r1||HORVU1Hr1G066630.1|2|1),NON_SYNONYMOUS_CODING(MODERATE|MISSENSE|tCc/tTc|S62F||HORVU1Hr1G066630|Hv_IBSC_PGSB_r1||HORVU1Hr1G066630.2|2|1),NON_SYNONYMOUS_CODING(MODERATE|MISSENSE|tCc/tTc|S62F||HORVU1Hr1G066630|Hv_IBSC_PGSB_r1||HORVU1Hr1G066630.4|2|1|WARNING_TRANSCRIPT_INCOMPLETE),UPSTREAM(MODIFIER||38|||HORVU…
12_10206	chr1H:473879584(unvalidated)
SCRI_RS_138156	chr1H:475320(unvalidated)
4665-882	chr1H:476365129(validated)	EFF=UTR_3_PRIME(MODIFIER||88|||HORVU1Hr1G067110|Hv_IBSC_PGSB_r1||HORVU1Hr1G067110.1|1|1)
12_30147	chr1H:478177990(validated)	EFF=NON_SYNONYMOUS_CODING(MODERATE|MISSENSE|aCa/aTa|T313I||HORVU1Hr1G067460|Hv_IBSC_PGSB_r1||HORVU1Hr1G067460.1|2|1|WARNING_TRANSCRIPT_INCOMPLETE),SYNONYMOUS_CODING(LOW|SILENT|aaC/aaT|N260||HORVU1Hr1G067460|Hv_IBSC_PGSB_r1||HORVU1Hr1G067460.4|3|1|WARNING_TRANSCRIPT_INCOMPLETE),SYNONYMOUS_CODING(LOW|SILENT|aaC/aaT|N272||HORVU1Hr1G067460|Hv_IBSC_PGSB_r1||HORVU1Hr1G067460.5|2|1),SYNONYMOUS_CODING(LO…
SCRI_RS_153727	chr1H:478254218(validated)	EFF=DOWNSTREAM(MODIFIER||217|||HORVU1Hr1G067480|Hv_IBSC_PGSB_r1||HORVU1Hr1G067480.4||1|WARNING_TRANSCRIPT_INCOMPLETE),UTR_3_PRIME(MODIFIER||2215|||HORVU1Hr1G067480|Hv_IBSC_PGSB_r1||HORVU1Hr1G067480.1|1|1),UTR_3_PRIME(MODIFIER||250|||HORVU1Hr1G067480|Hv_IBSC_PGSB_r1||HORVU1Hr1G067480.2|5|1|WARNING_TRANSCRIPT_INCOMPLETE),UTR_3_PRIME(MODIFIER||250|||HORVU1Hr1G067480|Hv_IBSC_PGSB_r1||HORVU1Hr1G067480…
SCRI_RS_1473	chr1H:478306318(unvalidated)|chr1H:478446823(unvalidated)
6142-1544	chr1H:478389125(validated)	EFF=START_GAINED(LOW|||||HORVU1Hr1G067540|Hv_IBSC_PGSB_r1||HORVU1Hr1G067540.1|1|1),START_GAINED(LOW|||||HORVU1Hr1G067540|Hv_IBSC_PGSB_r1||HORVU1Hr1G067540.2|1|1),START_GAINED(LOW|||||HORVU1Hr1G067540|Hv_IBSC_PGSB_r1||HORVU1Hr1G067540.3|1|1),START_GAINED(LOW|||||HORVU1Hr1G067540|Hv_IBSC_PGSB_r1||HORVU1Hr1G067540.4|1|1),START_GAINED(LOW|||||HORVU1Hr1G067540|Hv_IBSC_PGSB_r1||HORVU1Hr1G067540.5|1|1),…
SCRI_RS_823	chr1H:478685902(unvalidated)
SCRI_RS_151244	chr1H:478688897(validated)	EFF=DOWNSTREAM(MODIFIER||182|||HORVU1Hr1G067670|Hv_IBSC_PGSB_r1||HORVU1Hr1G067670.1||1),DOWNSTREAM(MODIFIER||340|||HORVU1Hr1G067670|Hv_IBSC_PGSB_r1||HORVU1Hr1G067670.4||1|WARNING_TRANSCRIPT_NO_START_CODON),DOWNSTREAM(MODIFIER||44|||HORVU1Hr1G067670|Hv_IBSC_PGSB_r1||HORVU1Hr1G067670.3||1),UTR_3_PRIME(MODIFIER||44|||HORVU1Hr1G067670|Hv_IBSC_PGSB_r1||HORVU1Hr1G067670.2|7|1|WARNING_TRANSCRIPT_NO_STAR…
12_21176	chr1H:478861495(unvalidated)
SCRI_RS_183588	chr1H:478955602(unvalidated)
7174-365	chr1H:479172(validated)	EFF=DOWNSTREAM(MODIFIER||3037|||HORVU1Hr1G000160|Hv_IBSC_PGSB_r1||HORVU1Hr1G000160.1||1),DOWNSTREAM(MODIFIER||3317|||HORVU1Hr1G000160|Hv_IBSC_PGSB_r1||HORVU1Hr1G000160.2||1),UTR_3_PRIME(MODIFIER||65|||HORVU1Hr1G000170|Hv_IBSC_PGSB_r1||HORVU1Hr1G000170.1|1|1|WARNING_TRANSCRIPT_NO_START_CODON),UTR_3_PRIME(MODIFIER||65|||HORVU1Hr1G000170|Hv_IBSC_PGSB_r1||HORVU1Hr1G000170.2|2|1|WARNING_TRANSCRIPT_NO_…
SCRI_RS_188360	chr1H:479554511(unvalidated)|chr1H:479725554(unvalidated)
SCRI_RS_160234	chr1H:479978068(unvalidated)
6655-978	chr1H:479986322(unvalidated)
SCRI_RS_181239	chr1H:480725355(validated)	EFF=DOWNSTREAM(MODIFIER||1790|||HORVU1Hr1G068210|Hv_IBSC_PGSB_r1||HORVU1Hr1G068210.1||1|WARNING_TRANSCRIPT_NO_START_CODON),DOWNSTREAM(MODIFIER||3039|||HORVU1Hr1G068220|Hv_IBSC_PGSB_r1||HORVU1Hr1G068220.1||1|WARNING_TRANSCRIPT_INCOMPLETE),DOWNSTREAM(MODIFIER||3098|||HORVU1Hr1G068220|Hv_IBSC_PGSB_r1||HORVU1Hr1G068220.2||1|WARNING_TRANSCRIPT_NO_START_CODON),DOWNSTREAM(MODIFIER||3933|||HORVU1Hr1G0682…
12_11267	chr1H:481468950(validated)	EFF=DOWNSTREAM(MODIFIER||62|||HORVU1Hr1G068500|Hv_IBSC_PGSB_r1||HORVU1Hr1G068500.3||1|WARNING_TRANSCRIPT_INCOMPLETE),INTRON(MODIFIER|||||HORVU1Hr1G068500|Hv_IBSC_PGSB_r1||HORVU1Hr1G068500.2|2|1),UPSTREAM(MODIFIER||3117|||HORVU1Hr1G068490|Hv_IBSC_PGSB_r1||HORVU1Hr1G068490.1||1),UPSTREAM(MODIFIER||4403|||HORVU1Hr1G068490|Hv_IBSC_PGSB_r1||HORVU1Hr1G068490.2||1|WARNING_TRANSCRIPT_NO_START_CODON),UTR_…
233-1327	chr1H:481938292(validated)	EFF=DOWNSTREAM(MODIFIER||1035|||HORVU1Hr1G068610|Hv_IBSC_PGSB_r1||HORVU1Hr1G068610.1||1),DOWNSTREAM(MODIFIER||114|||HORVU1Hr1G068640|Hv_IBSC_PGSB_r1||HORVU1Hr1G068640.2||1|WARNING_TRANSCRIPT_NO_START_CODON),DOWNSTREAM(MODIFIER||151|||HORVU1Hr1G068640|Hv_IBSC_PGSB_r1||HORVU1Hr1G068640.3||1|WARNING_TRANSCRIPT_INCOMPLETE),DOWNSTREAM(MODIFIER||485|||HORVU1Hr1G068630|Hv_IBSC_PGSB_r1||HORVU1Hr1G068630.…
SCRI_RS_156208	chr1H:481942863(unvalidated)
SCRI_RS_21080	chr1H:482239967(unvalidated)
12492-541	chr1H:482407642(unvalidated)
5772-1176	chr1H:482441231(unvalidated)
4005-530	chr1H:484964797(unvalidated)
12_11078	chr1H:487105715(validated)	EFF=DOWNSTREAM(MODIFIER||230|||HORVU1Hr1G069830|Hv_IBSC_PGSB_r1||HORVU1Hr1G069830.4||1),DOWNSTREAM(MODIFIER||233|||HORVU1Hr1G069830|Hv_IBSC_PGSB_r1||HORVU1Hr1G069830.6||1|WARNING_TRANSCRIPT_NO_START_CODON),SYNONYMOUS_CODING(LOW|SILENT|tcG/tcA|S185||HORVU1Hr1G069830|Hv_IBSC_PGSB_r1||HORVU1Hr1G069830.8|2|1|WARNING_TRANSCRIPT_NO_START_CODON),SYNONYMOUS_CODING(LOW|SILENT|tcG/tcA|S194||HORVU1Hr1G06983…
SCRI_RS_181353	chr1H:488815380(validated)	EFF=INTRON(MODIFIER|||||HORVU1Hr1G070270|Hv_IBSC_PGSB_r1||HORVU1Hr1G070270.5|1|1),SYNONYMOUS_CODING(LOW|SILENT|gcT/gcC|A27||HORVU1Hr1G070270|Hv_IBSC_PGSB_r1||HORVU1Hr1G070270.1|2|1),SYNONYMOUS_CODING(LOW|SILENT|gcT/gcC|A27||HORVU1Hr1G070270|Hv_IBSC_PGSB_r1||HORVU1Hr1G070270.2|2|1),SYNONYMOUS_CODING(LOW|SILENT|gcT/gcC|A27||HORVU1Hr1G070270|Hv_IBSC_PGSB_r1||HORVU1Hr1G070270.3|1|1),UPSTREAM(MODIFIER…
12_31229	chr1H:493170415(validated)	EFF=UTR_3_PRIME(MODIFIER||182|||HORVU1Hr1G071430|Hv_IBSC_PGSB_r1||HORVU1Hr1G071430.1|1|1)
SCRI_RS_125339	chr1H:493364816(validated)	EFF=DOWNSTREAM(MODIFIER||1099|||HORVU1Hr1G071490|Hv_IBSC_PGSB_r1||HORVU1Hr1G071490.5||1|WARNING_TRANSCRIPT_NO_START_CODON),DOWNSTREAM(MODIFIER||215|||HORVU1Hr1G071490|Hv_IBSC_PGSB_r1||HORVU1Hr1G071490.6||1|WARNING_TRANSCRIPT_NO_START_CODON),UTR_3_PRIME(MODIFIER||1099|||HORVU1Hr1G071490|Hv_IBSC_PGSB_r1||HORVU1Hr1G071490.3|9|1|WARNING_TRANSCRIPT_NO_START_CODON),UTR_3_PRIME(MODIFIER||1116|||HORVU1Hr…
SCRI_RS_9158	chr1H:494883109(validated)	EFF=UPSTREAM(MODIFIER||1007|||HORVU1Hr1G071780|Hv_IBSC_PGSB_r1||HORVU1Hr1G071780.12||1),UPSTREAM(MODIFIER||1007|||HORVU1Hr1G071780|Hv_IBSC_PGSB_r1||HORVU1Hr1G071780.14||1),UPSTREAM(MODIFIER||1007|||HORVU1Hr1G071780|Hv_IBSC_PGSB_r1||HORVU1Hr1G071780.15||1),UPSTREAM(MODIFIER||1023|||HORVU1Hr1G071780|Hv_IBSC_PGSB_r1||HORVU1Hr1G071780.1||1),UPSTREAM(MODIFIER||1057|||HORVU1Hr1G071780|Hv_IBSC_PGSB_r1||…
12_11463	chr1H:495128036(unvalidated)|chr1H:495210361(unvalidated)
568-1651	chr1H:496660040(validated)	EFF=DOWNSTREAM(MODIFIER||2018|||HORVU1Hr1G072220|Hv_IBSC_PGSB_r1||HORVU1Hr1G072220.3||1),NON_SYNONYMOUS_CODING(MODERATE|MISSENSE|Atc/Gtc|I176V||HORVU1Hr1G072210|Hv_IBSC_PGSB_r1||HORVU1Hr1G072210.1|1|1),NON_SYNONYMOUS_CODING(MODERATE|MISSENSE|Atc/Gtc|I176V||HORVU1Hr1G072210|Hv_IBSC_PGSB_r1||HORVU1Hr1G072210.2|1|1),SYNONYMOUS_CODING(LOW|SILENT|gaT/gaC|D122||HORVU1Hr1G072220|Hv_IBSC_PGSB_r1||HORVU1H…
34-472	chr1H:496933333(validated)	EFF=DOWNSTREAM(MODIFIER||710|||HORVU1Hr1G072270|Hv_IBSC_PGSB_r1||HORVU1Hr1G072270.7||1),DOWNSTREAM(MODIFIER||734|||HORVU1Hr1G072270|Hv_IBSC_PGSB_r1||HORVU1Hr1G072270.6||1),DOWNSTREAM(MODIFIER||790|||HORVU1Hr1G072270|Hv_IBSC_PGSB_r1||HORVU1Hr1G072270.5||1),DOWNSTREAM(MODIFIER||926|||HORVU1Hr1G072270|Hv_IBSC_PGSB_r1||HORVU1Hr1G072270.4||1),DOWNSTREAM(MODIFIER||980|||HORVU1Hr1G072270|Hv_IBSC_PGSB_r1…
2881-935	chr1H:497940358(validated)	EFF=SYNONYMOUS_CODING(LOW|SILENT|ggA/ggT|G135||HORVU1Hr1G072490|Hv_IBSC_PGSB_r1||HORVU1Hr1G072490.9|2|1|WARNING_TRANSCRIPT_NO_START_CODON),SYNONYMOUS_CODING(LOW|SILENT|ggA/ggT|G138||HORVU1Hr1G072490|Hv_IBSC_PGSB_r1||HORVU1Hr1G072490.7|2|1|WARNING_TRANSCRIPT_NO_START_CODON),SYNONYMOUS_CODING(LOW|SILENT|ggA/ggT|G148||HORVU1Hr1G072490|Hv_IBSC_PGSB_r1||HORVU1Hr1G072490.4|5|1),SYNONYMOUS_CODING(LOW|SI…
12_11144	chr1H:498205652(validated)	EFF=DOWNSTREAM(MODIFIER||1226|||HORVU1Hr1G072560|Hv_IBSC_PGSB_r1||HORVU1Hr1G072560.10||1|WARNING_TRANSCRIPT_NO_START_CODON),DOWNSTREAM(MODIFIER||1233|||HORVU1Hr1G072560|Hv_IBSC_PGSB_r1||HORVU1Hr1G072560.3||1),DOWNSTREAM(MODIFIER||1505|||HORVU1Hr1G072560|Hv_IBSC_PGSB_r1||HORVU1Hr1G072560.9||1|WARNING_TRANSCRIPT_NO_START_CODON),DOWNSTREAM(MODIFIER||1506|||HORVU1Hr1G072560|Hv_IBSC_PGSB_r1||HORVU1Hr1…
12_31160	chr1H:498571383(validated)	EFF=DOWNSTREAM(MODIFIER||144|||HORVU1Hr1G072650|Hv_IBSC_PGSB_r1||HORVU1Hr1G072650.6||1|WARNING_TRANSCRIPT_NO_START_CODON),DOWNSTREAM(MODIFIER||347|||HORVU1Hr1G072650|Hv_IBSC_PGSB_r1||HORVU1Hr1G072650.7||1|WARNING_TRANSCRIPT_NO_START_CODON),DOWNSTREAM(MODIFIER||500|||HORVU1Hr1G072660|Hv_IBSC_PGSB_r1||HORVU1Hr1G072660.1||1|WARNING_TRANSCRIPT_INCOMPLETE),DOWNSTREAM(MODIFIER||532|||HORVU1Hr1G072660|H…
SCRI_RS_225431	chr1H:498781286(validated)	EFF=DOWNSTREAM(MODIFIER||1002|||HORVU1Hr1G072750|Hv_IBSC_PGSB_r1||HORVU1Hr1G072750.9||1|WARNING_TRANSCRIPT_NO_START_CODON),DOWNSTREAM(MODIFIER||1697|||HORVU1Hr1G072730|Hv_IBSC_PGSB_r1||HORVU1Hr1G072730.1||1),DOWNSTREAM(MODIFIER||2008|||HORVU1Hr1G072730|Hv_IBSC_PGSB_r1||HORVU1Hr1G072730.2||1),DOWNSTREAM(MODIFIER||4578|||HORVU1Hr1G072740|Hv_IBSC_PGSB_r1||HORVU1Hr1G072740.1||1|WARNING_TRANSCRIPT_NO_…
3404-2470	chr1H:498975662(validated)	EFF=DOWNSTREAM(MODIFIER||192|||HORVU1Hr1G072780|Hv_IBSC_PGSB_r1||HORVU1Hr1G072780.4||1|WARNING_TRANSCRIPT_INCOMPLETE),DOWNSTREAM(MODIFIER||610|||HORVU1Hr1G072780|Hv_IBSC_PGSB_r1||HORVU1Hr1G072780.5||1|WARNING_TRANSCRIPT_INCOMPLETE),DOWNSTREAM(MODIFIER||614|||HORVU1Hr1G072780|Hv_IBSC_PGSB_r1||HORVU1Hr1G072780.6||1),DOWNSTREAM(MODIFIER||829|||HORVU1Hr1G072780|Hv_IBSC_PGSB_r1||HORVU1Hr1G072780.7||1)…
SCRI_RS_154140	chr1H:500583571(validated)	EFF=DOWNSTREAM(MODIFIER||122|||HORVU1Hr1G073010|Hv_IBSC_PGSB_r1||HORVU1Hr1G073010.7||1),DOWNSTREAM(MODIFIER||141|||HORVU1Hr1G073010|Hv_IBSC_PGSB_r1||HORVU1Hr1G073010.6||1|WARNING_TRANSCRIPT_NO_START_CODON),DOWNSTREAM(MODIFIER||47|||HORVU1Hr1G073010|Hv_IBSC_PGSB_r1||HORVU1Hr1G073010.3||1|WARNING_TRANSCRIPT_NO_START_CODON),UTR_3_PRIME(MODIFIER||122|||HORVU1Hr1G073010|Hv_IBSC_PGSB_r1||HORVU1Hr1G0730…
SCRI_RS_135092	chr1H:500890923(unvalidated)|chr1H:500965468(unvalidated)
SCRI_RS_236576	chr1H:500894427(unvalidated)|chr1H:500968972(unvalidated)
SCRI_RS_157246	chr1H:500971593(validated)	EFF=DOWNSTREAM(MODIFIER||3971|||HORVU1Hr1G073060|Hv_IBSC_PGSB_r1||HORVU1Hr1G073060.1||1),DOWNSTREAM(MODIFIER||4210|||HORVU1Hr1G073060|Hv_IBSC_PGSB_r1||HORVU1Hr1G073060.2||1),INTERGENIC(MODIFIER||||||||||1)
SCRI_RS_181300	chr1H:503269569(validated)	EFF=DOWNSTREAM(MODIFIER||434|||HORVU1Hr1G073420|Hv_IBSC_PGSB_r1||HORVU1Hr1G073420.10||1|WARNING_TRANSCRIPT_NO_START_CODON),DOWNSTREAM(MODIFIER||434|||HORVU1Hr1G073420|Hv_IBSC_PGSB_r1||HORVU1Hr1G073420.9||1|WARNING_TRANSCRIPT_NO_START_CODON),DOWNSTREAM(MODIFIER||594|||HORVU1Hr1G073420|Hv_IBSC_PGSB_r1||HORVU1Hr1G073420.11||1|WARNING_TRANSCRIPT_INCOMPLETE),DOWNSTREAM(MODIFIER||864|||HORVU1Hr1G073420…
SCRI_RS_168562	chr1H:503413212(validated)	EFF=INTRON(MODIFIER|||||HORVU1Hr1G073480|Hv_IBSC_PGSB_r1||HORVU1Hr1G073480.1|1|1|WARNING_TRANSCRIPT_NO_START_CODON),INTRON(MODIFIER|||||HORVU1Hr1G073480|Hv_IBSC_PGSB_r1||HORVU1Hr1G073480.5|1|1|WARNING_TRANSCRIPT_NO_START_CODON),INTRON(MODIFIER|||||HORVU1Hr1G073480|Hv_IBSC_PGSB_r1||HORVU1Hr1G073480.6|1|1|WARNING_TRANSCRIPT_NO_START_CODON),UTR_3_PRIME(MODIFIER||199|||HORVU1Hr1G073480|Hv_IBSC_PGSB_r…
SCRI_RS_139690	chr1H:503498398(validated)	EFF=DOWNSTREAM(MODIFIER||2111|||HORVU1Hr1G073500|Hv_IBSC_PGSB_r1||HORVU1Hr1G073500.5||1|WARNING_TRANSCRIPT_INCOMPLETE),DOWNSTREAM(MODIFIER||2135|||HORVU1Hr1G073500|Hv_IBSC_PGSB_r1||HORVU1Hr1G073500.6||1),UTR_3_PRIME(MODIFIER||140|||HORVU1Hr1G073500|Hv_IBSC_PGSB_r1||HORVU1Hr1G073500.1|6|1|WARNING_TRANSCRIPT_NO_START_CODON),UTR_3_PRIME(MODIFIER||140|||HORVU1Hr1G073500|Hv_IBSC_PGSB_r1||HORVU1Hr1G073…
SCRI_RS_182326	chr1H:503658616(unvalidated)
12_20323	chr1H:504079731(validated)	EFF=DOWNSTREAM(MODIFIER||68|||HORVU1Hr1G073640|Hv_IBSC_PGSB_r1||HORVU1Hr1G073640.2||1|WARNING_TRANSCRIPT_NO_START_CODON),UPSTREAM(MODIFIER||68|||HORVU1Hr1G073650|Hv_IBSC_PGSB_r1||HORVU1Hr1G073650.1||1|WARNING_TRANSCRIPT_INCOMPLETE),UTR_3_PRIME(MODIFIER||68|||HORVU1Hr1G073640|Hv_IBSC_PGSB_r1||HORVU1Hr1G073640.1|4|1)
SCRI_RS_114255	chr1H:504085909(validated)	EFF=INTRON(MODIFIER|||||HORVU1Hr1G073660|Hv_IBSC_PGSB_r1||HORVU1Hr1G073660.1|1|1),INTRON(MODIFIER|||||HORVU1Hr1G073660|Hv_IBSC_PGSB_r1||HORVU1Hr1G073660.2|1|1),UPSTREAM(MODIFIER||359|||HORVU1Hr1G073660|Hv_IBSC_PGSB_r1||HORVU1Hr1G073660.3||1)
4691-721	chr1H:504087501(validated)	EFF=UTR_3_PRIME(MODIFIER||760|||HORVU1Hr1G073660|Hv_IBSC_PGSB_r1||HORVU1Hr1G073660.1|3|1),UTR_3_PRIME(MODIFIER||93|||HORVU1Hr1G073660|Hv_IBSC_PGSB_r1||HORVU1Hr1G073660.2|4|1),UTR_3_PRIME(MODIFIER||93|||HORVU1Hr1G073660|Hv_IBSC_PGSB_r1||HORVU1Hr1G073660.3|3|1)
SCRI_RS_176644	chr1H:504460092(unvalidated)
12_10535	chr1H:504804176(validated)	EFF=DOWNSTREAM(MODIFIER||1304|||HORVU1Hr1G073840|Hv_IBSC_PGSB_r1||HORVU1Hr1G073840.3||1),DOWNSTREAM(MODIFIER||1305|||HORVU1Hr1G073840|Hv_IBSC_PGSB_r1||HORVU1Hr1G073840.4||1),DOWNSTREAM(MODIFIER||1328|||HORVU1Hr1G073840|Hv_IBSC_PGSB_r1||HORVU1Hr1G073840.5||1|WARNING_TRANSCRIPT_INCOMPLETE),DOWNSTREAM(MODIFIER||1328|||HORVU1Hr1G073840|Hv_IBSC_PGSB_r1||HORVU1Hr1G073840.6||1|WARNING_TRANSCRIPT_INCOMPL…
SCRI_RS_133132	chr1H:504805834(validated)	EFF=DOWNSTREAM(MODIFIER||1154|||HORVU1Hr1G073840|Hv_IBSC_PGSB_r1||HORVU1Hr1G073840.7||1),DOWNSTREAM(MODIFIER||1157|||HORVU1Hr1G073840|Hv_IBSC_PGSB_r1||HORVU1Hr1G073840.8||1),DOWNSTREAM(MODIFIER||3631|||HORVU1Hr1G073840|Hv_IBSC_PGSB_r1||HORVU1Hr1G073840.10||1|WARNING_TRANSCRIPT_INCOMPLETE),DOWNSTREAM(MODIFIER||3631|||HORVU1Hr1G073840|Hv_IBSC_PGSB_r1||HORVU1Hr1G073840.9||1),DOWNSTREAM(MODIFIER||376…
SCRI_RS_144315	chr1H:505150506(unvalidated)
SCRI_RS_197910	chr1H:506609714(validated)	EFF=DOWNSTREAM(MODIFIER||1312|||HORVU1Hr1G074060|Hv_IBSC_PGSB_r1||HORVU1Hr1G074060.11||1),DOWNSTREAM(MODIFIER||1647|||HORVU1Hr1G074060|Hv_IBSC_PGSB_r1||HORVU1Hr1G074060.2||1),SYNONYMOUS_CODING(LOW|SILENT|agC/agT|S108||HORVU1Hr1G074060|Hv_IBSC_PGSB_r1||HORVU1Hr1G074060.12|13|1),SYNONYMOUS_CODING(LOW|SILENT|agC/agT|S108||HORVU1Hr1G074060|Hv_IBSC_PGSB_r1||HORVU1Hr1G074060.13|13|1),SYNONYMOUS_CODING(…
SCRI_RS_231869	chr1H:506611529(validated)	EFF=DOWNSTREAM(MODIFIER||1130|||HORVU1Hr1G074060|Hv_IBSC_PGSB_r1||HORVU1Hr1G074060.17||1),DOWNSTREAM(MODIFIER||1130|||HORVU1Hr1G074060|Hv_IBSC_PGSB_r1||HORVU1Hr1G074060.3||1),DOWNSTREAM(MODIFIER||3127|||HORVU1Hr1G074060|Hv_IBSC_PGSB_r1||HORVU1Hr1G074060.11||1),DOWNSTREAM(MODIFIER||3462|||HORVU1Hr1G074060|Hv_IBSC_PGSB_r1||HORVU1Hr1G074060.2||1),DOWNSTREAM(MODIFIER||679|||HORVU1Hr1G074060|Hv_IBSC_P…
SCRI_RS_177788	chr1H:506769928(validated)	EFF=DOWNSTREAM(MODIFIER||3570|||HORVU1Hr1G074140|Hv_IBSC_PGSB_r1||HORVU1Hr1G074140.1||1|WARNING_TRANSCRIPT_NO_START_CODON),SYNONYMOUS_CODING(LOW|SILENT|gtA/gtC|V203||HORVU1Hr1G074130|Hv_IBSC_PGSB_r1||HORVU1Hr1G074130.1|3|1),SYNONYMOUS_CODING(LOW|SILENT|gtA/gtC|V203||HORVU1Hr1G074130|Hv_IBSC_PGSB_r1||HORVU1Hr1G074130.2|2|1|WARNING_TRANSCRIPT_NO_START_CODON),SYNONYMOUS_CODING(LOW|SILENT|gtA/gtC|V20…
SCRI_RS_166168	chr1H:507630839(unvalidated)
SCRI_RS_236623	chr1H:507639342(validated)	EFF=DOWNSTREAM(MODIFIER||296|||HORVU1Hr1G074330|Hv_IBSC_PGSB_r1||HORVU1Hr1G074330.16||1),DOWNSTREAM(MODIFIER||3080|||HORVU1Hr1G074320|Hv_IBSC_PGSB_r1||HORVU1Hr1G074320.6||1),DOWNSTREAM(MODIFIER||3450|||HORVU1Hr1G074340|Hv_IBSC_PGSB_r1||HORVU1Hr1G074340.1||1|WARNING_TRANSCRIPT_NO_START_CODON),DOWNSTREAM(MODIFIER||482|||HORVU1Hr1G074330|Hv_IBSC_PGSB_r1||HORVU1Hr1G074330.17||1|WARNING_TRANSCRIPT_INC…
SCRI_RS_195200	chr1H:507977159(unvalidated)
4578-899	chr1H:507978931(validated)	EFF=DOWNSTREAM(MODIFIER||1300|||HORVU1Hr1G074410|Hv_IBSC_PGSB_r1||HORVU1Hr1G074410.9||1),DOWNSTREAM(MODIFIER||1303|||HORVU1Hr1G074410|Hv_IBSC_PGSB_r1||HORVU1Hr1G074410.7||1),DOWNSTREAM(MODIFIER||1315|||HORVU1Hr1G074410|Hv_IBSC_PGSB_r1||HORVU1Hr1G074410.6||1),DOWNSTREAM(MODIFIER||1315|||HORVU1Hr1G074410|Hv_IBSC_PGSB_r1||HORVU1Hr1G074410.8||1),DOWNSTREAM(MODIFIER||1720|||HORVU1Hr1G074410|Hv_IBSC_PG…
SCRI_RS_179987	chr1H:508269455(validated)	EFF=NON_SYNONYMOUS_CODING(MODERATE|MISSENSE|Ccg/Acg|P256T||HORVU1Hr1G074510|Hv_IBSC_PGSB_r1||HORVU1Hr1G074510.1|2|1),NON_SYNONYMOUS_CODING(MODERATE|MISSENSE|Ccg/Acg|P77T||HORVU1Hr1G074510|Hv_IBSC_PGSB_r1||HORVU1Hr1G074510.2|1|1),NON_SYNONYMOUS_CODING(MODERATE|MISSENSE|aCc/aAc|T90N||HORVU1Hr1G074510|Hv_IBSC_PGSB_r1||HORVU1Hr1G074510.3|2|1|WARNING_TRANSCRIPT_INCOMPLETE)
SCRI_RS_121048	chr1H:508312976(validated)	EFF=INTRON(MODIFIER|||||HORVU1Hr1G074550|Hv_IBSC_PGSB_r1||HORVU1Hr1G074550.5|4|1|WARNING_TRANSCRIPT_NO_START_CODON),NON_SYNONYMOUS_CODING(MODERATE|MISSENSE|Cct/Gct|P542A||HORVU1Hr1G074550|Hv_IBSC_PGSB_r1||HORVU1Hr1G074550.6|4|1|WARNING_TRANSCRIPT_INCOMPLETE),NON_SYNONYMOUS_CODING(MODERATE|MISSENSE|Cct/Gct|P553A||HORVU1Hr1G074550|Hv_IBSC_PGSB_r1||HORVU1Hr1G074550.8|4|1),NON_SYNONYMOUS_CODING(MODER…
SCRI_RS_170389	chr1H:508320276(validated)	EFF=DOWNSTREAM(MODIFIER||847|||HORVU1Hr1G074560|Hv_IBSC_PGSB_r1||HORVU1Hr1G074560.1||1|WARNING_TRANSCRIPT_NO_START_CODON),UPSTREAM(MODIFIER||202|||HORVU1Hr1G074550|Hv_IBSC_PGSB_r1||HORVU1Hr1G074550.7||1|WARNING_TRANSCRIPT_INCOMPLETE),UPSTREAM(MODIFIER||214|||HORVU1Hr1G074550|Hv_IBSC_PGSB_r1||HORVU1Hr1G074550.9||1|WARNING_TRANSCRIPT_INCOMPLETE),UPSTREAM(MODIFIER||241|||HORVU1Hr1G074550|Hv_IBSC_PGS…
12_30546	chr1H:508566982(validated)	EFF=DOWNSTREAM(MODIFIER||11|||HORVU1Hr1G074590|Hv_IBSC_PGSB_r1||HORVU1Hr1G074590.10||1),DOWNSTREAM(MODIFIER||2012|||HORVU1Hr1G074610|Hv_IBSC_PGSB_r1||HORVU1Hr1G074610.1||1|WARNING_TRANSCRIPT_NO_START_CODON),DOWNSTREAM(MODIFIER||2230|||HORVU1Hr1G074620|Hv_IBSC_PGSB_r1||HORVU1Hr1G074620.1||1|WARNING_TRANSCRIPT_NO_START_CODON),DOWNSTREAM(MODIFIER||2487|||HORVU1Hr1G074600|Hv_IBSC_PGSB_r1||HORVU1Hr1G0…
9757-582	chr1H:508567720(validated)	EFF=DOWNSTREAM(MODIFIER||1274|||HORVU1Hr1G074610|Hv_IBSC_PGSB_r1||HORVU1Hr1G074610.1||1|WARNING_TRANSCRIPT_NO_START_CODON),DOWNSTREAM(MODIFIER||1492|||HORVU1Hr1G074620|Hv_IBSC_PGSB_r1||HORVU1Hr1G074620.1||1|WARNING_TRANSCRIPT_NO_START_CODON),DOWNSTREAM(MODIFIER||1725|||HORVU1Hr1G074590|Hv_IBSC_PGSB_r1||HORVU1Hr1G074590.4||1),DOWNSTREAM(MODIFIER||1749|||HORVU1Hr1G074600|Hv_IBSC_PGSB_r1||HORVU1Hr1G…
SCRI_RS_209524	chr1H:508771890(validated)	EFF=DOWNSTREAM(MODIFIER||1698|||HORVU1Hr1G074650|Hv_IBSC_PGSB_r1||HORVU1Hr1G074650.31||1|WARNING_TRANSCRIPT_INCOMPLETE),DOWNSTREAM(MODIFIER||1698|||HORVU1Hr1G074650|Hv_IBSC_PGSB_r1||HORVU1Hr1G074650.32||1|WARNING_TRANSCRIPT_INCOMPLETE),DOWNSTREAM(MODIFIER||1698|||HORVU1Hr1G074650|Hv_IBSC_PGSB_r1||HORVU1Hr1G074650.33||1|WARNING_TRANSCRIPT_INCOMPLETE),DOWNSTREAM(MODIFIER||1698|||HORVU1Hr1G074650|Hv…
3201-603	chr1H:508780593(validated)	EFF=DOWNSTREAM(MODIFIER||1155|||HORVU1Hr1G074660|Hv_IBSC_PGSB_r1||HORVU1Hr1G074660.5||1|WARNING_TRANSCRIPT_INCOMPLETE),DOWNSTREAM(MODIFIER||960|||HORVU1Hr1G074660|Hv_IBSC_PGSB_r1||HORVU1Hr1G074660.4||1),UPSTREAM(MODIFIER||1806|||HORVU1Hr1G074650|Hv_IBSC_PGSB_r1||HORVU1Hr1G074650.17||1),UPSTREAM(MODIFIER||1807|||HORVU1Hr1G074650|Hv_IBSC_PGSB_r1||HORVU1Hr1G074650.5||1),UPSTREAM(MODIFIER||1830|||HOR…
SCRI_RS_189168	chr1H:509307825(validated)	EFF=INTRON(MODIFIER|||||HORVU1Hr1G074890|Hv_IBSC_PGSB_r1||HORVU1Hr1G074890.1|3|1),INTRON(MODIFIER|||||HORVU1Hr1G074890|Hv_IBSC_PGSB_r1||HORVU1Hr1G074890.3|2|1|WARNING_TRANSCRIPT_NO_START_CODON),UPSTREAM(MODIFIER||3434|||HORVU1Hr1G074890|Hv_IBSC_PGSB_r1||HORVU1Hr1G074890.4||1),UTR_5_PRIME(MODIFIER||760|||HORVU1Hr1G074890|Hv_IBSC_PGSB_r1||HORVU1Hr1G074890.2|3|1)
8867-459	chr1H:509511424(validated)	EFF=DOWNSTREAM(MODIFIER||304|||HORVU1Hr1G074940|Hv_IBSC_PGSB_r1||HORVU1Hr1G074940.6||1),DOWNSTREAM(MODIFIER||304|||HORVU1Hr1G074940|Hv_IBSC_PGSB_r1||HORVU1Hr1G074940.8||1),DOWNSTREAM(MODIFIER||307|||HORVU1Hr1G074940|Hv_IBSC_PGSB_r1||HORVU1Hr1G074940.5||1),DOWNSTREAM(MODIFIER||4459|||HORVU1Hr1G074960|Hv_IBSC_PGSB_r1||HORVU1Hr1G074960.1||1),DOWNSTREAM(MODIFIER||4470|||HORVU1Hr1G074960|Hv_IBSC_PGSB_…
SCRI_RS_197263	chr1H:509664704(validated)	EFF=SYNONYMOUS_CODING(LOW|SILENT|acG/acA|T729||HORVU1Hr1G075050|Hv_IBSC_PGSB_r1||HORVU1Hr1G075050.2|1|1),UPSTREAM(MODIFIER||963|||HORVU1Hr1G075050|Hv_IBSC_PGSB_r1||HORVU1Hr1G075050.1||1)
1347-1061	chr1H:509763134(unvalidated)
12_11008	chr1H:509765620(validated)	EFF=DOWNSTREAM(MODIFIER||2200|||HORVU1Hr1G075100|Hv_IBSC_PGSB_r1||HORVU1Hr1G075100.1||1),DOWNSTREAM(MODIFIER||8|||HORVU1Hr1G075110|Hv_IBSC_PGSB_r1||HORVU1Hr1G075110.10||1),UPSTREAM(MODIFIER||560|||HORVU1Hr1G075110|Hv_IBSC_PGSB_r1||HORVU1Hr1G075110.5||1),UPSTREAM(MODIFIER||560|||HORVU1Hr1G075110|Hv_IBSC_PGSB_r1||HORVU1Hr1G075110.6||1),UPSTREAM(MODIFIER||812|||HORVU1Hr1G075110|Hv_IBSC_PGSB_r1||HORV…
12_31163	chr1H:510050548(validated)	EFF=DOWNSTREAM(MODIFIER||50|||HORVU1Hr1G075160|Hv_IBSC_PGSB_r1||HORVU1Hr1G075160.4||1|WARNING_TRANSCRIPT_NO_START_CODON),DOWNSTREAM(MODIFIER||50|||HORVU1Hr1G075160|Hv_IBSC_PGSB_r1||HORVU1Hr1G075160.5||1),UTR_3_PRIME(MODIFIER||300|||HORVU1Hr1G075160|Hv_IBSC_PGSB_r1||HORVU1Hr1G075160.6|1|1|WARNING_TRANSCRIPT_NO_START_CODON),UTR_3_PRIME(MODIFIER||50|||HORVU1Hr1G075160|Hv_IBSC_PGSB_r1||HORVU1Hr1G0751…
SCRI_RS_188218	chr1H:510595262(unvalidated)|chr1H:510595395(unvalidated)
SCRI_RS_114308	chr1H:511129549(validated)	EFF=INTRON(MODIFIER|||||HORVU1Hr1G075540|Hv_IBSC_PGSB_r1||HORVU1Hr1G075540.8|1|1|WARNING_TRANSCRIPT_NO_START_CODON),SYNONYMOUS_CODING(LOW|SILENT|gcA/gcG|A129||HORVU1Hr1G075540|Hv_IBSC_PGSB_r1||HORVU1Hr1G075540.7|2|1|WARNING_TRANSCRIPT_NO_START_CODON),SYNONYMOUS_CODING(LOW|SILENT|gcA/gcG|A139||HORVU1Hr1G075540|Hv_IBSC_PGSB_r1||HORVU1Hr1G075540.4|3|1|WARNING_TRANSCRIPT_NO_START_CODON),SYNONYMOUS_CO…
12_20632	chr1H:511401867(validated)	EFF=DOWNSTREAM(MODIFIER||73|||HORVU1Hr1G075570|Hv_IBSC_PGSB_r1||HORVU1Hr1G075570.5||1|WARNING_TRANSCRIPT_NO_START_CODON),UTR_3_PRIME(MODIFIER||138|||HORVU1Hr1G075570|Hv_IBSC_PGSB_r1||HORVU1Hr1G075570.1|1|1|WARNING_TRANSCRIPT_NO_START_CODON),UTR_3_PRIME(MODIFIER||73|||HORVU1Hr1G075570|Hv_IBSC_PGSB_r1||HORVU1Hr1G075570.2|3|1|WARNING_TRANSCRIPT_INCOMPLETE),UTR_3_PRIME(MODIFIER||73|||HORVU1Hr1G075570…
SCRI_RS_213675	chr1H:511726333(validated)	EFF=DOWNSTREAM(MODIFIER||61|||HORVU1Hr1G075640|Hv_IBSC_PGSB_r1||HORVU1Hr1G075640.6||1|WARNING_TRANSCRIPT_NO_START_CODON),SYNONYMOUS_CODING(LOW|SILENT|tgC/tgT|C293||HORVU1Hr1G075640|Hv_IBSC_PGSB_r1||HORVU1Hr1G075640.16|11|1),SYNONYMOUS_CODING(LOW|SILENT|tgC/tgT|C311||HORVU1Hr1G075640|Hv_IBSC_PGSB_r1||HORVU1Hr1G075640.10|15|1),SYNONYMOUS_CODING(LOW|SILENT|tgC/tgT|C376||HORVU1Hr1G075640|Hv_IBSC_PGSB…
12_31192	chr1H:512294799(validated)	EFF=DOWNSTREAM(MODIFIER||2|||HORVU1Hr1G075780|Hv_IBSC_PGSB_r1||HORVU1Hr1G075780.3||1|WARNING_TRANSCRIPT_NO_START_CODON),DOWNSTREAM(MODIFIER||38|||HORVU1Hr1G075780|Hv_IBSC_PGSB_r1||HORVU1Hr1G075780.4||1|WARNING_TRANSCRIPT_INCOMPLETE),UTR_3_PRIME(MODIFIER||239|||HORVU1Hr1G075780|Hv_IBSC_PGSB_r1||HORVU1Hr1G075780.1|1|1|WARNING_TRANSCRIPT_NO_START_CODON),UTR_3_PRIME(MODIFIER||239|||HORVU1Hr1G075780|H…
SCRI_RS_194371	chr1H:513076586(validated)	EFF=DOWNSTREAM(MODIFIER||371|||HORVU1Hr1G076010|Hv_IBSC_PGSB_r1||HORVU1Hr1G076010.3||1|WARNING_TRANSCRIPT_NO_START_CODON),DOWNSTREAM(MODIFIER||582|||HORVU1Hr1G076010|Hv_IBSC_PGSB_r1||HORVU1Hr1G076010.5||1|WARNING_TRANSCRIPT_NO_START_CODON),DOWNSTREAM(MODIFIER||714|||HORVU1Hr1G076010|Hv_IBSC_PGSB_r1||HORVU1Hr1G076010.6||1),DOWNSTREAM(MODIFIER||714|||HORVU1Hr1G076010|Hv_IBSC_PGSB_r1||HORVU1Hr1G0760…
SCRI_RS_138010	chr1H:513090731(unvalidated)|chr1H:513151073(unvalidated)
ABC11290-sfp44-06	chr1H:513140983(unvalidated)
SCRI_RS_199689	chr1H:513210386(validated)	EFF=DOWNSTREAM(MODIFIER||4166|||HORVU1Hr1G076120|Hv_IBSC_PGSB_r1||HORVU1Hr1G076120.1||1),DOWNSTREAM(MODIFIER||4230|||HORVU1Hr1G076120|Hv_IBSC_PGSB_r1||HORVU1Hr1G076120.2||1),DOWNSTREAM(MODIFIER||4733|||HORVU1Hr1G076120|Hv_IBSC_PGSB_r1||HORVU1Hr1G076120.3||1),NON_SYNONYMOUS_CODING(MODERATE|MISSENSE|Cgt/Tgt|R129C||HORVU1Hr1G076110|Hv_IBSC_PGSB_r1||HORVU1Hr1G076110.8|3|1),NON_SYNONYMOUS_CODING(MODER…
12_31319	chr1H:513231576(unvalidated)
SCRI_RS_145026	chr1H:514266568(validated)	EFF=DOWNSTREAM(MODIFIER||1859|||HORVU1Hr1G076470|Hv_IBSC_PGSB_r1||HORVU1Hr1G076470.17||1),DOWNSTREAM(MODIFIER||1913|||HORVU1Hr1G076470|Hv_IBSC_PGSB_r1||HORVU1Hr1G076470.19||1),DOWNSTREAM(MODIFIER||1913|||HORVU1Hr1G076470|Hv_IBSC_PGSB_r1||HORVU1Hr1G076470.1||1),DOWNSTREAM(MODIFIER||1913|||HORVU1Hr1G076470|Hv_IBSC_PGSB_r1||HORVU1Hr1G076470.22||1),DOWNSTREAM(MODIFIER||1913|||HORVU1Hr1G076470|Hv_IBSC…
14371-423	chr1H:516153706(validated)	EFF=DOWNSTREAM(MODIFIER||100|||HORVU1Hr1G077010|Hv_IBSC_PGSB_r1||HORVU1Hr1G077010.1||1|WARNING_TRANSCRIPT_NO_START_CODON),DOWNSTREAM(MODIFIER||1555|||HORVU1Hr1G076990|Hv_IBSC_PGSB_r1||HORVU1Hr1G076990.3||1),DOWNSTREAM(MODIFIER||4003|||HORVU1Hr1G077030|Hv_IBSC_PGSB_r1||HORVU1Hr1G077030.1||1|WARNING_TRANSCRIPT_NO_START_CODON),DOWNSTREAM(MODIFIER||587|||HORVU1Hr1G077000|Hv_IBSC_PGSB_r1||HORVU1Hr1G07…
SCRI_RS_188909	chr1H:516309132(validated)	EFF=DOWNSTREAM(MODIFIER||427|||HORVU1Hr1G077100|Hv_IBSC_PGSB_r1||HORVU1Hr1G077100.3||1),INTRON(MODIFIER|||||HORVU1Hr1G077100|Hv_IBSC_PGSB_r1||HORVU1Hr1G077100.1|2|1),INTRON(MODIFIER|||||HORVU1Hr1G077100|Hv_IBSC_PGSB_r1||HORVU1Hr1G077100.2|2|1),INTRON(MODIFIER|||||HORVU1Hr1G077100|Hv_IBSC_PGSB_r1||HORVU1Hr1G077100.4|2|1),INTRON(MODIFIER|||||HORVU1Hr1G077100|Hv_IBSC_PGSB_r1||HORVU1Hr1G077100.5|1|1)…
1270-1263	chr1H:516309831(validated)	EFF=DOWNSTREAM(MODIFIER||1126|||HORVU1Hr1G077100|Hv_IBSC_PGSB_r1||HORVU1Hr1G077100.3||1),DOWNSTREAM(MODIFIER||71|||HORVU1Hr1G077100|Hv_IBSC_PGSB_r1||HORVU1Hr1G077100.5||1),INTRON(MODIFIER|||||HORVU1Hr1G077100|Hv_IBSC_PGSB_r1||HORVU1Hr1G077100.1|3|1),NON_SYNONYMOUS_CODING(MODERATE|MISSENSE|Cgc/Ggc|R204G||HORVU1Hr1G077100|Hv_IBSC_PGSB_r1||HORVU1Hr1G077100.4|4|1),NON_SYNONYMOUS_CODING(MODERATE|MISSE…
13589-175	chr1H:516507942(validated)	EFF=NON_SYNONYMOUS_CODING(MODERATE|MISSENSE|Tgc/Cgc|C123R||HORVU1Hr1G077190|Hv_IBSC_PGSB_r1||HORVU1Hr1G077190.3|2|1|WARNING_TRANSCRIPT_INCOMPLETE),SYNONYMOUS_CODING(LOW|SILENT|gaT/gaC|D327||HORVU1Hr1G077190|Hv_IBSC_PGSB_r1||HORVU1Hr1G077190.4|3|1|WARNING_TRANSCRIPT_NO_START_CODON),SYNONYMOUS_CODING(LOW|SILENT|gaT/gaC|D463||HORVU1Hr1G077190|Hv_IBSC_PGSB_r1||HORVU1Hr1G077190.1|2|1|WARNING_TRANSCRIP…
SCRI_RS_78578	chr1H:516785733(validated)	EFF=DOWNSTREAM(MODIFIER||1426|||HORVU1Hr1G077230|Hv_IBSC_PGSB_r1||HORVU1Hr1G077230.1||1),SYNONYMOUS_CODING(LOW|SILENT|cgC/cgT|R115||HORVU1Hr1G077230|Hv_IBSC_PGSB_r1||HORVU1Hr1G077230.9|2|1|WARNING_TRANSCRIPT_NO_START_CODON),SYNONYMOUS_CODING(LOW|SILENT|cgC/cgT|R175||HORVU1Hr1G077230|Hv_IBSC_PGSB_r1||HORVU1Hr1G077230.4|3|1),SYNONYMOUS_CODING(LOW|SILENT|cgC/cgT|R175||HORVU1Hr1G077230|Hv_IBSC_PGSB_r…
SCRI_RS_11137	chr1H:517056550(unvalidated)
12_11173	chr1H:517251616(validated)	EFF=DOWNSTREAM(MODIFIER||1042|||HORVU1Hr1G077430|Hv_IBSC_PGSB_r1||HORVU1Hr1G077430.10||1),DOWNSTREAM(MODIFIER||1045|||HORVU1Hr1G077430|Hv_IBSC_PGSB_r1||HORVU1Hr1G077430.9||1),DOWNSTREAM(MODIFIER||50|||HORVU1Hr1G077430|Hv_IBSC_PGSB_r1||HORVU1Hr1G077430.11||1),DOWNSTREAM(MODIFIER||7|||HORVU1Hr1G077430|Hv_IBSC_PGSB_r1||HORVU1Hr1G077430.12||1|WARNING_TRANSCRIPT_NO_START_CODON),DOWNSTREAM(MODIFIER||84…
2711-234	chr1H:517540377(validated)	EFF=DOWNSTREAM(MODIFIER||4212|||HORVU1Hr1G077480|Hv_IBSC_PGSB_r1||HORVU1Hr1G077480.1||1),DOWNSTREAM(MODIFIER||4476|||HORVU1Hr1G077490|Hv_IBSC_PGSB_r1||HORVU1Hr1G077490.1||1|WARNING_TRANSCRIPT_NO_START_CODON),SYNONYMOUS_CODING(LOW|SILENT|acG/acA|T51||HORVU1Hr1G077470|Hv_IBSC_PGSB_r1||HORVU1Hr1G077470.5|2|1),SYNONYMOUS_CODING(LOW|SILENT|acG/acA|T80||HORVU1Hr1G077470|Hv_IBSC_PGSB_r1||HORVU1Hr1G07747…
SCRI_RS_235724	chr1H:518231786(validated)	EFF=UPSTREAM(MODIFIER||580|||HORVU1Hr1G077710|Hv_IBSC_PGSB_r1||HORVU1Hr1G077710.3||1|WARNING_TRANSCRIPT_NO_START_CODON),UTR_5_PRIME(MODIFIER||142|||HORVU1Hr1G077710|Hv_IBSC_PGSB_r1||HORVU1Hr1G077710.2|1|1),UTR_5_PRIME(MODIFIER||667|||HORVU1Hr1G077710|Hv_IBSC_PGSB_r1||HORVU1Hr1G077710.1|1|1)
SCRI_RS_199972	chr1H:518555080(validated)	EFF=DOWNSTREAM(MODIFIER||1247|||HORVU1Hr1G077780|Hv_IBSC_PGSB_r1||HORVU1Hr1G077780.1||1),DOWNSTREAM(MODIFIER||2184|||HORVU1Hr1G077790|Hv_IBSC_PGSB_r1||HORVU1Hr1G077790.18||1|WARNING_TRANSCRIPT_NO_START_CODON),UTR_3_PRIME(MODIFIER||58|||HORVU1Hr1G077790|Hv_IBSC_PGSB_r1||HORVU1Hr1G077790.10|3|1|WARNING_TRANSCRIPT_NO_START_CODON),UTR_3_PRIME(MODIFIER||58|||HORVU1Hr1G077790|Hv_IBSC_PGSB_r1||HORVU1Hr1…
SCRI_RS_213539	chr1H:518820762(validated)	EFF=DOWNSTREAM(MODIFIER||532|||HORVU1Hr1G077890|Hv_IBSC_PGSB_r1||HORVU1Hr1G077890.6||1),DOWNSTREAM(MODIFIER||564|||HORVU1Hr1G077890|Hv_IBSC_PGSB_r1||HORVU1Hr1G077890.7||1),DOWNSTREAM(MODIFIER||585|||HORVU1Hr1G077890|Hv_IBSC_PGSB_r1||HORVU1Hr1G077890.10||1),DOWNSTREAM(MODIFIER||617|||HORVU1Hr1G077890|Hv_IBSC_PGSB_r1||HORVU1Hr1G077890.2||1),DOWNSTREAM(MODIFIER||617|||HORVU1Hr1G077890|Hv_IBSC_PGSB_r…
SCRI_RS_6913	chr1H:518942490(validated)	EFF=DOWNSTREAM(MODIFIER||1506|||HORVU1Hr1G077920|Hv_IBSC_PGSB_r1||HORVU1Hr1G077920.8||1|WARNING_TRANSCRIPT_NO_START_CODON),DOWNSTREAM(MODIFIER||259|||HORVU1Hr1G077930|Hv_IBSC_PGSB_r1||HORVU1Hr1G077930.1||1|WARNING_TRANSCRIPT_NO_START_CODON),DOWNSTREAM(MODIFIER||344|||HORVU1Hr1G077930|Hv_IBSC_PGSB_r1||HORVU1Hr1G077930.2||1),DOWNSTREAM(MODIFIER||688|||HORVU1Hr1G077940|Hv_IBSC_PGSB_r1||HORVU1Hr1G077…
SCRI_RS_154646	chr1H:519000068(validated)	EFF=DOWNSTREAM(MODIFIER||1860|||HORVU1Hr1G078030|Hv_IBSC_PGSB_r1||HORVU1Hr1G078030.1||1),DOWNSTREAM(MODIFIER||1871|||HORVU1Hr1G078030|Hv_IBSC_PGSB_r1||HORVU1Hr1G078030.2||1|WARNING_TRANSCRIPT_NO_START_CODON),DOWNSTREAM(MODIFIER||1871|||HORVU1Hr1G078030|Hv_IBSC_PGSB_r1||HORVU1Hr1G078030.3||1|WARNING_TRANSCRIPT_INCOMPLETE),DOWNSTREAM(MODIFIER||1871|||HORVU1Hr1G078030|Hv_IBSC_PGSB_r1||HORVU1Hr1G0780…
SCRI_RS_236160	chr1H:519002885(unvalidated)
12_21020	chr1H:519268754(unvalidated)
SCRI_RS_171501	chr1H:519278467(validated)	EFF=START_GAINED(LOW|||||HORVU1Hr1G078170|Hv_IBSC_PGSB_r1||HORVU1Hr1G078170.10|3|1),START_GAINED(LOW|||||HORVU1Hr1G078170|Hv_IBSC_PGSB_r1||HORVU1Hr1G078170.7|2|1|WARNING_TRANSCRIPT_INCOMPLETE),SYNONYMOUS_CODING(LOW|SILENT|taC/taT|Y67||HORVU1Hr1G078170|Hv_IBSC_PGSB_r1||HORVU1Hr1G078170.11|2|1),SYNONYMOUS_CODING(LOW|SILENT|taC/taT|Y67||HORVU1Hr1G078170|Hv_IBSC_PGSB_r1||HORVU1Hr1G078170.2|3|1),SYNON…
12_20613	chr1H:520001459(unvalidated)
12_20187	chr1H:520009000(unvalidated)
1497-628	chr1H:520009630(unvalidated)
1923-265	chr1H:520487419(unvalidated)
5284-227	chr1H:520489712(unvalidated)
12_30191	chr1H:522448103(validated)	EFF=DOWNSTREAM(MODIFIER||12|||HORVU1Hr1G079140|Hv_IBSC_PGSB_r1||HORVU1Hr1G079140.16||1|WARNING_TRANSCRIPT_NO_START_CODON),DOWNSTREAM(MODIFIER||254|||HORVU1Hr1G079140|Hv_IBSC_PGSB_r1||HORVU1Hr1G079140.17||1|WARNING_TRANSCRIPT_INCOMPLETE),INTRON(MODIFIER|||||HORVU1Hr1G079140|Hv_IBSC_PGSB_r1||HORVU1Hr1G079140.4|6|1|WARNING_TRANSCRIPT_INCOMPLETE),NON_SYNONYMOUS_CODING(MODERATE|MISSENSE|Aac/Gac|N269D|…
SCRI_RS_232650	chr1H:522485279(validated)	EFF=DOWNSTREAM(MODIFIER||1435|||HORVU1Hr1G079200|Hv_IBSC_PGSB_r1||HORVU1Hr1G079200.1||1|WARNING_TRANSCRIPT_NO_START_CODON),DOWNSTREAM(MODIFIER||1482|||HORVU1Hr1G079200|Hv_IBSC_PGSB_r1||HORVU1Hr1G079200.2||1|WARNING_TRANSCRIPT_INCOMPLETE),DOWNSTREAM(MODIFIER||1482|||HORVU1Hr1G079200|Hv_IBSC_PGSB_r1||HORVU1Hr1G079200.3||1|WARNING_TRANSCRIPT_INCOMPLETE),DOWNSTREAM(MODIFIER||1482|||HORVU1Hr1G079200|H…
SCRI_RS_141421	chr1H:522568616(validated)	EFF=DOWNSTREAM(MODIFIER||1017|||HORVU1Hr1G079250|Hv_IBSC_PGSB_r1||HORVU1Hr1G079250.3||1),DOWNSTREAM(MODIFIER||1042|||HORVU1Hr1G079250|Hv_IBSC_PGSB_r1||HORVU1Hr1G079250.4||1|WARNING_TRANSCRIPT_INCOMPLETE),DOWNSTREAM(MODIFIER||116|||HORVU1Hr1G079240|Hv_IBSC_PGSB_r1||HORVU1Hr1G079240.5||1|WARNING_TRANSCRIPT_NO_START_CODON),DOWNSTREAM(MODIFIER||1274|||HORVU1Hr1G079240|Hv_IBSC_PGSB_r1||HORVU1Hr1G07924…
SCRI_RS_215740	chr1H:522585429(validated)	EFF=SYNONYMOUS_CODING(LOW|SILENT|gcC/gcT|A115||HORVU1Hr1G079270|Hv_IBSC_PGSB_r1||HORVU1Hr1G079270.1|2|1),SYNONYMOUS_CODING(LOW|SILENT|gcC/gcT|A119||HORVU1Hr1G079270|Hv_IBSC_PGSB_r1||HORVU1Hr1G079270.3|2|1),SYNONYMOUS_CODING(LOW|SILENT|gcC/gcT|A143||HORVU1Hr1G079270|Hv_IBSC_PGSB_r1||HORVU1Hr1G079270.2|2|1|WARNING_TRANSCRIPT_NO_START_CODON),SYNONYMOUS_CODING(LOW|SILENT|gcC/gcT|A48||HORVU1Hr1G079270…
5336-400	chr1H:522838398(validated)	EFF=DOWNSTREAM(MODIFIER||3038|||HORVU1Hr1G079380|Hv_IBSC_PGSB_r1||HORVU1Hr1G079380.6||1),DOWNSTREAM(MODIFIER||3077|||HORVU1Hr1G079380|Hv_IBSC_PGSB_r1||HORVU1Hr1G079380.7||1),DOWNSTREAM(MODIFIER||4634|||HORVU1Hr1G079380|Hv_IBSC_PGSB_r1||HORVU1Hr1G079380.8||1|WARNING_TRANSCRIPT_INCOMPLETE),DOWNSTREAM(MODIFIER||4637|||HORVU1Hr1G079380|Hv_IBSC_PGSB_r1||HORVU1Hr1G079380.10||1|WARNING_TRANSCRIPT_NO_STA…
SCRI_RS_206759	chr1H:522839678(unvalidated)
SCRI_RS_106752	chr1H:522843676(validated)	EFF=DOWNSTREAM(MODIFIER||1027|||HORVU1Hr1G079390|Hv_IBSC_PGSB_r1||HORVU1Hr1G079390.1||1),DOWNSTREAM(MODIFIER||3138|||HORVU1Hr1G079380|Hv_IBSC_PGSB_r1||HORVU1Hr1G079380.18||1),INTRON(MODIFIER|||||HORVU1Hr1G079380|Hv_IBSC_PGSB_r1||HORVU1Hr1G079380.15|7|1|WARNING_TRANSCRIPT_INCOMPLETE),INTRON(MODIFIER|||||HORVU1Hr1G079380|Hv_IBSC_PGSB_r1||HORVU1Hr1G079380.1|8|1|WARNING_TRANSCRIPT_INCOMPLETE),INTRON(…
SCRI_RS_106754	chr1H:522843786(validated)	EFF=DOWNSTREAM(MODIFIER||1137|||HORVU1Hr1G079390|Hv_IBSC_PGSB_r1||HORVU1Hr1G079390.1||1),DOWNSTREAM(MODIFIER||3028|||HORVU1Hr1G079380|Hv_IBSC_PGSB_r1||HORVU1Hr1G079380.18||1),INTRON(MODIFIER|||||HORVU1Hr1G079380|Hv_IBSC_PGSB_r1||HORVU1Hr1G079380.11|1|1|WARNING_TRANSCRIPT_INCOMPLETE),INTRON(MODIFIER|||||HORVU1Hr1G079380|Hv_IBSC_PGSB_r1||HORVU1Hr1G079380.12|7|1),INTRON(MODIFIER|||||HORVU1Hr1G079380…
12_31181	chr1H:523082507(validated)	EFF=DOWNSTREAM(MODIFIER||1495|||HORVU1Hr1G079440|Hv_IBSC_PGSB_r1||HORVU1Hr1G079440.1||1|WARNING_TRANSCRIPT_NO_START_CODON),DOWNSTREAM(MODIFIER||1901|||HORVU1Hr1G079440|Hv_IBSC_PGSB_r1||HORVU1Hr1G079440.2||1),SYNONYMOUS_CODING(LOW|SILENT|tcG/tcC|S144||HORVU1Hr1G079430|Hv_IBSC_PGSB_r1||HORVU1Hr1G079430.3|3|1|WARNING_TRANSCRIPT_NO_START_CODON),SYNONYMOUS_CODING(LOW|SILENT|tcG/tcC|S153||HORVU1Hr1G079…
SCRI_RS_201086	chr1H:523222032(unvalidated)
SCRI_RS_146959	chr1H:523428145(validated)	EFF=SYNONYMOUS_CODING(LOW|SILENT|gtC/gtT|V112||HORVU1Hr1G079650|Hv_IBSC_PGSB_r1||HORVU1Hr1G079650.1|1|1),SYNONYMOUS_CODING(LOW|SILENT|gtC/gtT|V112||HORVU1Hr1G079650|Hv_IBSC_PGSB_r1||HORVU1Hr1G079650.2|1|1)
12_30532	chr1H:523963863(validated)	EFF=DOWNSTREAM(MODIFIER||1176|||HORVU1Hr1G079900|Hv_IBSC_PGSB_r1||HORVU1Hr1G079900.1||1),DOWNSTREAM(MODIFIER||1247|||HORVU1Hr1G079900|Hv_IBSC_PGSB_r1||HORVU1Hr1G079900.2||1|WARNING_TRANSCRIPT_INCOMPLETE),DOWNSTREAM(MODIFIER||2061|||HORVU1Hr1G079900|Hv_IBSC_PGSB_r1||HORVU1Hr1G079900.3||1),DOWNSTREAM(MODIFIER||4922|||HORVU1Hr1G079890|Hv_IBSC_PGSB_r1||HORVU1Hr1G079890.1||1),INTRON(MODIFIER|||||HORVU…
SCRI_RS_176063	chr1H:523967148(unvalidated)
SCRI_RS_155427	chr1H:524414248(unvalidated)
SCRI_RS_147329	chr1H:524414711(validated)	EFF=DOWNSTREAM(MODIFIER||1177|||HORVU1Hr1G080060|Hv_IBSC_PGSB_r1||HORVU1Hr1G080060.1||1),DOWNSTREAM(MODIFIER||1296|||HORVU1Hr1G080060|Hv_IBSC_PGSB_r1||HORVU1Hr1G080060.2||1|WARNING_TRANSCRIPT_INCOMPLETE),DOWNSTREAM(MODIFIER||1463|||HORVU1Hr1G080060|Hv_IBSC_PGSB_r1||HORVU1Hr1G080060.3||1),DOWNSTREAM(MODIFIER||1463|||HORVU1Hr1G080060|Hv_IBSC_PGSB_r1||HORVU1Hr1G080060.4||1),DOWNSTREAM(MODIFIER||1506…
SCRI_RS_154528	chr1H:524725233(validated)	EFF=DOWNSTREAM(MODIFIER||1060|||HORVU1Hr1G080240|Hv_IBSC_PGSB_r1||HORVU1Hr1G080240.45||1),DOWNSTREAM(MODIFIER||1060|||HORVU1Hr1G080240|Hv_IBSC_PGSB_r1||HORVU1Hr1G080240.46||1|WARNING_TRANSCRIPT_NO_START_CODON),DOWNSTREAM(MODIFIER||1259|||HORVU1Hr1G080290|Hv_IBSC_PGSB_r1||HORVU1Hr1G080290.4||1|WARNING_TRANSCRIPT_NO_START_CODON),DOWNSTREAM(MODIFIER||1451|||HORVU1Hr1G080290|Hv_IBSC_PGSB_r1||HORVU1Hr…
12_10149	chr1H:525014395(validated)	EFF=DOWNSTREAM(MODIFIER||82|||HORVU1Hr1G080320|Hv_IBSC_PGSB_r1||HORVU1Hr1G080320.6||1),UTR_3_PRIME(MODIFIER||82|||HORVU1Hr1G080320|Hv_IBSC_PGSB_r1||HORVU1Hr1G080320.1|15|1|WARNING_TRANSCRIPT_INCOMPLETE),UTR_3_PRIME(MODIFIER||82|||HORVU1Hr1G080320|Hv_IBSC_PGSB_r1||HORVU1Hr1G080320.2|15|1|WARNING_TRANSCRIPT_INCOMPLETE),UTR_3_PRIME(MODIFIER||82|||HORVU1Hr1G080320|Hv_IBSC_PGSB_r1||HORVU1Hr1G080320.3|…
1625-303	chr1H:525407362(unvalidated)
4962-1295	chr1H:525478648(validated)	EFF=DOWNSTREAM(MODIFIER||721|||HORVU1Hr1G080490|Hv_IBSC_PGSB_r1||HORVU1Hr1G080490.1||1|WARNING_TRANSCRIPT_NO_START_CODON),INTRON(MODIFIER|||||HORVU1Hr1G080480|Hv_IBSC_PGSB_r1||HORVU1Hr1G080480.3|1|1|WARNING_TRANSCRIPT_NO_START_CODON),INTRON(MODIFIER|||||HORVU1Hr1G080480|Hv_IBSC_PGSB_r1||HORVU1Hr1G080480.4|1|1|WARNING_TRANSCRIPT_NO_START_CODON),INTRON(MODIFIER|||||HORVU1Hr1G080480|Hv_IBSC_PGSB_r1|…
SCRI_RS_197337	chr1H:525677816(validated)	EFF=NON_SYNONYMOUS_CODING(MODERATE|MISSENSE|Agt/Ggt|S314G||HORVU1Hr1G080590|Hv_IBSC_PGSB_r1||HORVU1Hr1G080590.2|1|1),NON_SYNONYMOUS_CODING(MODERATE|MISSENSE|Agt/Ggt|S339G||HORVU1Hr1G080590|Hv_IBSC_PGSB_r1||HORVU1Hr1G080590.1|2|1|WARNING_TRANSCRIPT_NO_START_CODON),UPSTREAM(MODIFIER||2090|||HORVU1Hr1G080580|Hv_IBSC_PGSB_r1||HORVU1Hr1G080580.1||1|WARNING_TRANSCRIPT_NO_START_CODON)
SCRI_RS_192730	chr1H:525928795(validated)	EFF=DOWNSTREAM(MODIFIER||79|||HORVU1Hr1G080640|Hv_IBSC_PGSB_r1||HORVU1Hr1G080640.3||1|WARNING_TRANSCRIPT_INCOMPLETE),UPSTREAM(MODIFIER||219|||HORVU1Hr1G080650|Hv_IBSC_PGSB_r1||HORVU1Hr1G080650.1||1|WARNING_TRANSCRIPT_NO_START_CODON),UTR_3_PRIME(MODIFIER||79|||HORVU1Hr1G080640|Hv_IBSC_PGSB_r1||HORVU1Hr1G080640.1|1|1|WARNING_TRANSCRIPT_NO_START_CODON),UTR_3_PRIME(MODIFIER||79|||HORVU1Hr1G080640|Hv_…
SCRI_RS_206896	chr1H:526672209(unvalidated)
10360-563	chr1H:526705451(validated)	EFF=DOWNSTREAM(MODIFIER||1002|||HORVU1Hr1G080970|Hv_IBSC_PGSB_r1||HORVU1Hr1G080970.10||1|WARNING_TRANSCRIPT_INCOMPLETE),DOWNSTREAM(MODIFIER||1002|||HORVU1Hr1G080970|Hv_IBSC_PGSB_r1||HORVU1Hr1G080970.5||1|WARNING_TRANSCRIPT_INCOMPLETE),DOWNSTREAM(MODIFIER||1002|||HORVU1Hr1G080970|Hv_IBSC_PGSB_r1||HORVU1Hr1G080970.6||1|WARNING_TRANSCRIPT_INCOMPLETE),DOWNSTREAM(MODIFIER||1002|||HORVU1Hr1G080970|Hv_I…
SCRI_RS_181370	chr1H:526897672(validated)	EFF=INTRON(MODIFIER|||||HORVU1Hr1G081050|Hv_IBSC_PGSB_r1||HORVU1Hr1G081050.1|3|1|WARNING_TRANSCRIPT_INCOMPLETE),INTRON(MODIFIER|||||HORVU1Hr1G081050|Hv_IBSC_PGSB_r1||HORVU1Hr1G081050.3|3|1|WARNING_TRANSCRIPT_INCOMPLETE),UTR_3_PRIME(MODIFIER||15|||HORVU1Hr1G081040|Hv_IBSC_PGSB_r1||HORVU1Hr1G081040.1|1|1),UTR_3_PRIME(MODIFIER||292|||HORVU1Hr1G081050|Hv_IBSC_PGSB_r1||HORVU1Hr1G081050.4|2|1),UTR_3_PR…
12_20641	chr1H:52769746(validated)	EFF=DOWNSTREAM(MODIFIER||1496|||HORVU1Hr1G016490|Hv_IBSC_PGSB_r1||HORVU1Hr1G016490.8||1),DOWNSTREAM(MODIFIER||165|||HORVU1Hr1G016490|Hv_IBSC_PGSB_r1||HORVU1Hr1G016490.10||1),DOWNSTREAM(MODIFIER||165|||HORVU1Hr1G016490|Hv_IBSC_PGSB_r1||HORVU1Hr1G016490.3||1),DOWNSTREAM(MODIFIER||2140|||HORVU1Hr1G016490|Hv_IBSC_PGSB_r1||HORVU1Hr1G016490.7||1),DOWNSTREAM(MODIFIER||2216|||HORVU1Hr1G016490|Hv_IBSC_PGS…
SCRI_RS_127968	chr1H:527798609(unvalidated)
SCRI_RS_120481	chr1H:527800988(validated)	EFF=DOWNSTREAM(MODIFIER||4739|||HORVU1Hr1G081480|Hv_IBSC_PGSB_r1||HORVU1Hr1G081480.3||1),INTRON(MODIFIER|||||HORVU1Hr1G081470|Hv_IBSC_PGSB_r1||HORVU1Hr1G081470.12|3|1|WARNING_TRANSCRIPT_INCOMPLETE),INTRON(MODIFIER|||||HORVU1Hr1G081470|Hv_IBSC_PGSB_r1||HORVU1Hr1G081470.3|3|1),INTRON(MODIFIER|||||HORVU1Hr1G081470|Hv_IBSC_PGSB_r1||HORVU1Hr1G081470.7|3|1),INTRON(MODIFIER|||||HORVU1Hr1G081470|Hv_IBSC_…
SCRI_RS_91596	chr1H:527952680(validated)	EFF=DOWNSTREAM(MODIFIER||2179|||HORVU1Hr1G081540|Hv_IBSC_PGSB_r1||HORVU1Hr1G081540.1||1|WARNING_TRANSCRIPT_NO_START_CODON),INTRON(MODIFIER|||||HORVU1Hr1G081550|Hv_IBSC_PGSB_r1||HORVU1Hr1G081550.3|1|1),NON_SYNONYMOUS_CODING(MODERATE|MISSENSE|Aag/Cag|K217Q||HORVU1Hr1G081550|Hv_IBSC_PGSB_r1||HORVU1Hr1G081550.1|1|1),NON_SYNONYMOUS_CODING(MODERATE|MISSENSE|Aag/Cag|K217Q||HORVU1Hr1G081550|Hv_IBSC_PGSB_…
SCRI_RS_139733	chr1H:528031794(validated)	EFF=DOWNSTREAM(MODIFIER||13|||HORVU1Hr1G081700|Hv_IBSC_PGSB_r1||HORVU1Hr1G081700.11||1|WARNING_TRANSCRIPT_INCOMPLETE),DOWNSTREAM(MODIFIER||276|||HORVU1Hr1G081700|Hv_IBSC_PGSB_r1||HORVU1Hr1G081700.12||1),DOWNSTREAM(MODIFIER||276|||HORVU1Hr1G081700|Hv_IBSC_PGSB_r1||HORVU1Hr1G081700.13||1),DOWNSTREAM(MODIFIER||574|||HORVU1Hr1G081700|Hv_IBSC_PGSB_r1||HORVU1Hr1G081700.14||1|WARNING_TRANSCRIPT_INCOMPLE…
SCRI_RS_219889	chr1H:528038219(validated)	EFF=DOWNSTREAM(MODIFIER||239|||HORVU1Hr1G081710|Hv_IBSC_PGSB_r1||HORVU1Hr1G081710.8||1),NON_SYNONYMOUS_CODING(MODERATE|MISSENSE|atG/atA|M143I||HORVU1Hr1G081710|Hv_IBSC_PGSB_r1||HORVU1Hr1G081710.1|2|1),NON_SYNONYMOUS_CODING(MODERATE|MISSENSE|atG/atA|M198I||HORVU1Hr1G081710|Hv_IBSC_PGSB_r1||HORVU1Hr1G081710.7|3|1|WARNING_TRANSCRIPT_INCOMPLETE),NON_SYNONYMOUS_CODING(MODERATE|MISSENSE|atG/atA|M291I||…
SCRI_RS_218473	chr1H:528106319(validated)	EFF=DOWNSTREAM(MODIFIER||1540|||HORVU1Hr1G081760|Hv_IBSC_PGSB_r1||HORVU1Hr1G081760.1||1),UTR_3_PRIME(MODIFIER||126|||HORVU1Hr1G081770|Hv_IBSC_PGSB_r1||HORVU1Hr1G081770.1|2|1|WARNING_TRANSCRIPT_INCOMPLETE),UTR_3_PRIME(MODIFIER||126|||HORVU1Hr1G081770|Hv_IBSC_PGSB_r1||HORVU1Hr1G081770.2|2|1|WARNING_TRANSCRIPT_NO_START_CODON)
9105-497	chr1H:528122265(validated)	EFF=DOWNSTREAM(MODIFIER||515|||HORVU1Hr1G081780|Hv_IBSC_PGSB_r1||HORVU1Hr1G081780.4||1),DOWNSTREAM(MODIFIER||557|||HORVU1Hr1G081780|Hv_IBSC_PGSB_r1||HORVU1Hr1G081780.2||1|WARNING_TRANSCRIPT_NO_START_CODON),DOWNSTREAM(MODIFIER||557|||HORVU1Hr1G081780|Hv_IBSC_PGSB_r1||HORVU1Hr1G081780.3||1),DOWNSTREAM(MODIFIER||567|||HORVU1Hr1G081780|Hv_IBSC_PGSB_r1||HORVU1Hr1G081780.1||1|WARNING_TRANSCRIPT_NO_STAR…
SCRI_RS_174052	chr1H:528573590(validated)	EFF=DOWNSTREAM(MODIFIER||3736|||HORVU1Hr1G082030|Hv_IBSC_PGSB_r1||HORVU1Hr1G082030.1||1),UPSTREAM(MODIFIER||275|||HORVU1Hr1G082040|Hv_IBSC_PGSB_r1||HORVU1Hr1G082040.1||1),UTR_3_PRIME(MODIFIER||93|||HORVU1Hr1G082040|Hv_IBSC_PGSB_r1||HORVU1Hr1G082040.2|1|1)
SCRI_RS_155997	chr1H:528880379(validated)	EFF=DOWNSTREAM(MODIFIER||1391|||HORVU1Hr1G082160|Hv_IBSC_PGSB_r1||HORVU1Hr1G082160.2||1|WARNING_TRANSCRIPT_NO_START_CODON),UPSTREAM(MODIFIER||1210|||HORVU1Hr1G082150|Hv_IBSC_PGSB_r1||HORVU1Hr1G082150.2||1|WARNING_TRANSCRIPT_INCOMPLETE),UPSTREAM(MODIFIER||1235|||HORVU1Hr1G082150|Hv_IBSC_PGSB_r1||HORVU1Hr1G082150.3||1|WARNING_TRANSCRIPT_INCOMPLETE),UPSTREAM(MODIFIER||1241|||HORVU1Hr1G082150|Hv_IBSC…
BK_01	chr1H:528989695(validated)	EFF=INTRON(MODIFIER|||||HORVU1Hr1G082250|Hv_IBSC_PGSB_r1||HORVU1Hr1G082250.5|3|1),SYNONYMOUS_CODING(LOW|SILENT|gtG/gtT|V19||HORVU1Hr1G082250|Hv_IBSC_PGSB_r1||HORVU1Hr1G082250.9|1|1|WARNING_TRANSCRIPT_NO_START_CODON),SYNONYMOUS_CODING(LOW|SILENT|gtG/gtT|V37||HORVU1Hr1G082250|Hv_IBSC_PGSB_r1||HORVU1Hr1G082250.7|2|1|WARNING_TRANSCRIPT_NO_START_CODON),SYNONYMOUS_CODING(LOW|SILENT|gtG/gtT|V94||HORVU1H…
12_30014	chr1H:529533855(validated)	EFF=SYNONYMOUS_CODING(LOW|SILENT|Ctg/Ttg|L233||HORVU1Hr1G082310|Hv_IBSC_PGSB_r1||HORVU1Hr1G082310.1|1|1)
12_10905	chr1H:529829699(unvalidated)
SCRI_RS_157953	chr1H:529837615(validated)	EFF=SYNONYMOUS_CODING(LOW|SILENT|caA/caG|Q122||HORVU1Hr1G082540|Hv_IBSC_PGSB_r1||HORVU1Hr1G082540.4|3|1),SYNONYMOUS_CODING(LOW|SILENT|caA/caG|Q73||HORVU1Hr1G082540|Hv_IBSC_PGSB_r1||HORVU1Hr1G082540.3|2|1|WARNING_TRANSCRIPT_NO_START_CODON),SYNONYMOUS_CODING(LOW|SILENT|caA/caG|Q78||HORVU1Hr1G082540|Hv_IBSC_PGSB_r1||HORVU1Hr1G082540.8|2|1|WARNING_TRANSCRIPT_NO_START_CODON),SYNONYMOUS_CODING(LOW|SILE…
12_11409	chr1H:530746330(unvalidated)
SCRI_RS_168172	chr1H:531491735(unvalidated)
2633-498	chr1H:532951913(unvalidated)
557-1297	chr1H:533223592(validated)	EFF=DOWNSTREAM(MODIFIER||519|||HORVU1Hr1G084220|Hv_IBSC_PGSB_r1||HORVU1Hr1G084220.2||1),DOWNSTREAM(MODIFIER||531|||HORVU1Hr1G084220|Hv_IBSC_PGSB_r1||HORVU1Hr1G084220.3||1),DOWNSTREAM(MODIFIER||531|||HORVU1Hr1G084220|Hv_IBSC_PGSB_r1||HORVU1Hr1G084220.4||1),DOWNSTREAM(MODIFIER||656|||HORVU1Hr1G084220|Hv_IBSC_PGSB_r1||HORVU1Hr1G084220.5||1),NON_SYNONYMOUS_CODING(MODERATE|MISSENSE|Gtg/Atg|V21M||HORVU…
6547-1363	chr1H:533708596(validated)	EFF=UTR_3_PRIME(MODIFIER||172|||HORVU1Hr1G084350|Hv_IBSC_PGSB_r1||HORVU1Hr1G084350.1|4|1),UTR_3_PRIME(MODIFIER||172|||HORVU1Hr1G084350|Hv_IBSC_PGSB_r1||HORVU1Hr1G084350.2|4|1|WARNING_TRANSCRIPT_INCOMPLETE),UTR_3_PRIME(MODIFIER||172|||HORVU1Hr1G084350|Hv_IBSC_PGSB_r1||HORVU1Hr1G084350.3|4|1|WARNING_TRANSCRIPT_INCOMPLETE),UTR_3_PRIME(MODIFIER||172|||HORVU1Hr1G084350|Hv_IBSC_PGSB_r1||HORVU1Hr1G08435…
SCRI_RS_224392	chr1H:533870871(unvalidated)
7527-1618	chr1H:536146950(validated)	EFF=INTRON(MODIFIER|||||HORVU1Hr1G085730|Hv_IBSC_PGSB_r1||HORVU1Hr1G085730.1|2|1|WARNING_TRANSCRIPT_INCOMPLETE),INTRON(MODIFIER|||||HORVU1Hr1G085730|Hv_IBSC_PGSB_r1||HORVU1Hr1G085730.8|1|1),UPSTREAM(MODIFIER||4306|||HORVU1Hr1G085740|Hv_IBSC_PGSB_r1||HORVU1Hr1G085740.1||1),UPSTREAM(MODIFIER||4306|||HORVU1Hr1G085740|Hv_IBSC_PGSB_r1||HORVU1Hr1G085740.2||1),UPSTREAM(MODIFIER||4311|||HORVU1Hr1G085740|…
SCRI_RS_137116	chr1H:536426484(validated)	EFF=DOWNSTREAM(MODIFIER||244|||HORVU1Hr1G085880|Hv_IBSC_PGSB_r1||HORVU1Hr1G085880.4||1|WARNING_TRANSCRIPT_INCOMPLETE),DOWNSTREAM(MODIFIER||580|||HORVU1Hr1G085880|Hv_IBSC_PGSB_r1||HORVU1Hr1G085880.5||1|WARNING_TRANSCRIPT_NO_START_CODON),DOWNSTREAM(MODIFIER||595|||HORVU1Hr1G085870|Hv_IBSC_PGSB_r1||HORVU1Hr1G085870.1||1),UTR_3_PRIME(MODIFIER||121|||HORVU1Hr1G085870|Hv_IBSC_PGSB_r1||HORVU1Hr1G085870.…
SCRI_RS_127646	chr1H:536427202(validated)	EFF=DOWNSTREAM(MODIFIER||1313|||HORVU1Hr1G085870|Hv_IBSC_PGSB_r1||HORVU1Hr1G085870.1||1),DOWNSTREAM(MODIFIER||620|||HORVU1Hr1G085870|Hv_IBSC_PGSB_r1||HORVU1Hr1G085870.3||1),DOWNSTREAM(MODIFIER||634|||HORVU1Hr1G085870|Hv_IBSC_PGSB_r1||HORVU1Hr1G085870.2||1),NON_SYNONYMOUS_CODING(MODERATE|MISSENSE|tCg/tTg|S431L||HORVU1Hr1G085880|Hv_IBSC_PGSB_r1||HORVU1Hr1G085880.3|3|1|WARNING_TRANSCRIPT_INCOMPLETE)…
12_21172	chr1H:536786084(validated)	EFF=DOWNSTREAM(MODIFIER||925|||HORVU1Hr1G086070|Hv_IBSC_PGSB_r1||HORVU1Hr1G086070.9||1|WARNING_TRANSCRIPT_NO_START_CODON),SYNONYMOUS_CODING(LOW|SILENT|ccA/ccT|P155||HORVU1Hr1G086070|Hv_IBSC_PGSB_r1||HORVU1Hr1G086070.3|2|1|WARNING_TRANSCRIPT_INCOMPLETE),SYNONYMOUS_CODING(LOW|SILENT|ccA/ccT|P155||HORVU1Hr1G086070|Hv_IBSC_PGSB_r1||HORVU1Hr1G086070.4|2|1|WARNING_TRANSCRIPT_INCOMPLETE),SYNONYMOUS_CODI…
5283-1090	chr1H:536887344(validated)	EFF=DOWNSTREAM(MODIFIER||1100|||HORVU1Hr1G086120|Hv_IBSC_PGSB_r1||HORVU1Hr1G086120.1||1|WARNING_TRANSCRIPT_NO_START_CODON),DOWNSTREAM(MODIFIER||1100|||HORVU1Hr1G086120|Hv_IBSC_PGSB_r1||HORVU1Hr1G086120.2||1|WARNING_TRANSCRIPT_INCOMPLETE),DOWNSTREAM(MODIFIER||1100|||HORVU1Hr1G086120|Hv_IBSC_PGSB_r1||HORVU1Hr1G086120.3||1),DOWNSTREAM(MODIFIER||1148|||HORVU1Hr1G086120|Hv_IBSC_PGSB_r1||HORVU1Hr1G0861…
ConsensusGBS0687-3	chr1H:536947613(validated)	EFF=DOWNSTREAM(MODIFIER||950|||HORVU1Hr1G086180|Hv_IBSC_PGSB_r1||HORVU1Hr1G086180.12||1|WARNING_TRANSCRIPT_NO_START_CODON),UTR_3_PRIME(MODIFIER||176|||HORVU1Hr1G086180|Hv_IBSC_PGSB_r1||HORVU1Hr1G086180.10|2|1|WARNING_TRANSCRIPT_NO_START_CODON),UTR_3_PRIME(MODIFIER||176|||HORVU1Hr1G086180|Hv_IBSC_PGSB_r1||HORVU1Hr1G086180.11|2|1|WARNING_TRANSCRIPT_NO_START_CODON),UTR_3_PRIME(MODIFIER||176|||HORVU1…
6026-1949	chr1H:537362806(validated)	EFF=DOWNSTREAM(MODIFIER||65|||HORVU1Hr1G086390|Hv_IBSC_PGSB_r1||HORVU1Hr1G086390.5||1),DOWNSTREAM(MODIFIER||65|||HORVU1Hr1G086390|Hv_IBSC_PGSB_r1||HORVU1Hr1G086390.6||1),UPSTREAM(MODIFIER||2089|||HORVU1Hr1G086380|Hv_IBSC_PGSB_r1||HORVU1Hr1G086380.7||1|WARNING_TRANSCRIPT_NO_START_CODON),UPSTREAM(MODIFIER||2093|||HORVU1Hr1G086380|Hv_IBSC_PGSB_r1||HORVU1Hr1G086380.1||1|WARNING_TRANSCRIPT_NO_START_CO…
SCRI_RS_170110	chr1H:537711544(validated)	EFF=DOWNSTREAM(MODIFIER||1531|||HORVU1Hr1G086590|Hv_IBSC_PGSB_r1||HORVU1Hr1G086590.1||1),SYNONYMOUS_CODING(LOW|SILENT|ccA/ccG|P153||HORVU1Hr1G086590|Hv_IBSC_PGSB_r1||HORVU1Hr1G086590.8|4|1|WARNING_TRANSCRIPT_NO_START_CODON),SYNONYMOUS_CODING(LOW|SILENT|ccA/ccG|P158||HORVU1Hr1G086590|Hv_IBSC_PGSB_r1||HORVU1Hr1G086590.6|4|1|WARNING_TRANSCRIPT_NO_START_CODON),SYNONYMOUS_CODING(LOW|SILENT|ccA/ccG|P27…
SCRI_RS_201865	chr1H:537712342(validated)	EFF=DOWNSTREAM(MODIFIER||2329|||HORVU1Hr1G086590|Hv_IBSC_PGSB_r1||HORVU1Hr1G086590.1||1),DOWNSTREAM(MODIFIER||51|||HORVU1Hr1G086590|Hv_IBSC_PGSB_r1||HORVU1Hr1G086590.5||1),DOWNSTREAM(MODIFIER||590|||HORVU1Hr1G086590|Hv_IBSC_PGSB_r1||HORVU1Hr1G086590.10||1),NON_SYNONYMOUS_CODING(MODERATE|MISSENSE|Gag/Aag|E172K||HORVU1Hr1G086590|Hv_IBSC_PGSB_r1||HORVU1Hr1G086590.9|1|1),NON_SYNONYMOUS_CODING(MODERAT…
4027-1814	chr1H:538423095(validated)	EFF=DOWNSTREAM(MODIFIER||99|||HORVU1Hr1G086930|Hv_IBSC_PGSB_r1||HORVU1Hr1G086930.6||1|WARNING_TRANSCRIPT_NO_START_CODON),INTRON(MODIFIER|||||HORVU1Hr1G086930|Hv_IBSC_PGSB_r1||HORVU1Hr1G086930.5|3|1),UPSTREAM(MODIFIER||3913|||HORVU1Hr1G086940|Hv_IBSC_PGSB_r1||HORVU1Hr1G086940.1||1),UTR_3_PRIME(MODIFIER||59|||HORVU1Hr1G086930|Hv_IBSC_PGSB_r1||HORVU1Hr1G086930.1|1|1),UTR_3_PRIME(MODIFIER||59|||HORVU…
SCRI_RS_196910	chr1H:538425332(validated)	EFF=SYNONYMOUS_CODING(LOW|SILENT|aaG/aaA|K43||HORVU1Hr1G086930|Hv_IBSC_PGSB_r1||HORVU1Hr1G086930.6|2|1|WARNING_TRANSCRIPT_NO_START_CODON),SYNONYMOUS_CODING(LOW|SILENT|aaG/aaA|K54||HORVU1Hr1G086930|Hv_IBSC_PGSB_r1||HORVU1Hr1G086930.2|2|1),SYNONYMOUS_CODING(LOW|SILENT|aaG/aaA|K54||HORVU1Hr1G086930|Hv_IBSC_PGSB_r1||HORVU1Hr1G086930.5|2|1),SYNONYMOUS_CODING(LOW|SILENT|aaG/aaA|K55||HORVU1Hr1G086930|Hv…
SCRI_RS_48925	chr1H:538505019(validated)	EFF=DOWNSTREAM(MODIFIER||2387|||HORVU1Hr1G087010|Hv_IBSC_PGSB_r1||HORVU1Hr1G087010.6||1|WARNING_TRANSCRIPT_NO_START_CODON),DOWNSTREAM(MODIFIER||4254|||HORVU1Hr1G087020|Hv_IBSC_PGSB_r1||HORVU1Hr1G087020.1||1|WARNING_TRANSCRIPT_NO_START_CODON),NON_SYNONYMOUS_CODING(MODERATE|MISSENSE|Ttg/Gtg|L139V||HORVU1Hr1G087010|Hv_IBSC_PGSB_r1||HORVU1Hr1G087010.10|5|1),NON_SYNONYMOUS_CODING(MODERATE|MISSENSE|Ttg…
SCRI_RS_150607	chr1H:538554616(validated)	EFF=NON_SYNONYMOUS_CODING(MODERATE|MISSENSE|ttC/ttA|F136L||HORVU1Hr1G087040|Hv_IBSC_PGSB_r1||HORVU1Hr1G087040.1|1|1),NON_SYNONYMOUS_CODING(MODERATE|MISSENSE|ttC/ttA|F136L||HORVU1Hr1G087040|Hv_IBSC_PGSB_r1||HORVU1Hr1G087040.2|1|1)
5477-757	chr1H:538661205(unvalidated)
12_11457	chr1H:538694391(unvalidated)
12_21522	chr1H:538694511(validated)	EFF=DOWNSTREAM(MODIFIER||34|||HORVU1Hr1G087100|Hv_IBSC_PGSB_r1||HORVU1Hr1G087100.8||1),DOWNSTREAM(MODIFIER||350|||HORVU1Hr1G087100|Hv_IBSC_PGSB_r1||HORVU1Hr1G087100.4||1|WARNING_TRANSCRIPT_NO_START_CODON),DOWNSTREAM(MODIFIER||873|||HORVU1Hr1G087100|Hv_IBSC_PGSB_r1||HORVU1Hr1G087100.6||1),DOWNSTREAM(MODIFIER||873|||HORVU1Hr1G087100|Hv_IBSC_PGSB_r1||HORVU1Hr1G087100.7||1),UPSTREAM(MODIFIER||3931|||…
SCRI_RS_4522	chr1H:538880071(validated)	EFF=INTRON(MODIFIER|||||HORVU1Hr1G087180|Hv_IBSC_PGSB_r1||HORVU1Hr1G087180.2|4|1),NON_SYNONYMOUS_CODING(MODERATE|MISSENSE|gaT/gaG|D332E||HORVU1Hr1G087180|Hv_IBSC_PGSB_r1||HORVU1Hr1G087180.1|4|1),NON_SYNONYMOUS_CODING(MODERATE|MISSENSE|gaT/gaG|D60E||HORVU1Hr1G087180|Hv_IBSC_PGSB_r1||HORVU1Hr1G087180.5|4|1),NON_SYNONYMOUS_CODING(MODERATE|MISSENSE|gaT/gaG|D84E||HORVU1Hr1G087180|Hv_IBSC_PGSB_r1||HORV…
12_11443	chr1H:538890455(validated)	EFF=DOWNSTREAM(MODIFIER||2760|||HORVU1Hr1G087180|Hv_IBSC_PGSB_r1||HORVU1Hr1G087180.8||1|WARNING_TRANSCRIPT_NO_START_CODON),DOWNSTREAM(MODIFIER||4558|||HORVU1Hr1G087180|Hv_IBSC_PGSB_r1||HORVU1Hr1G087180.6||1),SYNONYMOUS_CODING(LOW|SILENT|gaC/gaT|D1235||HORVU1Hr1G087180|Hv_IBSC_PGSB_r1||HORVU1Hr1G087180.7|10|1|WARNING_TRANSCRIPT_NO_START_CODON),SYNONYMOUS_CODING(LOW|SILENT|gaC/gaT|D1393||HORVU1Hr1G…
SCRI_RS_159031	chr1H:539092721(validated)	EFF=NON_SYNONYMOUS_CODING(MODERATE|MISSENSE|Aaa/Gaa|K184E||HORVU1Hr1G087330|Hv_IBSC_PGSB_r1||HORVU1Hr1G087330.1|4|1),NON_SYNONYMOUS_CODING(MODERATE|MISSENSE|Aaa/Gaa|K223E||HORVU1Hr1G087330|Hv_IBSC_PGSB_r1||HORVU1Hr1G087330.5|4|1|WARNING_TRANSCRIPT_NO_START_CODON),NON_SYNONYMOUS_CODING(MODERATE|MISSENSE|Aaa/Gaa|K262E||HORVU1Hr1G087330|Hv_IBSC_PGSB_r1||HORVU1Hr1G087330.2|4|1|WARNING_TRANSCRIPT_NO_S…
SCRI_RS_147611	chr1H:539381333(validated)	EFF=DOWNSTREAM(MODIFIER||3380|||HORVU1Hr1G087460|Hv_IBSC_PGSB_r1||HORVU1Hr1G087460.34||1|WARNING_TRANSCRIPT_NO_START_CODON),NON_SYNONYMOUS_CODING(MODERATE|MISSENSE|Cgc/Tgc|R104C||HORVU1Hr1G087460|Hv_IBSC_PGSB_r1||HORVU1Hr1G087460.30|4|1),NON_SYNONYMOUS_CODING(MODERATE|MISSENSE|Cgc/Tgc|R141C||HORVU1Hr1G087460|Hv_IBSC_PGSB_r1||HORVU1Hr1G087460.12|9|1),NON_SYNONYMOUS_CODING(MODERATE|MISSENSE|Cgc/Tgc…
SCRI_RS_155758	chr1H:539454103(validated)	EFF=DOWNSTREAM(MODIFIER||110|||HORVU1Hr1G087520|Hv_IBSC_PGSB_r1||HORVU1Hr1G087520.23||1|WARNING_TRANSCRIPT_NO_START_CODON),DOWNSTREAM(MODIFIER||1537|||HORVU1Hr1G087520|Hv_IBSC_PGSB_r1||HORVU1Hr1G087520.26||1|WARNING_TRANSCRIPT_NO_START_CODON),DOWNSTREAM(MODIFIER||183|||HORVU1Hr1G087520|Hv_IBSC_PGSB_r1||HORVU1Hr1G087520.24||1|WARNING_TRANSCRIPT_INCOMPLETE),DOWNSTREAM(MODIFIER||183|||HORVU1Hr1G0875…
4978-1030	chr1H:539492243(validated)	EFF=UPSTREAM(MODIFIER||3836|||HORVU1Hr1G087560|Hv_IBSC_PGSB_r1||HORVU1Hr1G087560.1||1),UTR_3_PRIME(MODIFIER||97|||HORVU1Hr1G087570|Hv_IBSC_PGSB_r1||HORVU1Hr1G087570.1|1|1),UTR_3_PRIME(MODIFIER||97|||HORVU1Hr1G087570|Hv_IBSC_PGSB_r1||HORVU1Hr1G087570.2|1|1|WARNING_TRANSCRIPT_NO_START_CODON)
SCRI_RS_162765	chr1H:539694540(validated)	EFF=NON_SYNONYMOUS_CODING(MODERATE|MISSENSE|cTt/cCt|L255P||HORVU1Hr1G087610|Hv_IBSC_PGSB_r1||HORVU1Hr1G087610.9|4|1|WARNING_TRANSCRIPT_INCOMPLETE),SYNONYMOUS_CODING(LOW|SILENT|Ttg/Ctg|L177||HORVU1Hr1G087610|Hv_IBSC_PGSB_r1||HORVU1Hr1G087610.10|3|1),SYNONYMOUS_CODING(LOW|SILENT|Ttg/Ctg|L177||HORVU1Hr1G087610|Hv_IBSC_PGSB_r1||HORVU1Hr1G087610.2|4|1),SYNONYMOUS_CODING(LOW|SILENT|Ttg/Ctg|L177||HORVU1…
SCRI_RS_165588	chr1H:539695184(validated)	EFF=DOWNSTREAM(MODIFIER||4581|||HORVU1Hr1G087610|Hv_IBSC_PGSB_r1||HORVU1Hr1G087610.12||1|WARNING_TRANSCRIPT_NO_START_CODON),NON_SYNONYMOUS_CODING(MODERATE|MISSENSE|aCa/aTa|T110I||HORVU1Hr1G087610|Hv_IBSC_PGSB_r1||HORVU1Hr1G087610.6|4|1|WARNING_TRANSCRIPT_NO_START_CODON),NON_SYNONYMOUS_CODING(MODERATE|MISSENSE|aCa/aTa|T201I||HORVU1Hr1G087610|Hv_IBSC_PGSB_r1||HORVU1Hr1G087610.11|4|1),NON_SYNONYMOUS…
677-411	chr1H:539810980(validated)	EFF=DOWNSTREAM(MODIFIER||2643|||HORVU1Hr1G087700|Hv_IBSC_PGSB_r1||HORVU1Hr1G087700.1||1),INTRON(MODIFIER|||||HORVU1Hr1G087690|Hv_IBSC_PGSB_r1||HORVU1Hr1G087690.10|2|1),INTRON(MODIFIER|||||HORVU1Hr1G087690|Hv_IBSC_PGSB_r1||HORVU1Hr1G087690.12|1|1|WARNING_TRANSCRIPT_INCOMPLETE),INTRON(MODIFIER|||||HORVU1Hr1G087690|Hv_IBSC_PGSB_r1||HORVU1Hr1G087690.14|2|1),INTRON(MODIFIER|||||HORVU1Hr1G087690|Hv_IBS…
12_30403	chr1H:540195468(validated)|chr1H:540445032(validated)	EFF=INTRON(MODIFIER|||||HORVU1Hr1G087800|Hv_IBSC_PGSB_r1||HORVU1Hr1G087800.2|1|1|WARNING_TRANSCRIPT_NO_START_CODON),UTR_3_PRIME(MODIFIER||218|||HORVU1Hr1G087800|Hv_IBSC_PGSB_r1||HORVU1Hr1G087800.1|3|1);EFF=UTR_3_PRIME(MODIFIER||218|||HORVU1Hr1G087800|Hv_IBSC_PGSB_r1||HORVU1Hr1G087800.2|3|1|WARNING_TRANSCRIPT_NO_START_CODON)
12_31377	chr1H:540278363(validated)	EFF=INTRON(MODIFIER|||||HORVU1Hr1G087800|Hv_IBSC_PGSB_r1||HORVU1Hr1G087800.2|1|1|WARNING_TRANSCRIPT_NO_START_CODON),SYNONYMOUS_CODING(LOW|SILENT|gcC/gcG|A83||HORVU1Hr1G087820|Hv_IBSC_PGSB_r1||HORVU1Hr1G087820.1|1|1|WARNING_TRANSCRIPT_NO_START_CODON),UPSTREAM(MODIFIER||505|||HORVU1Hr1G087810|Hv_IBSC_PGSB_r1||HORVU1Hr1G087810.1||1)
6201-1190	chr1H:540586569(unvalidated)
ConsensusGBS0361-5	chr1H:540810107(validated)	EFF=SYNONYMOUS_CODING(LOW|SILENT|acG/acA|T141||HORVU1Hr1G088040|Hv_IBSC_PGSB_r1||HORVU1Hr1G088040.1|4|1),SYNONYMOUS_CODING(LOW|SILENT|acG/acA|T141||HORVU1Hr1G088040|Hv_IBSC_PGSB_r1||HORVU1Hr1G088040.2|4|1|WARNING_TRANSCRIPT_INCOMPLETE),SYNONYMOUS_CODING(LOW|SILENT|acG/acA|T141||HORVU1Hr1G088040|Hv_IBSC_PGSB_r1||HORVU1Hr1G088040.3|4|1),SYNONYMOUS_CODING(LOW|SILENT|acG/acA|T141||HORVU1Hr1G088040|Hv…
12_10207	chr1H:540810200(validated)	EFF=SYNONYMOUS_CODING(LOW|SILENT|acG/acA|T110||HORVU1Hr1G088040|Hv_IBSC_PGSB_r1||HORVU1Hr1G088040.1|4|1),SYNONYMOUS_CODING(LOW|SILENT|acG/acA|T110||HORVU1Hr1G088040|Hv_IBSC_PGSB_r1||HORVU1Hr1G088040.2|4|1|WARNING_TRANSCRIPT_INCOMPLETE),SYNONYMOUS_CODING(LOW|SILENT|acG/acA|T110||HORVU1Hr1G088040|Hv_IBSC_PGSB_r1||HORVU1Hr1G088040.3|4|1),SYNONYMOUS_CODING(LOW|SILENT|acG/acA|T110||HORVU1Hr1G088040|Hv…
SCRI_RS_160475	chr1H:540988845(validated)	EFF=DOWNSTREAM(MODIFIER||563|||HORVU1Hr1G088110|Hv_IBSC_PGSB_r1||HORVU1Hr1G088110.13||1|WARNING_TRANSCRIPT_INCOMPLETE),DOWNSTREAM(MODIFIER||903|||HORVU1Hr1G088120|Hv_IBSC_PGSB_r1||HORVU1Hr1G088120.1||1),INTRON(MODIFIER|||||HORVU1Hr1G088110|Hv_IBSC_PGSB_r1||HORVU1Hr1G088110.10|12|1),INTRON(MODIFIER|||||HORVU1Hr1G088110|Hv_IBSC_PGSB_r1||HORVU1Hr1G088110.11|12|1),INTRON(MODIFIER|||||HORVU1Hr1G088110…
4393-1078	chr1H:541351026(validated)	EFF=DOWNSTREAM(MODIFIER||101|||HORVU1Hr1G088270|Hv_IBSC_PGSB_r1||HORVU1Hr1G088270.2||1),DOWNSTREAM(MODIFIER||2014|||HORVU1Hr1G088270|Hv_IBSC_PGSB_r1||HORVU1Hr1G088270.6||1|WARNING_TRANSCRIPT_NO_START_CODON),DOWNSTREAM(MODIFIER||3205|||HORVU1Hr1G088270|Hv_IBSC_PGSB_r1||HORVU1Hr1G088270.1||1|WARNING_TRANSCRIPT_NO_START_CODON),UTR_3_PRIME(MODIFIER||15|||HORVU1Hr1G088270|Hv_IBSC_PGSB_r1||HORVU1Hr1G08…
1298-1450	chr1H:541996254(unvalidated)
12_10808	chr1H:542658567(validated)	EFF=DOWNSTREAM(MODIFIER||2450|||HORVU1Hr1G088780|Hv_IBSC_PGSB_r1||HORVU1Hr1G088780.1||1|WARNING_TRANSCRIPT_INCOMPLETE),DOWNSTREAM(MODIFIER||2450|||HORVU1Hr1G088780|Hv_IBSC_PGSB_r1||HORVU1Hr1G088780.2||1|WARNING_TRANSCRIPT_INCOMPLETE),SYNONYMOUS_CODING(LOW|SILENT|gaC/gaT|D518||HORVU1Hr1G088760|Hv_IBSC_PGSB_r1||HORVU1Hr1G088760.1|1|1|WARNING_TRANSCRIPT_NO_START_CODON),SYNONYMOUS_CODING(LOW|SILENT|g…
12_31387	chr1H:542673808(validated)	EFF=INTRON(MODIFIER|||||HORVU1Hr1G088790|Hv_IBSC_PGSB_r1||HORVU1Hr1G088790.2|1|1),UPSTREAM(MODIFIER||3306|||HORVU1Hr1G088800|Hv_IBSC_PGSB_r1||HORVU1Hr1G088800.1||1|WARNING_TRANSCRIPT_NO_START_CODON),UPSTREAM(MODIFIER||4370|||HORVU1Hr1G088780|Hv_IBSC_PGSB_r1||HORVU1Hr1G088780.3||1|WARNING_TRANSCRIPT_INCOMPLETE),UPSTREAM(MODIFIER||4564|||HORVU1Hr1G088780|Hv_IBSC_PGSB_r1||HORVU1Hr1G088780.8||1|WARNI…
12_30649	chr1H:543500490(validated)	EFF=UPSTREAM(MODIFIER||1712|||HORVU1Hr1G089300|Hv_IBSC_PGSB_r1||HORVU1Hr1G089300.1||1),UPSTREAM(MODIFIER||2050|||HORVU1Hr1G089320|Hv_IBSC_PGSB_r1||HORVU1Hr1G089320.1||1),UTR_5_PRIME(MODIFIER||3|||HORVU1Hr1G089310|Hv_IBSC_PGSB_r1||HORVU1Hr1G089310.1|1|1)
12_10693	chr1H:543765502(validated)	EFF=NON_SYNONYMOUS_CODING(MODERATE|MISSENSE|Gtc/Atc|V125I||HORVU1Hr1G089360|Hv_IBSC_PGSB_r1||HORVU1Hr1G089360.3|1|1),SYNONYMOUS_CODING(LOW|SILENT|ggG/ggA|G431||HORVU1Hr1G089360|Hv_IBSC_PGSB_r1||HORVU1Hr1G089360.1|12|1),SYNONYMOUS_CODING(LOW|SILENT|ggG/ggA|G431||HORVU1Hr1G089360|Hv_IBSC_PGSB_r1||HORVU1Hr1G089360.4|11|1),SYNONYMOUS_CODING(LOW|SILENT|ggG/ggA|G431||HORVU1Hr1G089360|Hv_IBSC_PGSB_r1||H…
ABC00875-1-3-436	chr1H:544586370(validated)	EFF=DOWNSTREAM(MODIFIER||275|||HORVU1Hr1G089680|Hv_IBSC_PGSB_r1||HORVU1Hr1G089680.4||1|WARNING_TRANSCRIPT_INCOMPLETE),UPSTREAM(MODIFIER||4347|||HORVU1Hr1G089690|Hv_IBSC_PGSB_r1||HORVU1Hr1G089690.1||1|WARNING_TRANSCRIPT_NO_START_CODON),UPSTREAM(MODIFIER||4572|||HORVU1Hr1G089690|Hv_IBSC_PGSB_r1||HORVU1Hr1G089690.2||1),UPSTREAM(MODIFIER||4572|||HORVU1Hr1G089690|Hv_IBSC_PGSB_r1||HORVU1Hr1G089690.3||1…
SCRI_RS_130577	chr1H:544907297(unvalidated)
7381-1292	chr1H:545323191(unvalidated)
SCRI_RS_167578	chr1H:546273296(validated)	EFF=DOWNSTREAM(MODIFIER||1423|||HORVU1Hr1G090450|Hv_IBSC_PGSB_r1||HORVU1Hr1G090450.1||1),DOWNSTREAM(MODIFIER||1423|||HORVU1Hr1G090450|Hv_IBSC_PGSB_r1||HORVU1Hr1G090450.7||1|WARNING_TRANSCRIPT_NO_START_CODON),DOWNSTREAM(MODIFIER||1423|||HORVU1Hr1G090450|Hv_IBSC_PGSB_r1||HORVU1Hr1G090450.8||1|WARNING_TRANSCRIPT_NO_START_CODON),DOWNSTREAM(MODIFIER||1689|||HORVU1Hr1G090450|Hv_IBSC_PGSB_r1||HORVU1Hr1G…
12_30444	chr1H:546757187(unvalidated)
SCRI_RS_153450	chr1H:547049793(validated)	EFF=DOWNSTREAM(MODIFIER||2233|||HORVU1Hr1G090790|Hv_IBSC_PGSB_r1||HORVU1Hr1G090790.3||1),DOWNSTREAM(MODIFIER||2349|||HORVU1Hr1G090780|Hv_IBSC_PGSB_r1||HORVU1Hr1G090780.15||1|WARNING_TRANSCRIPT_NO_START_CODON),DOWNSTREAM(MODIFIER||2399|||HORVU1Hr1G090790|Hv_IBSC_PGSB_r1||HORVU1Hr1G090790.4||1|WARNING_TRANSCRIPT_NO_START_CODON),DOWNSTREAM(MODIFIER||2684|||HORVU1Hr1G090790|Hv_IBSC_PGSB_r1||HORVU1Hr1…
SCRI_RS_207416	chr1H:547198473(validated)	EFF=DOWNSTREAM(MODIFIER||1057|||HORVU1Hr1G090940|Hv_IBSC_PGSB_r1||HORVU1Hr1G090940.27||1|WARNING_TRANSCRIPT_INCOMPLETE),DOWNSTREAM(MODIFIER||1057|||HORVU1Hr1G090940|Hv_IBSC_PGSB_r1||HORVU1Hr1G090940.28||1|WARNING_TRANSCRIPT_INCOMPLETE),DOWNSTREAM(MODIFIER||1057|||HORVU1Hr1G090940|Hv_IBSC_PGSB_r1||HORVU1Hr1G090940.29||1|WARNING_TRANSCRIPT_INCOMPLETE),DOWNSTREAM(MODIFIER||1093|||HORVU1Hr1G090940|Hv…
2572-986	chr1H:547250913(unvalidated)
SCRI_RS_161239	chr1H:548327047(validated)	EFF=DOWNSTREAM(MODIFIER||1606|||HORVU1Hr1G091400|Hv_IBSC_PGSB_r1||HORVU1Hr1G091400.5||1),NON_SYNONYMOUS_CODING(MODERATE|MISSENSE|gGa/gTa|G154V||HORVU1Hr1G091400|Hv_IBSC_PGSB_r1||HORVU1Hr1G091400.2|3|1|WARNING_TRANSCRIPT_INCOMPLETE),SYNONYMOUS_CODING(LOW|SILENT|ggG/ggT|G154||HORVU1Hr1G091400|Hv_IBSC_PGSB_r1||HORVU1Hr1G091400.3|4|1),SYNONYMOUS_CODING(LOW|SILENT|ggG/ggT|G160||HORVU1Hr1G091400|Hv_IBS…
SCRI_RS_138629	chr1H:548348094(validated)	EFF=DOWNSTREAM(MODIFIER||1932|||HORVU1Hr1G091430|Hv_IBSC_PGSB_r1||HORVU1Hr1G091430.2||1|WARNING_TRANSCRIPT_INCOMPLETE),DOWNSTREAM(MODIFIER||2422|||HORVU1Hr1G091430|Hv_IBSC_PGSB_r1||HORVU1Hr1G091430.3||1),DOWNSTREAM(MODIFIER||2422|||HORVU1Hr1G091430|Hv_IBSC_PGSB_r1||HORVU1Hr1G091430.4||1),DOWNSTREAM(MODIFIER||2501|||HORVU1Hr1G091430|Hv_IBSC_PGSB_r1||HORVU1Hr1G091430.5||1|WARNING_TRANSCRIPT_NO_STAR…
SCRI_RS_196448	chr1H:548354572(validated)	EFF=DOWNSTREAM(MODIFIER||1076|||HORVU1Hr1G091420|Hv_IBSC_PGSB_r1||HORVU1Hr1G091420.9||1|WARNING_TRANSCRIPT_NO_START_CODON),DOWNSTREAM(MODIFIER||11|||HORVU1Hr1G091420|Hv_IBSC_PGSB_r1||HORVU1Hr1G091420.10||1|WARNING_TRANSCRIPT_NO_START_CODON),DOWNSTREAM(MODIFIER||1581|||HORVU1Hr1G091420|Hv_IBSC_PGSB_r1||HORVU1Hr1G091420.42||1|WARNING_TRANSCRIPT_NO_START_CODON),DOWNSTREAM(MODIFIER||1670|||HORVU1Hr1G…
SCRI_RS_165338	chr1H:548449807(unvalidated)
SCRI_RS_165476	chr1H:548452630(unvalidated)
SCRI_RS_165886	chr1H:548750064(validated)	EFF=DOWNSTREAM(MODIFIER||2986|||HORVU1Hr1G091580|Hv_IBSC_PGSB_r1||HORVU1Hr1G091580.1||1),SYNONYMOUS_CODING(LOW|SILENT|tcA/tcG|S648||HORVU1Hr1G091570|Hv_IBSC_PGSB_r1||HORVU1Hr1G091570.8|2|1|WARNING_TRANSCRIPT_NO_START_CODON),SYNONYMOUS_CODING(LOW|SILENT|tcA/tcG|S810||HORVU1Hr1G091570|Hv_IBSC_PGSB_r1||HORVU1Hr1G091570.4|2|1),SYNONYMOUS_CODING(LOW|SILENT|tcA/tcG|S810||HORVU1Hr1G091570|Hv_IBSC_PGSB_r…
SCRI_RS_206532	chr1H:548750611(validated)	EFF=DOWNSTREAM(MODIFIER||2439|||HORVU1Hr1G091580|Hv_IBSC_PGSB_r1||HORVU1Hr1G091580.1||1),SYNONYMOUS_CODING(LOW|SILENT|Cgg/Agg|R1045||HORVU1Hr1G091570|Hv_IBSC_PGSB_r1||HORVU1Hr1G091570.3|2|1|WARNING_TRANSCRIPT_NO_START_CODON),SYNONYMOUS_CODING(LOW|SILENT|Cgg/Agg|R1108||HORVU1Hr1G091570|Hv_IBSC_PGSB_r1||HORVU1Hr1G091570.2|2|1|WARNING_TRANSCRIPT_NO_START_CODON),SYNONYMOUS_CODING(LOW|SILENT|Cgg/Agg|R…
SCRI_RS_130891	chr1H:549046384(validated)	EFF=UTR_3_PRIME(MODIFIER||996|||HORVU1Hr1G091820|Hv_IBSC_PGSB_r1||HORVU1Hr1G091820.1|3|1),UTR_3_PRIME(MODIFIER||996|||HORVU1Hr1G091820|Hv_IBSC_PGSB_r1||HORVU1Hr1G091820.2|1|1)
SCRI_RS_180081	chr1H:549127780(validated)	EFF=SYNONYMOUS_CODING(LOW|SILENT|gaA/gaG|E154||HORVU1Hr1G091870|Hv_IBSC_PGSB_r1||HORVU1Hr1G091870.3|10|1),SYNONYMOUS_CODING(LOW|SILENT|gaA/gaG|E211||HORVU1Hr1G091870|Hv_IBSC_PGSB_r1||HORVU1Hr1G091870.6|5|1|WARNING_TRANSCRIPT_NO_START_CODON),SYNONYMOUS_CODING(LOW|SILENT|gaA/gaG|E211||HORVU1Hr1G091870|Hv_IBSC_PGSB_r1||HORVU1Hr1G091870.7|5|1),SYNONYMOUS_CODING(LOW|SILENT|gaA/gaG|E245||HORVU1Hr1G0918…
SCRI_RS_166469	chr1H:549130395(unvalidated)
SCRI_RS_150563	chr1H:549153016(unvalidated)|chr1H:549206354(unvalidated)
SCRI_RS_155407	chr1H:549181618(validated)	EFF=DOWNSTREAM(MODIFIER||1050|||HORVU1Hr1G091890|Hv_IBSC_PGSB_r1||HORVU1Hr1G091890.7||1|WARNING_TRANSCRIPT_NO_START_CODON),DOWNSTREAM(MODIFIER||1068|||HORVU1Hr1G091890|Hv_IBSC_PGSB_r1||HORVU1Hr1G091890.8||1|WARNING_TRANSCRIPT_INCOMPLETE),DOWNSTREAM(MODIFIER||1143|||HORVU1Hr1G091890|Hv_IBSC_PGSB_r1||HORVU1Hr1G091890.9||1|WARNING_TRANSCRIPT_INCOMPLETE),DOWNSTREAM(MODIFIER||1657|||HORVU1Hr1G091890|H…
SCRI_RS_184058	chr1H:549775316(validated)	EFF=DOWNSTREAM(MODIFIER||1185|||HORVU1Hr1G092110|Hv_IBSC_PGSB_r1||HORVU1Hr1G092110.1||1),DOWNSTREAM(MODIFIER||168|||HORVU1Hr1G092110|Hv_IBSC_PGSB_r1||HORVU1Hr1G092110.22||1),DOWNSTREAM(MODIFIER||1859|||HORVU1Hr1G092120|Hv_IBSC_PGSB_r1||HORVU1Hr1G092120.1||1|WARNING_TRANSCRIPT_NO_START_CODON),DOWNSTREAM(MODIFIER||30|||HORVU1Hr1G092110|Hv_IBSC_PGSB_r1||HORVU1Hr1G092110.2||1),DOWNSTREAM(MODIFIER||30…
SCRI_RS_162628	chr1H:549777897(validated)	EFF=DOWNSTREAM(MODIFIER||2003|||HORVU1Hr1G092110|Hv_IBSC_PGSB_r1||HORVU1Hr1G092110.8||1|WARNING_TRANSCRIPT_NO_START_CODON),DOWNSTREAM(MODIFIER||2003|||HORVU1Hr1G092110|Hv_IBSC_PGSB_r1||HORVU1Hr1G092110.9||1|WARNING_TRANSCRIPT_NO_START_CODON),DOWNSTREAM(MODIFIER||2187|||HORVU1Hr1G092110|Hv_IBSC_PGSB_r1||HORVU1Hr1G092110.13||1|WARNING_TRANSCRIPT_NO_START_CODON),DOWNSTREAM(MODIFIER||2187|||HORVU1Hr1…
SCRI_RS_10956	chr1H:550242008(validated)	EFF=NON_SYNONYMOUS_CODING(MODERATE|MISSENSE|Atc/Gtc|I15V||HORVU1Hr1G092240|Hv_IBSC_PGSB_r1||HORVU1Hr1G092240.9|2|1),NON_SYNONYMOUS_CODING(MODERATE|MISSENSE|Atc/Gtc|I49V||HORVU1Hr1G092240|Hv_IBSC_PGSB_r1||HORVU1Hr1G092240.8|2|1|WARNING_TRANSCRIPT_NO_START_CODON),NON_SYNONYMOUS_CODING(MODERATE|MISSENSE|Atc/Gtc|I56V||HORVU1Hr1G092240|Hv_IBSC_PGSB_r1||HORVU1Hr1G092240.1|2|1),NON_SYNONYMOUS_CODING(MOD…
SCRI_RS_150786	chr1H:550268408(validated)	EFF=DOWNSTREAM(MODIFIER||1908|||HORVU1Hr1G092270|Hv_IBSC_PGSB_r1||HORVU1Hr1G092270.8||1|WARNING_TRANSCRIPT_INCOMPLETE),DOWNSTREAM(MODIFIER||24|||HORVU1Hr1G092270|Hv_IBSC_PGSB_r1||HORVU1Hr1G092270.6||1|WARNING_TRANSCRIPT_INCOMPLETE),DOWNSTREAM(MODIFIER||24|||HORVU1Hr1G092270|Hv_IBSC_PGSB_r1||HORVU1Hr1G092270.7||1),UTR_3_PRIME(MODIFIER||2039|||HORVU1Hr1G092270|Hv_IBSC_PGSB_r1||HORVU1Hr1G092270.3|13…
SCRI_RS_198544	chr1H:5506103(validated)	EFF=SYNONYMOUS_CODING(LOW|SILENT|ccG/ccA|P68||HORVU1Hr1G002740|Hv_IBSC_PGSB_r1||HORVU1Hr1G002740.1|2|1|WARNING_TRANSCRIPT_INCOMPLETE),SYNONYMOUS_CODING(LOW|SILENT|ccG/ccA|P68||HORVU1Hr1G002740|Hv_IBSC_PGSB_r1||HORVU1Hr1G002740.2|2|1),SYNONYMOUS_CODING(LOW|SILENT|ccG/ccA|P68||HORVU1Hr1G002740|Hv_IBSC_PGSB_r1||HORVU1Hr1G002740.3|1|1),SYNONYMOUS_CODING(LOW|SILENT|ccG/ccA|P68||HORVU1Hr1G002740|Hv_IBS…
SCRI_RS_141322	chr1H:551349566(validated)	EFF=DOWNSTREAM(MODIFIER||4605|||HORVU1Hr1G092690|Hv_IBSC_PGSB_r1||HORVU1Hr1G092690.1||1),NON_SYNONYMOUS_CODING(MODERATE|MISSENSE|Gca/Tca|A190S||HORVU1Hr1G092680|Hv_IBSC_PGSB_r1||HORVU1Hr1G092680.2|2|1|WARNING_TRANSCRIPT_NO_START_CODON),NON_SYNONYMOUS_CODING(MODERATE|MISSENSE|Gca/Tca|A388S||HORVU1Hr1G092680|Hv_IBSC_PGSB_r1||HORVU1Hr1G092680.1|1|1)
9022-543	chr1H:551383258(unvalidated)
ABC05061-1-1-159	chr1H:551573705(validated)	EFF=DOWNSTREAM(MODIFIER||1283|||HORVU1Hr1G092840|Hv_IBSC_PGSB_r1||HORVU1Hr1G092840.2||1),DOWNSTREAM(MODIFIER||1286|||HORVU1Hr1G092840|Hv_IBSC_PGSB_r1||HORVU1Hr1G092840.3||1|WARNING_TRANSCRIPT_NO_START_CODON),DOWNSTREAM(MODIFIER||1292|||HORVU1Hr1G092840|Hv_IBSC_PGSB_r1||HORVU1Hr1G092840.1||1),SYNONYMOUS_CODING(LOW|SILENT|gtT/gtG|V163||HORVU1Hr1G092860|Hv_IBSC_PGSB_r1||HORVU1Hr1G092860.5|8|1),SYNON…
SCRI_RS_147318	chr1H:551613197(validated)	EFF=DOWNSTREAM(MODIFIER||1238|||HORVU1Hr1G092890|Hv_IBSC_PGSB_r1||HORVU1Hr1G092890.9||1|WARNING_TRANSCRIPT_NO_START_CODON),DOWNSTREAM(MODIFIER||408|||HORVU1Hr1G092900|Hv_IBSC_PGSB_r1||HORVU1Hr1G092900.1||1),SYNONYMOUS_CODING(LOW|SILENT|acG/acA|T215||HORVU1Hr1G092890|Hv_IBSC_PGSB_r1||HORVU1Hr1G092890.8|3|1),SYNONYMOUS_CODING(LOW|SILENT|acG/acA|T337||HORVU1Hr1G092890|Hv_IBSC_PGSB_r1||HORVU1Hr1G0928…
12_11496	chr1H:551836628(validated)	EFF=DOWNSTREAM(MODIFIER||121|||HORVU1Hr1G092950|Hv_IBSC_PGSB_r1||HORVU1Hr1G092950.10||1),DOWNSTREAM(MODIFIER||121|||HORVU1Hr1G092950|Hv_IBSC_PGSB_r1||HORVU1Hr1G092950.11||1),DOWNSTREAM(MODIFIER||1781|||HORVU1Hr1G092950|Hv_IBSC_PGSB_r1||HORVU1Hr1G092950.12||1|WARNING_TRANSCRIPT_INCOMPLETE),DOWNSTREAM(MODIFIER||2142|||HORVU1Hr1G092950|Hv_IBSC_PGSB_r1||HORVU1Hr1G092950.13||1|WARNING_TRANSCRIPT_NO_ST…
SCRI_RS_13869	chr1H:551847065(unvalidated)
SCRI_RS_156009	chr1H:551855429(validated)	EFF=DOWNSTREAM(MODIFIER||1156|||HORVU1Hr1G092980|Hv_IBSC_PGSB_r1||HORVU1Hr1G092980.24||1|WARNING_TRANSCRIPT_INCOMPLETE),DOWNSTREAM(MODIFIER||3844|||HORVU1Hr1G092980|Hv_IBSC_PGSB_r1||HORVU1Hr1G092980.25||1|WARNING_TRANSCRIPT_NO_START_CODON),DOWNSTREAM(MODIFIER||833|||HORVU1Hr1G092980|Hv_IBSC_PGSB_r1||HORVU1Hr1G092980.23||1|WARNING_TRANSCRIPT_INCOMPLETE),INTRON(MODIFIER|||||HORVU1Hr1G092980|Hv_IBSC…
SCRI_RS_165600	chr1H:551858464(validated)	EFF=DOWNSTREAM(MODIFIER||2601|||HORVU1Hr1G092990|Hv_IBSC_PGSB_r1||HORVU1Hr1G092990.1||1|WARNING_TRANSCRIPT_NO_START_CODON),DOWNSTREAM(MODIFIER||809|||HORVU1Hr1G092980|Hv_IBSC_PGSB_r1||HORVU1Hr1G092980.25||1|WARNING_TRANSCRIPT_NO_START_CODON),NON_SYNONYMOUS_CODING(MODERATE|MISSENSE|tGt/tAt|C20Y||HORVU1Hr1G092980|Hv_IBSC_PGSB_r1||HORVU1Hr1G092980.19|1|1|WARNING_TRANSCRIPT_INCOMPLETE),SYNONYMOUS_COD…
SCRI_RS_170857	chr1H:552517745(validated)	EFF=DOWNSTREAM(MODIFIER||3761|||HORVU1Hr1G093230|Hv_IBSC_PGSB_r1||HORVU1Hr1G093230.1||1|WARNING_TRANSCRIPT_NO_START_CODON),DOWNSTREAM(MODIFIER||3770|||HORVU1Hr1G093230|Hv_IBSC_PGSB_r1||HORVU1Hr1G093230.2||1|WARNING_TRANSCRIPT_INCOMPLETE),DOWNSTREAM(MODIFIER||3785|||HORVU1Hr1G093230|Hv_IBSC_PGSB_r1||HORVU1Hr1G093230.3||1),DOWNSTREAM(MODIFIER||3785|||HORVU1Hr1G093230|Hv_IBSC_PGSB_r1||HORVU1Hr1G0932…
11454-414	chr1H:552906938(validated)	EFF=DOWNSTREAM(MODIFIER||1126|||HORVU1Hr1G093390|Hv_IBSC_PGSB_r1||HORVU1Hr1G093390.6||1|WARNING_TRANSCRIPT_INCOMPLETE),UTR_3_PRIME(MODIFIER||1137|||HORVU1Hr1G093390|Hv_IBSC_PGSB_r1||HORVU1Hr1G093390.3|5|1|WARNING_TRANSCRIPT_INCOMPLETE),UTR_3_PRIME(MODIFIER||328|||HORVU1Hr1G093390|Hv_IBSC_PGSB_r1||HORVU1Hr1G093390.1|2|1),UTR_3_PRIME(MODIFIER||328|||HORVU1Hr1G093390|Hv_IBSC_PGSB_r1||HORVU1Hr1G09339…
SCRI_RS_165434	chr1H:552908418(validated)	EFF=NON_SYNONYMOUS_CODING(MODERATE|MISSENSE|aGa/aAa|R417K||HORVU1Hr1G093390|Hv_IBSC_PGSB_r1||HORVU1Hr1G093390.2|4|1),NON_SYNONYMOUS_CODING(MODERATE|MISSENSE|aGa/aAa|R87K||HORVU1Hr1G093390|Hv_IBSC_PGSB_r1||HORVU1Hr1G093390.5|4|1),SYNONYMOUS_STOP(LOW|SILENT|taG/taA|*126||HORVU1Hr1G093390|Hv_IBSC_PGSB_r1||HORVU1Hr1G093390.3|3|1|WARNING_TRANSCRIPT_INCOMPLETE),SYNONYMOUS_STOP(LOW|SILENT|taG/taA|*416||…
SCRI_RS_214888	chr1H:552978371(validated)	EFF=DOWNSTREAM(MODIFIER||3020|||HORVU1Hr1G093430|Hv_IBSC_PGSB_r1||HORVU1Hr1G093430.1||1|WARNING_TRANSCRIPT_NO_START_CODON),DOWNSTREAM(MODIFIER||3030|||HORVU1Hr1G093430|Hv_IBSC_PGSB_r1||HORVU1Hr1G093430.2||1),DOWNSTREAM(MODIFIER||3032|||HORVU1Hr1G093430|Hv_IBSC_PGSB_r1||HORVU1Hr1G093430.3||1|WARNING_TRANSCRIPT_INCOMPLETE),DOWNSTREAM(MODIFIER||3033|||HORVU1Hr1G093430|Hv_IBSC_PGSB_r1||HORVU1Hr1G0934…
12_30517	chr1H:553137219(validated)	EFF=SYNONYMOUS_CODING(LOW|SILENT|gaC/gaT|D159||HORVU1Hr1G093480|Hv_IBSC_PGSB_r1||HORVU1Hr1G093480.1|3|1),SYNONYMOUS_CODING(LOW|SILENT|gaC/gaT|D8||HORVU1Hr1G093480|Hv_IBSC_PGSB_r1||HORVU1Hr1G093480.2|3|1),SYNONYMOUS_CODING(LOW|SILENT|gaC/gaT|D8||HORVU1Hr1G093480|Hv_IBSC_PGSB_r1||HORVU1Hr1G093480.3|3|1),SYNONYMOUS_CODING(LOW|SILENT|gaC/gaT|D8||HORVU1Hr1G093480|Hv_IBSC_PGSB_r1||HORVU1Hr1G093480.4|3|…
SCRI_RS_106142	chr1H:553477357(unvalidated)|chr1H:553651814(unvalidated)
SCRI_RS_163142	chr1H:553917861(validated)	EFF=DOWNSTREAM(MODIFIER||266|||HORVU1Hr1G093770|Hv_IBSC_PGSB_r1||HORVU1Hr1G093770.23||1),SYNONYMOUS_CODING(LOW|SILENT|gcA/gcG|A144||HORVU1Hr1G093770|Hv_IBSC_PGSB_r1||HORVU1Hr1G093770.18|3|1|WARNING_TRANSCRIPT_NO_START_CODON),SYNONYMOUS_CODING(LOW|SILENT|gcA/gcG|A153||HORVU1Hr1G093770|Hv_IBSC_PGSB_r1||HORVU1Hr1G093770.15|3|1|WARNING_TRANSCRIPT_INCOMPLETE),SYNONYMOUS_CODING(LOW|SILENT|gcA/gcG|A153|…
SCRI_RS_106140	chr1H:553959476(validated)	EFF=SYNONYMOUS_CODING(LOW|SILENT|aaG/aaA|K190||HORVU1Hr1G093780|Hv_IBSC_PGSB_r1||HORVU1Hr1G093780.1|3|1),SYNONYMOUS_CODING(LOW|SILENT|aaG/aaA|K190||HORVU1Hr1G093780|Hv_IBSC_PGSB_r1||HORVU1Hr1G093780.2|3|1)
12_20599	chr1H:553959547(validated)	EFF=NON_SYNONYMOUS_CODING(MODERATE|MISSENSE|Gaa/Aaa|E167K||HORVU1Hr1G093780|Hv_IBSC_PGSB_r1||HORVU1Hr1G093780.1|3|1),NON_SYNONYMOUS_CODING(MODERATE|MISSENSE|Gaa/Aaa|E167K||HORVU1Hr1G093780|Hv_IBSC_PGSB_r1||HORVU1Hr1G093780.2|3|1)
SCRI_RS_187051	chr1H:554062585(validated)	EFF=NON_SYNONYMOUS_CODING(MODERATE|MISSENSE|aaT/aaG|N145K||HORVU1Hr1G093790|Hv_IBSC_PGSB_r1||HORVU1Hr1G093790.36|4|1),NON_SYNONYMOUS_CODING(MODERATE|MISSENSE|aaT/aaG|N170K||HORVU1Hr1G093790|Hv_IBSC_PGSB_r1||HORVU1Hr1G093790.16|4|1),NON_SYNONYMOUS_CODING(MODERATE|MISSENSE|aaT/aaG|N170K||HORVU1Hr1G093790|Hv_IBSC_PGSB_r1||HORVU1Hr1G093790.32|3|1),NON_SYNONYMOUS_CODING(MODERATE|MISSENSE|aaT/aaG|N188K…
SCRI_RS_236175	chr1H:554148132(unvalidated)
SCRI_RS_149094	chr1H:554149434(validated)	EFF=SYNONYMOUS_CODING(LOW|SILENT|ttA/ttG|L250||HORVU1Hr1G093860|Hv_IBSC_PGSB_r1||HORVU1Hr1G093860.4|2|1),SYNONYMOUS_CODING(LOW|SILENT|ttA/ttG|L327||HORVU1Hr1G093860|Hv_IBSC_PGSB_r1||HORVU1Hr1G093860.1|2|1),SYNONYMOUS_CODING(LOW|SILENT|ttA/ttG|L327||HORVU1Hr1G093860|Hv_IBSC_PGSB_r1||HORVU1Hr1G093860.2|2|1),SYNONYMOUS_CODING(LOW|SILENT|ttA/ttG|L327||HORVU1Hr1G093860|Hv_IBSC_PGSB_r1||HORVU1Hr1G09386…
SCRI_RS_152330	chr1H:554266483(validated)	EFF=SYNONYMOUS_CODING(LOW|SILENT|gaG/gaA|E197||HORVU1Hr1G093880|Hv_IBSC_PGSB_r1||HORVU1Hr1G093880.3|5|1),SYNONYMOUS_CODING(LOW|SILENT|gaG/gaA|E197||HORVU1Hr1G093880|Hv_IBSC_PGSB_r1||HORVU1Hr1G093880.5|4|1),SYNONYMOUS_CODING(LOW|SILENT|gaG/gaA|E197||HORVU1Hr1G093880|Hv_IBSC_PGSB_r1||HORVU1Hr1G093880.6|3|1),SYNONYMOUS_CODING(LOW|SILENT|gaG/gaA|E259||HORVU1Hr1G093880|Hv_IBSC_PGSB_r1||HORVU1Hr1G09388…
ConsensusGBS0554-4	chr1H:554277483(validated)	EFF=DOWNSTREAM(MODIFIER||4694|||HORVU1Hr1G093880|Hv_IBSC_PGSB_r1||HORVU1Hr1G093880.2||1|WARNING_TRANSCRIPT_NO_START_CODON),INTRON(MODIFIER|||||HORVU1Hr1G093890|Hv_IBSC_PGSB_r1||HORVU1Hr1G093890.2|1|1),INTRON(MODIFIER|||||HORVU1Hr1G093890|Hv_IBSC_PGSB_r1||HORVU1Hr1G093890.3|1|1|WARNING_TRANSCRIPT_INCOMPLETE),INTRON(MODIFIER|||||HORVU1Hr1G093890|Hv_IBSC_PGSB_r1||HORVU1Hr1G093890.6|2|1),INTRON(MODIF…
SCRI_RS_206337	chr1H:554283368(validated)	EFF=SYNONYMOUS_CODING(LOW|SILENT|ctC/ctT|L69||HORVU1Hr1G093900|Hv_IBSC_PGSB_r1||HORVU1Hr1G093900.1|2|1|WARNING_TRANSCRIPT_NO_START_CODON)
SCRI_RS_196512	chr1H:554450923(validated)	EFF=DOWNSTREAM(MODIFIER||139|||HORVU1Hr1G093980|Hv_IBSC_PGSB_r1||HORVU1Hr1G093980.10||1|WARNING_TRANSCRIPT_NO_START_CODON),DOWNSTREAM(MODIFIER||139|||HORVU1Hr1G093980|Hv_IBSC_PGSB_r1||HORVU1Hr1G093980.11||1|WARNING_TRANSCRIPT_INCOMPLETE),DOWNSTREAM(MODIFIER||139|||HORVU1Hr1G093980|Hv_IBSC_PGSB_r1||HORVU1Hr1G093980.9||1),DOWNSTREAM(MODIFIER||596|||HORVU1Hr1G093980|Hv_IBSC_PGSB_r1||HORVU1Hr1G093980…
SCRI_RS_143790	chr1H:554561882(validated)	EFF=DOWNSTREAM(MODIFIER||1642|||HORVU1Hr1G094070|Hv_IBSC_PGSB_r1||HORVU1Hr1G094070.1||1),DOWNSTREAM(MODIFIER||1648|||HORVU1Hr1G094070|Hv_IBSC_PGSB_r1||HORVU1Hr1G094070.2||1|WARNING_TRANSCRIPT_NO_START_CODON),DOWNSTREAM(MODIFIER||1649|||HORVU1Hr1G094070|Hv_IBSC_PGSB_r1||HORVU1Hr1G094070.3||1),DOWNSTREAM(MODIFIER||1650|||HORVU1Hr1G094070|Hv_IBSC_PGSB_r1||HORVU1Hr1G094070.4||1|WARNING_TRANSCRIPT_INC…
3639-969	chr1H:554604184(validated)	EFF=DOWNSTREAM(MODIFIER||1002|||HORVU1Hr1G094090|Hv_IBSC_PGSB_r1||HORVU1Hr1G094090.6||1|WARNING_TRANSCRIPT_NO_START_CODON),DOWNSTREAM(MODIFIER||1002|||HORVU1Hr1G094090|Hv_IBSC_PGSB_r1||HORVU1Hr1G094090.7||1|WARNING_TRANSCRIPT_NO_START_CODON),DOWNSTREAM(MODIFIER||2325|||HORVU1Hr1G094090|Hv_IBSC_PGSB_r1||HORVU1Hr1G094090.5||1),DOWNSTREAM(MODIFIER||247|||HORVU1Hr1G094100|Hv_IBSC_PGSB_r1||HORVU1Hr1G0…
SCRI_RS_176006	chr1H:554709404(validated)	EFF=SYNONYMOUS_CODING(LOW|SILENT|ctA/ctG|L120||HORVU1Hr1G094160|Hv_IBSC_PGSB_r1||HORVU1Hr1G094160.1|1|1)
13095-187	chr1H:554760325(unvalidated)
SCRI_RS_235776	chr1H:554846817(validated)	EFF=SYNONYMOUS_CODING(LOW|SILENT|gaG/gaA|E82||HORVU1Hr1G094250|Hv_IBSC_PGSB_r1||HORVU1Hr1G094250.10|2|1|WARNING_TRANSCRIPT_INCOMPLETE),SYNONYMOUS_CODING(LOW|SILENT|gaG/gaA|E82||HORVU1Hr1G094250|Hv_IBSC_PGSB_r1||HORVU1Hr1G094250.11|2|1|WARNING_TRANSCRIPT_INCOMPLETE),SYNONYMOUS_CODING(LOW|SILENT|gaG/gaA|E82||HORVU1Hr1G094250|Hv_IBSC_PGSB_r1||HORVU1Hr1G094250.12|3|1|WARNING_TRANSCRIPT_INCOMPLETE),SY…
SCRI_RS_158298	chr1H:555420431(validated)	EFF=DOWNSTREAM(MODIFIER||1000|||HORVU1Hr1G094450|Hv_IBSC_PGSB_r1||HORVU1Hr1G094450.1||1),DOWNSTREAM(MODIFIER||1163|||HORVU1Hr1G094450|Hv_IBSC_PGSB_r1||HORVU1Hr1G094450.2||1),NON_SYNONYMOUS_CODING(MODERATE|MISSENSE|Ctg/Atg|L413M||HORVU1Hr1G094460|Hv_IBSC_PGSB_r1||HORVU1Hr1G094460.1|2|1),NON_SYNONYMOUS_CODING(MODERATE|MISSENSE|Ctg/Atg|L413M||HORVU1Hr1G094460|Hv_IBSC_PGSB_r1||HORVU1Hr1G094460.2|1|1)…
SCRI_RS_153896	chr1H:555421485(validated)	EFF=DOWNSTREAM(MODIFIER||2054|||HORVU1Hr1G094450|Hv_IBSC_PGSB_r1||HORVU1Hr1G094450.1||1),DOWNSTREAM(MODIFIER||2217|||HORVU1Hr1G094450|Hv_IBSC_PGSB_r1||HORVU1Hr1G094450.2||1),DOWNSTREAM(MODIFIER||4886|||HORVU1Hr1G094480|Hv_IBSC_PGSB_r1||HORVU1Hr1G094480.1||1|WARNING_TRANSCRIPT_NO_START_CODON),DOWNSTREAM(MODIFIER||4923|||HORVU1Hr1G094480|Hv_IBSC_PGSB_r1||HORVU1Hr1G094480.2||1|WARNING_TRANSCRIPT_NO_…
4927-1340	chr1H:555426554(validated)	EFF=DOWNSTREAM(MODIFIER||135|||HORVU1Hr1G094480|Hv_IBSC_PGSB_r1||HORVU1Hr1G094480.4||1|WARNING_TRANSCRIPT_INCOMPLETE),DOWNSTREAM(MODIFIER||137|||HORVU1Hr1G094480|Hv_IBSC_PGSB_r1||HORVU1Hr1G094480.5||1|WARNING_TRANSCRIPT_NO_START_CODON),DOWNSTREAM(MODIFIER||4293|||HORVU1Hr1G094470|Hv_IBSC_PGSB_r1||HORVU1Hr1G094470.1||1),DOWNSTREAM(MODIFIER||489|||HORVU1Hr1G094480|Hv_IBSC_PGSB_r1||HORVU1Hr1G094480.…
5316-739	chr1H:555460565(validated)	EFF=DOWNSTREAM(MODIFIER||2138|||HORVU1Hr1G094490|Hv_IBSC_PGSB_r1||HORVU1Hr1G094490.3||1|WARNING_TRANSCRIPT_NO_START_CODON),SYNONYMOUS_CODING(LOW|SILENT|aaC/aaT|N244||HORVU1Hr1G094490|Hv_IBSC_PGSB_r1||HORVU1Hr1G094490.1|5|1|WARNING_TRANSCRIPT_INCOMPLETE),UTR_3_PRIME(MODIFIER||37|||HORVU1Hr1G094490|Hv_IBSC_PGSB_r1||HORVU1Hr1G094490.2|4|1|WARNING_TRANSCRIPT_INCOMPLETE)
4057-2114	chr1H:555618219(validated)	EFF=DOWNSTREAM(MODIFIER||3009|||HORVU1Hr1G094530|Hv_IBSC_PGSB_r1||HORVU1Hr1G094530.5||1),DOWNSTREAM(MODIFIER||4313|||HORVU1Hr1G094530|Hv_IBSC_PGSB_r1||HORVU1Hr1G094530.4||1|WARNING_TRANSCRIPT_NO_START_CODON),DOWNSTREAM(MODIFIER||547|||HORVU1Hr1G094530|Hv_IBSC_PGSB_r1||HORVU1Hr1G094530.2||1),INTRON(MODIFIER|||||HORVU1Hr1G094530|Hv_IBSC_PGSB_r1||HORVU1Hr1G094530.6|19|1),SPLICE_SITE_REGION(LOW|||||H…
SCRI_RS_175774	chr1H:555722521(unvalidated)
12_10746	chr1H:556179932(validated)	EFF=SYNONYMOUS_CODING(LOW|SILENT|ccT/ccC|P1018||HORVU1Hr1G094740|Hv_IBSC_PGSB_r1||HORVU1Hr1G094740.1|8|1),SYNONYMOUS_CODING(LOW|SILENT|ccT/ccC|P802||HORVU1Hr1G094740|Hv_IBSC_PGSB_r1||HORVU1Hr1G094740.2|9|1),SYNONYMOUS_CODING(LOW|SILENT|ccT/ccC|P940||HORVU1Hr1G094740|Hv_IBSC_PGSB_r1||HORVU1Hr1G094740.5|9|1),SYNONYMOUS_CODING(LOW|SILENT|ccT/ccC|P964||HORVU1Hr1G094740|Hv_IBSC_PGSB_r1||HORVU1Hr1G0947…
SCRI_RS_167999	chr1H:556183464(validated)	EFF=INTRON(MODIFIER|||||HORVU1Hr1G094740|Hv_IBSC_PGSB_r1||HORVU1Hr1G094740.5|1|1),SYNONYMOUS_CODING(LOW|SILENT|gcC/gcA|A245||HORVU1Hr1G094740|Hv_IBSC_PGSB_r1||HORVU1Hr1G094740.6|2|1|WARNING_TRANSCRIPT_NO_START_CODON),SYNONYMOUS_CODING(LOW|SILENT|gcC/gcA|A299||HORVU1Hr1G094740|Hv_IBSC_PGSB_r1||HORVU1Hr1G094740.1|1|1),SYNONYMOUS_CODING(LOW|SILENT|gcC/gcA|A299||HORVU1Hr1G094740|Hv_IBSC_PGSB_r1||HORV…
12_30231	chr1H:556387099(validated)	EFF=DOWNSTREAM(MODIFIER||1007|||HORVU1Hr1G094780|Hv_IBSC_PGSB_r1||HORVU1Hr1G094780.12||1),DOWNSTREAM(MODIFIER||1007|||HORVU1Hr1G094780|Hv_IBSC_PGSB_r1||HORVU1Hr1G094780.13||1),DOWNSTREAM(MODIFIER||1054|||HORVU1Hr1G094780|Hv_IBSC_PGSB_r1||HORVU1Hr1G094780.5||1),DOWNSTREAM(MODIFIER||1065|||HORVU1Hr1G094780|Hv_IBSC_PGSB_r1||HORVU1Hr1G094780.20||1),DOWNSTREAM(MODIFIER||1112|||HORVU1Hr1G094780|Hv_IBSC…
3246-1135	chr1H:556421104(unvalidated)
SCRI_RS_175218	chr1H:556480813(validated)	EFF=DOWNSTREAM(MODIFIER||171|||HORVU1Hr1G094840|Hv_IBSC_PGSB_r1||HORVU1Hr1G094840.10||1),INTRON(MODIFIER|||||HORVU1Hr1G094840|Hv_IBSC_PGSB_r1||HORVU1Hr1G094840.9|3|1|WARNING_TRANSCRIPT_NO_START_CODON),UTR_3_PRIME(MODIFIER||155|||HORVU1Hr1G094840|Hv_IBSC_PGSB_r1||HORVU1Hr1G094840.2|2|1|WARNING_TRANSCRIPT_NO_START_CODON),UTR_3_PRIME(MODIFIER||155|||HORVU1Hr1G094840|Hv_IBSC_PGSB_r1||HORVU1Hr1G094840…
SCRI_RS_132472	chr1H:556777555(unvalidated)
SCRI_RS_195067	chr1H:556782667(validated)	EFF=DOWNSTREAM(MODIFIER||1113|||HORVU1Hr1G094920|Hv_IBSC_PGSB_r1||HORVU1Hr1G094920.7||1|WARNING_TRANSCRIPT_INCOMPLETE),DOWNSTREAM(MODIFIER||1119|||HORVU1Hr1G094920|Hv_IBSC_PGSB_r1||HORVU1Hr1G094920.8||1|WARNING_TRANSCRIPT_INCOMPLETE),DOWNSTREAM(MODIFIER||1330|||HORVU1Hr1G094920|Hv_IBSC_PGSB_r1||HORVU1Hr1G094920.10||1),DOWNSTREAM(MODIFIER||1330|||HORVU1Hr1G094920|Hv_IBSC_PGSB_r1||HORVU1Hr1G094920.…
SCRI_RS_154621	chr1H:556905464(validated)	EFF=DOWNSTREAM(MODIFIER||102|||HORVU1Hr1G094990|Hv_IBSC_PGSB_r1||HORVU1Hr1G094990.18||1),DOWNSTREAM(MODIFIER||104|||HORVU1Hr1G094990|Hv_IBSC_PGSB_r1||HORVU1Hr1G094990.19||1),DOWNSTREAM(MODIFIER||1142|||HORVU1Hr1G094980|Hv_IBSC_PGSB_r1||HORVU1Hr1G094980.6||1),DOWNSTREAM(MODIFIER||1142|||HORVU1Hr1G094980|Hv_IBSC_PGSB_r1||HORVU1Hr1G094980.7||1|WARNING_TRANSCRIPT_NO_START_CODON),DOWNSTREAM(MODIFIER||…
4592-118	chr1H:557125647(validated)	EFF=START_GAINED(LOW|||||HORVU1Hr1G095100|Hv_IBSC_PGSB_r1||HORVU1Hr1G095100.1|1|1|WARNING_TRANSCRIPT_INCOMPLETE),START_GAINED(LOW|||||HORVU1Hr1G095100|Hv_IBSC_PGSB_r1||HORVU1Hr1G095100.2|1|1|WARNING_TRANSCRIPT_INCOMPLETE),START_GAINED(LOW|||||HORVU1Hr1G095100|Hv_IBSC_PGSB_r1||HORVU1Hr1G095100.3|1|1|WARNING_TRANSCRIPT_INCOMPLETE),START_GAINED(LOW|||||HORVU1Hr1G095100|Hv_IBSC_PGSB_r1||HORVU1Hr1G095…
12_30935	chr1H:557764635(unvalidated)|chr1H:557833234(unvalidated)
SCRI_RS_199945	chr1H:557912765(unvalidated)|chr1H:558017686(unvalidated)
3263-2865	chr1H:558025045(validated)	EFF=DOWNSTREAM(MODIFIER||1303|||HORVU1Hr1G095310|Hv_IBSC_PGSB_r1||HORVU1Hr1G095310.8||1),DOWNSTREAM(MODIFIER||1336|||HORVU1Hr1G095310|Hv_IBSC_PGSB_r1||HORVU1Hr1G095310.9||1|WARNING_TRANSCRIPT_INCOMPLETE),DOWNSTREAM(MODIFIER||144|||HORVU1Hr1G095300|Hv_IBSC_PGSB_r1||HORVU1Hr1G095300.15||1),DOWNSTREAM(MODIFIER||155|||HORVU1Hr1G095300|Hv_IBSC_PGSB_r1||HORVU1Hr1G095300.18||1|WARNING_TRANSCRIPT_NO_STAR…
12_31081	chr1H:558224306(unvalidated)
12_20429	chr1H:558414475(validated)	EFF=NON_SYNONYMOUS_CODING(MODERATE|MISSENSE|Ggg/Cgg|G66R||HORVU1Hr1G095430|Hv_IBSC_PGSB_r1||HORVU1Hr1G095430.8|1|1|WARNING_TRANSCRIPT_NO_START_CODON),SYNONYMOUS_CODING(LOW|SILENT|acG/acC|T12||HORVU1Hr1G095430|Hv_IBSC_PGSB_r1||HORVU1Hr1G095430.1|1|1),SYNONYMOUS_CODING(LOW|SILENT|acG/acC|T12||HORVU1Hr1G095430|Hv_IBSC_PGSB_r1||HORVU1Hr1G095430.2|1|1),SYNONYMOUS_CODING(LOW|SILENT|acG/acC|T12||HORVU1H…
SCRI_RS_52789	chr1H:558414571(validated)	EFF=NON_SYNONYMOUS_CODING(MODERATE|MISSENSE|Gga/Aga|G98R||HORVU1Hr1G095430|Hv_IBSC_PGSB_r1||HORVU1Hr1G095430.8|1|1|WARNING_TRANSCRIPT_NO_START_CODON),SYNONYMOUS_CODING(LOW|SILENT|gaG/gaA|E44||HORVU1Hr1G095430|Hv_IBSC_PGSB_r1||HORVU1Hr1G095430.1|1|1),SYNONYMOUS_CODING(LOW|SILENT|gaG/gaA|E44||HORVU1Hr1G095430|Hv_IBSC_PGSB_r1||HORVU1Hr1G095430.2|1|1),SYNONYMOUS_CODING(LOW|SILENT|gaG/gaA|E44||HORVU1H…
ABC12199-1-1-25	chr1H:57232996(validated)	EFF=DOWNSTREAM(MODIFIER||1814|||HORVU1Hr1G017000|Hv_IBSC_PGSB_r1||HORVU1Hr1G017000.1||1|WARNING_TRANSCRIPT_NO_START_CODON),DOWNSTREAM(MODIFIER||2348|||HORVU1Hr1G016980|Hv_IBSC_PGSB_r1||HORVU1Hr1G016980.3||1),DOWNSTREAM(MODIFIER||261|||HORVU1Hr1G016980|Hv_IBSC_PGSB_r1||HORVU1Hr1G016980.5||1),DOWNSTREAM(MODIFIER||447|||HORVU1Hr1G016980|Hv_IBSC_PGSB_r1||HORVU1Hr1G016980.4||1),DOWNSTREAM(MODIFIER||92…
SCRI_RS_179144	chr1H:5769175(validated)	EFF=DOWNSTREAM(MODIFIER||261|||HORVU1Hr1G002840|Hv_IBSC_PGSB_r1||HORVU1Hr1G002840.5||1),DOWNSTREAM(MODIFIER||297|||HORVU1Hr1G002840|Hv_IBSC_PGSB_r1||HORVU1Hr1G002840.6||1),DOWNSTREAM(MODIFIER||297|||HORVU1Hr1G002840|Hv_IBSC_PGSB_r1||HORVU1Hr1G002840.7||1),DOWNSTREAM(MODIFIER||2|||HORVU1Hr1G002840|Hv_IBSC_PGSB_r1||HORVU1Hr1G002840.3||1),DOWNSTREAM(MODIFIER||398|||HORVU1Hr1G002830|Hv_IBSC_PGSB_r1||…
12_11011	chr1H:5770204(validated)	EFF=DOWNSTREAM(MODIFIER||1427|||HORVU1Hr1G002830|Hv_IBSC_PGSB_r1||HORVU1Hr1G002830.1||1),DOWNSTREAM(MODIFIER||1449|||HORVU1Hr1G002830|Hv_IBSC_PGSB_r1||HORVU1Hr1G002830.2||1),DOWNSTREAM(MODIFIER||1489|||HORVU1Hr1G002830|Hv_IBSC_PGSB_r1||HORVU1Hr1G002830.5||1|WARNING_TRANSCRIPT_NO_START_CODON),DOWNSTREAM(MODIFIER||1504|||HORVU1Hr1G002830|Hv_IBSC_PGSB_r1||HORVU1Hr1G002830.8||1|WARNING_TRANSCRIPT_NO_…
12_30933	chr1H:5770474(validated)	EFF=DOWNSTREAM(MODIFIER||1697|||HORVU1Hr1G002830|Hv_IBSC_PGSB_r1||HORVU1Hr1G002830.1||1),DOWNSTREAM(MODIFIER||1719|||HORVU1Hr1G002830|Hv_IBSC_PGSB_r1||HORVU1Hr1G002830.2||1),DOWNSTREAM(MODIFIER||1759|||HORVU1Hr1G002830|Hv_IBSC_PGSB_r1||HORVU1Hr1G002830.5||1|WARNING_TRANSCRIPT_NO_START_CODON),DOWNSTREAM(MODIFIER||1774|||HORVU1Hr1G002830|Hv_IBSC_PGSB_r1||HORVU1Hr1G002830.8||1|WARNING_TRANSCRIPT_NO_…
12_10491	chr1H:57891012(unvalidated)
2407-1771	chr1H:59789397(validated)	EFF=DOWNSTREAM(MODIFIER||2126|||HORVU1Hr1G017570|Hv_IBSC_PGSB_r1||HORVU1Hr1G017570.8||1),DOWNSTREAM(MODIFIER||48|||HORVU1Hr1G017570|Hv_IBSC_PGSB_r1||HORVU1Hr1G017570.5||1),DOWNSTREAM(MODIFIER||5000|||HORVU1Hr1G017580|Hv_IBSC_PGSB_r1||HORVU1Hr1G017580.1||1|WARNING_TRANSCRIPT_NO_START_CODON),DOWNSTREAM(MODIFIER||662|||HORVU1Hr1G017570|Hv_IBSC_PGSB_r1||HORVU1Hr1G017570.4||1),DOWNSTREAM(MODIFIER||66|…
2265-363	chr1H:61118929(validated)	EFF=SPLICE_SITE_REGION(LOW|||||HORVU1Hr1G017700|Hv_IBSC_PGSB_r1||HORVU1Hr1G017700.3|2|1),UPSTREAM(MODIFIER||1193|||HORVU1Hr1G017690|Hv_IBSC_PGSB_r1||HORVU1Hr1G017690.1||1|WARNING_TRANSCRIPT_NO_START_CODON),UPSTREAM(MODIFIER||2580|||HORVU1Hr1G017680|Hv_IBSC_PGSB_r1||HORVU1Hr1G017680.1||1|WARNING_TRANSCRIPT_NO_START_CODON),UTR_3_PRIME(MODIFIER||188|||HORVU1Hr1G017700|Hv_IBSC_PGSB_r1||HORVU1Hr1G0177…
3710-852	chr1H:64113901(validated)	EFF=DOWNSTREAM(MODIFIER||1184|||HORVU1Hr1G018060|Hv_IBSC_PGSB_r1||HORVU1Hr1G018060.4||1|WARNING_TRANSCRIPT_NO_START_CODON),DOWNSTREAM(MODIFIER||1245|||HORVU1Hr1G018060|Hv_IBSC_PGSB_r1||HORVU1Hr1G018060.3||1),UTR_3_PRIME(MODIFIER||109|||HORVU1Hr1G018060|Hv_IBSC_PGSB_r1||HORVU1Hr1G018060.1|4|1),UTR_3_PRIME(MODIFIER||109|||HORVU1Hr1G018060|Hv_IBSC_PGSB_r1||HORVU1Hr1G018060.2|5|1|WARNING_TRANSCRIPT_N…
12_31467	chr1H:66850934(validated)	EFF=DOWNSTREAM(MODIFIER||394|||HORVU1Hr1G018330|Hv_IBSC_PGSB_r1||HORVU1Hr1G018330.2||1),DOWNSTREAM(MODIFIER||394|||HORVU1Hr1G018330|Hv_IBSC_PGSB_r1||HORVU1Hr1G018330.3||1),DOWNSTREAM(MODIFIER||934|||HORVU1Hr1G018330|Hv_IBSC_PGSB_r1||HORVU1Hr1G018330.4||1),UTR_3_PRIME(MODIFIER||73|||HORVU1Hr1G018330|Hv_IBSC_PGSB_r1||HORVU1Hr1G018330.1|3|1),UTR_3_PRIME(MODIFIER||73|||HORVU1Hr1G018330|Hv_IBSC_PGSB_r…
SCRI_RS_162524	chr1H:6690341(unvalidated)
SCRI_RS_151764	chr1H:67297774(validated)	EFF=NON_SYNONYMOUS_CODING(MODERATE|MISSENSE|gCg/gTg|A665V||HORVU1Hr1G018380|Hv_IBSC_PGSB_r1||HORVU1Hr1G018380.3|2|1),NON_SYNONYMOUS_CODING(MODERATE|MISSENSE|gCg/gTg|A665V||HORVU1Hr1G018380|Hv_IBSC_PGSB_r1||HORVU1Hr1G018380.4|2|1),NON_SYNONYMOUS_CODING(MODERATE|MISSENSE|gCg/gTg|A722V||HORVU1Hr1G018380|Hv_IBSC_PGSB_r1||HORVU1Hr1G018380.2|1|1|WARNING_TRANSCRIPT_NO_START_CODON),NON_SYNONYMOUS_CODING(…
12_30683	chr1H:69960449(validated)	EFF=DOWNSTREAM(MODIFIER||1283|||HORVU1Hr1G018740|Hv_IBSC_PGSB_r1||HORVU1Hr1G018740.8||1|WARNING_TRANSCRIPT_NO_START_CODON),DOWNSTREAM(MODIFIER||1304|||HORVU1Hr1G018740|Hv_IBSC_PGSB_r1||HORVU1Hr1G018740.10||1|WARNING_TRANSCRIPT_NO_START_CODON),DOWNSTREAM(MODIFIER||1304|||HORVU1Hr1G018740|Hv_IBSC_PGSB_r1||HORVU1Hr1G018740.11||1|WARNING_TRANSCRIPT_NO_START_CODON),DOWNSTREAM(MODIFIER||1304|||HORVU1Hr…
6949-895	chr1H:7137635(validated)	EFF=SYNONYMOUS_CODING(LOW|SILENT|ttT/ttC|F120||HORVU1Hr1G003270|Hv_IBSC_PGSB_r1||HORVU1Hr1G003270.5|3|1),SYNONYMOUS_CODING(LOW|SILENT|ttT/ttC|F171||HORVU1Hr1G003270|Hv_IBSC_PGSB_r1||HORVU1Hr1G003270.3|3|1),SYNONYMOUS_CODING(LOW|SILENT|ttT/ttC|F171||HORVU1Hr1G003270|Hv_IBSC_PGSB_r1||HORVU1Hr1G003270.4|4|1),SYNONYMOUS_CODING(LOW|SILENT|ttT/ttC|F171||HORVU1Hr1G003270|Hv_IBSC_PGSB_r1||HORVU1Hr1G00327…
12_10420	chr1H:71544(validated)	EFF=DOWNSTREAM(MODIFIER||40|||HORVU1Hr1G000040|Hv_IBSC_PGSB_r1||HORVU1Hr1G000040.3||1),UPSTREAM(MODIFIER||40|||HORVU1Hr1G000050|Hv_IBSC_PGSB_r1||HORVU1Hr1G000050.1||1|WARNING_TRANSCRIPT_NO_START_CODON),UTR_3_PRIME(MODIFIER||40|||HORVU1Hr1G000040|Hv_IBSC_PGSB_r1||HORVU1Hr1G000040.1|2|1|WARNING_TRANSCRIPT_INCOMPLETE),UTR_3_PRIME(MODIFIER||40|||HORVU1Hr1G000040|Hv_IBSC_PGSB_r1||HORVU1Hr1G000040.2|1|…
3107-422	chr1H:71683(validated)	EFF=NON_SYNONYMOUS_CODING(MODERATE|MISSENSE|Gta/Ata|V34I||HORVU1Hr1G000050|Hv_IBSC_PGSB_r1||HORVU1Hr1G000050.1|1|1|WARNING_TRANSCRIPT_NO_START_CODON),NON_SYNONYMOUS_CODING(MODERATE|MISSENSE|aCg/aTg|T146M||HORVU1Hr1G000040|Hv_IBSC_PGSB_r1||HORVU1Hr1G000040.1|2|1|WARNING_TRANSCRIPT_INCOMPLETE),SYNONYMOUS_CODING(LOW|SILENT|taC/taT|Y52||HORVU1Hr1G000040|Hv_IBSC_PGSB_r1||HORVU1Hr1G000040.2|1|1),SYNONY…
7372-1253	chr1H:7228966(validated)	EFF=DOWNSTREAM(MODIFIER||16|||HORVU1Hr1G003300|Hv_IBSC_PGSB_r1||HORVU1Hr1G003300.20||1),DOWNSTREAM(MODIFIER||171|||HORVU1Hr1G003300|Hv_IBSC_PGSB_r1||HORVU1Hr1G003300.5||1),DOWNSTREAM(MODIFIER||171|||HORVU1Hr1G003300|Hv_IBSC_PGSB_r1||HORVU1Hr1G003300.6||1),DOWNSTREAM(MODIFIER||175|||HORVU1Hr1G003300|Hv_IBSC_PGSB_r1||HORVU1Hr1G003300.11||1|WARNING_TRANSCRIPT_NO_START_CODON),DOWNSTREAM(MODIFIER||175…
SCRI_RS_188937	chr1H:74325991(validated)	EFF=DOWNSTREAM(MODIFIER||152|||HORVU1Hr1G019640|Hv_IBSC_PGSB_r1||HORVU1Hr1G019640.22||1|WARNING_TRANSCRIPT_NO_START_CODON),DOWNSTREAM(MODIFIER||152|||HORVU1Hr1G019640|Hv_IBSC_PGSB_r1||HORVU1Hr1G019640.23||1|WARNING_TRANSCRIPT_NO_START_CODON),DOWNSTREAM(MODIFIER||196|||HORVU1Hr1G019640|Hv_IBSC_PGSB_r1||HORVU1Hr1G019640.24||1|WARNING_TRANSCRIPT_INCOMPLETE),DOWNSTREAM(MODIFIER||40|||HORVU1Hr1G019640…
SCRI_RS_182631	chr1H:74327742(validated)	EFF=NON_SYNONYMOUS_CODING(MODERATE|MISSENSE|cGg/cAg|R785Q||HORVU1Hr1G019640|Hv_IBSC_PGSB_r1||HORVU1Hr1G019640.10|3|1|WARNING_TRANSCRIPT_INCOMPLETE),START_GAINED(LOW|||||HORVU1Hr1G019650|Hv_IBSC_PGSB_r1||HORVU1Hr1G019650.1|1|1),SYNONYMOUS_CODING(LOW|SILENT|ccG/ccA|P153||HORVU1Hr1G019640|Hv_IBSC_PGSB_r1||HORVU1Hr1G019640.15|1|1|WARNING_TRANSCRIPT_INCOMPLETE),SYNONYMOUS_CODING(LOW|SILENT|ccG/ccA|P15…
SCRI_RS_184274	chr1H:7471254(validated)	EFF=NON_SYNONYMOUS_CODING(MODERATE|MISSENSE|Att/Ctt|I7L||HORVU1Hr1G003340|Hv_IBSC_PGSB_r1||HORVU1Hr1G003340.15|1|1|WARNING_TRANSCRIPT_INCOMPLETE),UPSTREAM(MODIFIER||1094|||HORVU1Hr1G003340|Hv_IBSC_PGSB_r1||HORVU1Hr1G003340.3||1|WARNING_TRANSCRIPT_NO_START_CODON),UPSTREAM(MODIFIER||1468|||HORVU1Hr1G003400|Hv_IBSC_PGSB_r1||HORVU1Hr1G003400.1||1),UPSTREAM(MODIFIER||150|||HORVU1Hr1G003340|Hv_IBSC_PGS…
8166-525	chr1H:76992307(unvalidated)
12_11301	chr1H:77984995(validated)	EFF=INTRON(MODIFIER|||||HORVU1Hr1G020140|Hv_IBSC_PGSB_r1||HORVU1Hr1G020140.1|4|1),INTRON(MODIFIER|||||HORVU1Hr1G020140|Hv_IBSC_PGSB_r1||HORVU1Hr1G020140.2|3|1|WARNING_TRANSCRIPT_NO_START_CODON),INTRON(MODIFIER|||||HORVU1Hr1G020140|Hv_IBSC_PGSB_r1||HORVU1Hr1G020140.3|4|1),INTRON(MODIFIER|||||HORVU1Hr1G020140|Hv_IBSC_PGSB_r1||HORVU1Hr1G020140.5|1|1|WARNING_TRANSCRIPT_NO_START_CODON),INTRON(MODIFIER…
SCRI_RS_1929	chr1H:7841466(unvalidated)
SCRI_RS_224681	chr1H:7844788(unvalidated)
SCRI_RS_160916	chr1H:78702678(validated)	EFF=NON_SYNONYMOUS_CODING(MODERATE|MISSENSE|Ggc/Agc|G128S||HORVU1Hr1G020200|Hv_IBSC_PGSB_r1||HORVU1Hr1G020200.2|1|1|WARNING_TRANSCRIPT_NO_START_CODON),NON_SYNONYMOUS_CODING(MODERATE|MISSENSE|Ggc/Agc|G1S||HORVU1Hr1G020200|Hv_IBSC_PGSB_r1||HORVU1Hr1G020200.4|1|1|WARNING_TRANSCRIPT_NO_START_CODON),UTR_5_PRIME(MODIFIER||339|||HORVU1Hr1G020200|Hv_IBSC_PGSB_r1||HORVU1Hr1G020200.1|1|1),UTR_5_PRIME(MODIF…
12_10235	chr1H:80265534(validated)	EFF=UTR_3_PRIME(MODIFIER||1820|||HORVU1Hr1G020390|Hv_IBSC_PGSB_r1||HORVU1Hr1G020390.4|18|1|WARNING_TRANSCRIPT_INCOMPLETE),UTR_3_PRIME(MODIFIER||1934|||HORVU1Hr1G020390|Hv_IBSC_PGSB_r1||HORVU1Hr1G020390.6|17|1|WARNING_TRANSCRIPT_NO_START_CODON),UTR_3_PRIME(MODIFIER||2427|||HORVU1Hr1G020390|Hv_IBSC_PGSB_r1||HORVU1Hr1G020390.17|17|1|WARNING_TRANSCRIPT_NO_START_CODON),UTR_3_PRIME(MODIFIER||43|||HORVU…
SCRI_RS_85918	chr1H:80293001(unvalidated)
SCRI_RS_85917	chr1H:80293616(unvalidated)
5019-879	chr1H:81225718(unvalidated)
SCRI_RS_165792	chr1H:8352810(validated)	EFF=DOWNSTREAM(MODIFIER||3242|||HORVU1Hr1G003770|Hv_IBSC_PGSB_r1||HORVU1Hr1G003770.1||1|WARNING_TRANSCRIPT_NO_START_CODON),SYNONYMOUS_CODING(LOW|SILENT|atC/atA|I155||HORVU1Hr1G003750|Hv_IBSC_PGSB_r1||HORVU1Hr1G003750.23|3|1|WARNING_TRANSCRIPT_NO_START_CODON),SYNONYMOUS_CODING(LOW|SILENT|atC/atA|I169||HORVU1Hr1G003750|Hv_IBSC_PGSB_r1||HORVU1Hr1G003750.16|4|1|WARNING_TRANSCRIPT_NO_START_CODON),SYNO…
SCRI_RS_222250	chr1H:8354814(validated)	EFF=DOWNSTREAM(MODIFIER||115|||HORVU1Hr1G003750|Hv_IBSC_PGSB_r1||HORVU1Hr1G003750.24||1),DOWNSTREAM(MODIFIER||115|||HORVU1Hr1G003750|Hv_IBSC_PGSB_r1||HORVU1Hr1G003750.27||1),DOWNSTREAM(MODIFIER||1238|||HORVU1Hr1G003770|Hv_IBSC_PGSB_r1||HORVU1Hr1G003770.1||1|WARNING_TRANSCRIPT_NO_START_CODON),DOWNSTREAM(MODIFIER||181|||HORVU1Hr1G003750|Hv_IBSC_PGSB_r1||HORVU1Hr1G003750.20||1),DOWNSTREAM(MODIFIER||…
12_30796	chr1H:84338615(unvalidated)
12_31149	chr1H:8468465(validated)	EFF=DOWNSTREAM(MODIFIER||1102|||HORVU1Hr1G003940|Hv_IBSC_PGSB_r1||HORVU1Hr1G003940.3||1),DOWNSTREAM(MODIFIER||1594|||HORVU1Hr1G003940|Hv_IBSC_PGSB_r1||HORVU1Hr1G003940.2||1|WARNING_TRANSCRIPT_NO_START_CODON),DOWNSTREAM(MODIFIER||793|||HORVU1Hr1G003940|Hv_IBSC_PGSB_r1||HORVU1Hr1G003940.1||1),NON_SYNONYMOUS_CODING(MODERATE|MISSENSE|Acc/Gcc|T103A||HORVU1Hr1G003940|Hv_IBSC_PGSB_r1||HORVU1Hr1G003940.4…
ConsensusGBS0342-1	chr1H:88883076(validated)	EFF=DOWNSTREAM(MODIFIER||261|||HORVU1Hr1G021720|Hv_IBSC_PGSB_r1||HORVU1Hr1G021720.5||1|WARNING_TRANSCRIPT_NO_START_CODON),DOWNSTREAM(MODIFIER||4100|||HORVU1Hr1G021710|Hv_IBSC_PGSB_r1||HORVU1Hr1G021710.2||1),DOWNSTREAM(MODIFIER||4103|||HORVU1Hr1G021710|Hv_IBSC_PGSB_r1||HORVU1Hr1G021710.1||1),DOWNSTREAM(MODIFIER||523|||HORVU1Hr1G021730|Hv_IBSC_PGSB_r1||HORVU1Hr1G021730.1||1|WARNING_TRANSCRIPT_NO_ST…
SCRI_RS_82327	chr1H:89130442(validated)	EFF=DOWNSTREAM(MODIFIER||38|||HORVU1Hr1G021780|Hv_IBSC_PGSB_r1||HORVU1Hr1G021780.10||1),DOWNSTREAM(MODIFIER||38|||HORVU1Hr1G021780|Hv_IBSC_PGSB_r1||HORVU1Hr1G021780.11||1),DOWNSTREAM(MODIFIER||38|||HORVU1Hr1G021780|Hv_IBSC_PGSB_r1||HORVU1Hr1G021780.9||1),DOWNSTREAM(MODIFIER||3907|||HORVU1Hr1G021760|Hv_IBSC_PGSB_r1||HORVU1Hr1G021760.1||1),DOWNSTREAM(MODIFIER||3964|||HORVU1Hr1G021760|Hv_IBSC_PGSB_r…
SCRI_RS_134663	chr1H:8914431(validated)	EFF=DOWNSTREAM(MODIFIER||4530|||HORVU1Hr1G004210|Hv_IBSC_PGSB_r1||HORVU1Hr1G004210.1||1),NON_SYNONYMOUS_CODING(MODERATE|MISSENSE|Gct/Act|A101T||HORVU1Hr1G004200|Hv_IBSC_PGSB_r1||HORVU1Hr1G004200.13|1|1),NON_SYNONYMOUS_CODING(MODERATE|MISSENSE|Gct/Act|A106T||HORVU1Hr1G004200|Hv_IBSC_PGSB_r1||HORVU1Hr1G004200.11|2|1|WARNING_TRANSCRIPT_NO_START_CODON),NON_SYNONYMOUS_CODING(MODERATE|MISSENSE|Gct/Act|…
12_30918	chr1H:8935905(validated)	EFF=DOWNSTREAM(MODIFIER||2411|||HORVU1Hr1G004250|Hv_IBSC_PGSB_r1||HORVU1Hr1G004250.1||1),DOWNSTREAM(MODIFIER||4657|||HORVU1Hr1G004260|Hv_IBSC_PGSB_r1||HORVU1Hr1G004260.1||1|WARNING_TRANSCRIPT_NO_START_CODON),INTRON(MODIFIER|||||HORVU1Hr1G004230|Hv_IBSC_PGSB_r1||HORVU1Hr1G004230.1|9|1),INTRON(MODIFIER|||||HORVU1Hr1G004230|Hv_IBSC_PGSB_r1||HORVU1Hr1G004230.2|8|1),INTRON(MODIFIER|||||HORVU1Hr1G00423…
12_30919	chr1H:8936302(validated)	EFF=DOWNSTREAM(MODIFIER||2014|||HORVU1Hr1G004250|Hv_IBSC_PGSB_r1||HORVU1Hr1G004250.1||1),DOWNSTREAM(MODIFIER||296|||HORVU1Hr1G004240|Hv_IBSC_PGSB_r1||HORVU1Hr1G004240.1||1),DOWNSTREAM(MODIFIER||4260|||HORVU1Hr1G004260|Hv_IBSC_PGSB_r1||HORVU1Hr1G004260.1||1|WARNING_TRANSCRIPT_NO_START_CODON),INTRON(MODIFIER|||||HORVU1Hr1G004230|Hv_IBSC_PGSB_r1||HORVU1Hr1G004230.1|9|1),INTRON(MODIFIER|||||HORVU1Hr1…
SCRI_RS_119312	chr1H:9160377(unvalidated)|chr1H:9194046(unvalidated)
12_30950	chr1H:9161205(validated)	EFF=DOWNSTREAM(MODIFIER||2076|||HORVU1Hr1G004440|Hv_IBSC_PGSB_r1||HORVU1Hr1G004440.1||1),DOWNSTREAM(MODIFIER||625|||HORVU1Hr1G004430|Hv_IBSC_PGSB_r1||HORVU1Hr1G004430.1||1|WARNING_TRANSCRIPT_NO_START_CODON),INTRON(MODIFIER|||||HORVU1Hr1G004430|Hv_IBSC_PGSB_r1||HORVU1Hr1G004430.10|1|1),INTRON(MODIFIER|||||HORVU1Hr1G004430|Hv_IBSC_PGSB_r1||HORVU1Hr1G004430.11|1|1|WARNING_TRANSCRIPT_NO_START_CODON),…
12_30952	chr1H:9161346(validated)	EFF=DOWNSTREAM(MODIFIER||1935|||HORVU1Hr1G004440|Hv_IBSC_PGSB_r1||HORVU1Hr1G004440.1||1),DOWNSTREAM(MODIFIER||766|||HORVU1Hr1G004430|Hv_IBSC_PGSB_r1||HORVU1Hr1G004430.1||1|WARNING_TRANSCRIPT_NO_START_CODON),INTRON(MODIFIER|||||HORVU1Hr1G004430|Hv_IBSC_PGSB_r1||HORVU1Hr1G004430.10|2|1),INTRON(MODIFIER|||||HORVU1Hr1G004430|Hv_IBSC_PGSB_r1||HORVU1Hr1G004430.11|2|1|WARNING_TRANSCRIPT_NO_START_CODON),…
SCRI_RS_129789	chr1H:9237505(validated)	EFF=DOWNSTREAM(MODIFIER||1304|||HORVU1Hr1G004510|Hv_IBSC_PGSB_r1||HORVU1Hr1G004510.1||1),DOWNSTREAM(MODIFIER||1304|||HORVU1Hr1G004510|Hv_IBSC_PGSB_r1||HORVU1Hr1G004510.2||1|WARNING_TRANSCRIPT_NO_START_CODON),DOWNSTREAM(MODIFIER||1308|||HORVU1Hr1G004510|Hv_IBSC_PGSB_r1||HORVU1Hr1G004510.3||1),DOWNSTREAM(MODIFIER||1338|||HORVU1Hr1G004510|Hv_IBSC_PGSB_r1||HORVU1Hr1G004510.4||1),DOWNSTREAM(MODIFIER||…
3444-1044	chr1H:92433217(validated)	EFF=DOWNSTREAM(MODIFIER||2363|||HORVU1Hr1G022110|Hv_IBSC_PGSB_r1||HORVU1Hr1G022110.1||1|WARNING_TRANSCRIPT_NO_START_CODON),DOWNSTREAM(MODIFIER||2363|||HORVU1Hr1G022110|Hv_IBSC_PGSB_r1||HORVU1Hr1G022110.2||1|WARNING_TRANSCRIPT_NO_START_CODON),NON_SYNONYMOUS_CODING(MODERATE|MISSENSE|Cca/Tca|P229S||HORVU1Hr1G022130|Hv_IBSC_PGSB_r1||HORVU1Hr1G022130.2|3|1|WARNING_TRANSCRIPT_INCOMPLETE),NON_SYNONYMOUS…
SCRI_RS_17924	chr1H:94329073(validated)	EFF=SYNONYMOUS_CODING(LOW|SILENT|ccT/ccG|P133||HORVU1Hr1G022370|Hv_IBSC_PGSB_r1||HORVU1Hr1G022370.7|3|1|WARNING_TRANSCRIPT_NO_START_CODON),SYNONYMOUS_CODING(LOW|SILENT|ccT/ccG|P154||HORVU1Hr1G022370|Hv_IBSC_PGSB_r1||HORVU1Hr1G022370.8|2|1),SYNONYMOUS_CODING(LOW|SILENT|ccT/ccG|P164||HORVU1Hr1G022370|Hv_IBSC_PGSB_r1||HORVU1Hr1G022370.9|2|1|WARNING_TRANSCRIPT_NO_START_CODON),SYNONYMOUS_CODING(LOW|SI…
12_30969	chr1H:977915(validated)	EFF=DOWNSTREAM(MODIFIER||3483|||HORVU1Hr1G000290|Hv_IBSC_PGSB_r1||HORVU1Hr1G000290.1||1),INTRON(MODIFIER|||||HORVU1Hr1G000290|Hv_IBSC_PGSB_r1||HORVU1Hr1G000290.10|17|1|WARNING_TRANSCRIPT_NO_START_CODON),INTRON(MODIFIER|||||HORVU1Hr1G000290|Hv_IBSC_PGSB_r1||HORVU1Hr1G000290.11|16|1),INTRON(MODIFIER|||||HORVU1Hr1G000290|Hv_IBSC_PGSB_r1||HORVU1Hr1G000290.12|16|1),INTRON(MODIFIER|||||HORVU1Hr1G000290…
12_30968	chr1H:978018(validated)	EFF=DOWNSTREAM(MODIFIER||3586|||HORVU1Hr1G000290|Hv_IBSC_PGSB_r1||HORVU1Hr1G000290.1||1),SYNONYMOUS_CODING(LOW|SILENT|tcC/tcG|S1156||HORVU1Hr1G000290|Hv_IBSC_PGSB_r1||HORVU1Hr1G000290.12|17|1),SYNONYMOUS_CODING(LOW|SILENT|tcC/tcG|S1156||HORVU1Hr1G000290|Hv_IBSC_PGSB_r1||HORVU1Hr1G000290.3|17|1),SYNONYMOUS_CODING(LOW|SILENT|tcC/tcG|S389||HORVU1Hr1G000290|Hv_IBSC_PGSB_r1||HORVU1Hr1G000290.16|13|1),…
8670-388	chr1H:979435(validated)	EFF=DOWNSTREAM(MODIFIER||1054|||HORVU1Hr1G000290|Hv_IBSC_PGSB_r1||HORVU1Hr1G000290.10||1|WARNING_TRANSCRIPT_NO_START_CODON),DOWNSTREAM(MODIFIER||1332|||HORVU1Hr1G000290|Hv_IBSC_PGSB_r1||HORVU1Hr1G000290.4||1),DOWNSTREAM(MODIFIER||276|||HORVU1Hr1G000290|Hv_IBSC_PGSB_r1||HORVU1Hr1G000290.11||1),DOWNSTREAM(MODIFIER||276|||HORVU1Hr1G000290|Hv_IBSC_PGSB_r1||HORVU1Hr1G000290.12||1),DOWNSTREAM(MODIFIER|…
12_30438	chr1H:98026235(validated)	EFF=INTRON(MODIFIER|||||HORVU1Hr1G022750|Hv_IBSC_PGSB_r1||HORVU1Hr1G022750.5|10|1),SYNONYMOUS_CODING(LOW|SILENT|tcT/tcC|S225||HORVU1Hr1G022750|Hv_IBSC_PGSB_r1||HORVU1Hr1G022750.12|3|1),SYNONYMOUS_CODING(LOW|SILENT|tcT/tcC|S303||HORVU1Hr1G022750|Hv_IBSC_PGSB_r1||HORVU1Hr1G022750.1|9|1),SYNONYMOUS_CODING(LOW|SILENT|tcT/tcC|S303||HORVU1Hr1G022750|Hv_IBSC_PGSB_r1||HORVU1Hr1G022750.8|9|1),SYNONYMOUS_C…
SCRI_RS_139785	chr1H:98738231(validated)	EFF=DOWNSTREAM(MODIFIER||2961|||HORVU1Hr1G022810|Hv_IBSC_PGSB_r1||HORVU1Hr1G022810.1||1|WARNING_TRANSCRIPT_NO_START_CODON),DOWNSTREAM(MODIFIER||3589|||HORVU1Hr1G022810|Hv_IBSC_PGSB_r1||HORVU1Hr1G022810.2||1),SYNONYMOUS_CODING(LOW|SILENT|caC/caT|H180||HORVU1Hr1G022800|Hv_IBSC_PGSB_r1||HORVU1Hr1G022800.1|3|1),SYNONYMOUS_CODING(LOW|SILENT|caC/caT|H181||HORVU1Hr1G022800|Hv_IBSC_PGSB_r1||HORVU1Hr1G022…
12_10159	chr1H:98741943(unvalidated)
SCRI_RS_187012	chr2H:10050718(validated)	EFF=NON_SYNONYMOUS_CODING(MODERATE|MISSENSE|Aag/Cag|K19Q||HORVU2Hr1G004540|Hv_IBSC_PGSB_r1||HORVU2Hr1G004540.5|1|1|WARNING_TRANSCRIPT_NO_START_CODON),UPSTREAM(MODIFIER||2907|||HORVU2Hr1G004540|Hv_IBSC_PGSB_r1||HORVU2Hr1G004540.7||1|WARNING_TRANSCRIPT_NO_START_CODON),UTR_5_PRIME(MODIFIER||1500|||HORVU2Hr1G004540|Hv_IBSC_PGSB_r1||HORVU2Hr1G004540.6|1|1),UTR_5_PRIME(MODIFIER||1822|||HORVU2Hr1G004540…
SCRI_RS_169758	chr2H:10055297(validated)	EFF=DOWNSTREAM(MODIFIER||1833|||HORVU2Hr1G004540|Hv_IBSC_PGSB_r1||HORVU2Hr1G004540.6||1),DOWNSTREAM(MODIFIER||839|||HORVU2Hr1G004540|Hv_IBSC_PGSB_r1||HORVU2Hr1G004540.7||1|WARNING_TRANSCRIPT_NO_START_CODON),SYNONYMOUS_CODING(LOW|SILENT|acA/acT|T581||HORVU2Hr1G004540|Hv_IBSC_PGSB_r1||HORVU2Hr1G004540.1|13|1),SYNONYMOUS_CODING(LOW|SILENT|acA/acT|T581||HORVU2Hr1G004540|Hv_IBSC_PGSB_r1||HORVU2Hr1G004…
4331-1475	chr2H:100641976(validated)	EFF=DOWNSTREAM(MODIFIER||1187|||HORVU2Hr1G029110|Hv_IBSC_PGSB_r1||HORVU2Hr1G029110.1||1|WARNING_TRANSCRIPT_NO_START_CODON),DOWNSTREAM(MODIFIER||1237|||HORVU2Hr1G029110|Hv_IBSC_PGSB_r1||HORVU2Hr1G029110.2||1),DOWNSTREAM(MODIFIER||1243|||HORVU2Hr1G029110|Hv_IBSC_PGSB_r1||HORVU2Hr1G029110.3||1|WARNING_TRANSCRIPT_INCOMPLETE),DOWNSTREAM(MODIFIER||1244|||HORVU2Hr1G029110|Hv_IBSC_PGSB_r1||HORVU2Hr1G0291…
SCRI_RS_238424	chr2H:103693793(validated)	EFF=DOWNSTREAM(MODIFIER||2233|||HORVU2Hr1G029300|Hv_IBSC_PGSB_r1||HORVU2Hr1G029300.1||1|WARNING_TRANSCRIPT_NO_START_CODON),SYNONYMOUS_CODING(LOW|SILENT|ccT/ccC|P167||HORVU2Hr1G029290|Hv_IBSC_PGSB_r1||HORVU2Hr1G029290.3|2|1|WARNING_TRANSCRIPT_NO_START_CODON),SYNONYMOUS_CODING(LOW|SILENT|ccT/ccC|P167||HORVU2Hr1G029290|Hv_IBSC_PGSB_r1||HORVU2Hr1G029290.4|2|1|WARNING_TRANSCRIPT_NO_START_CODON),SYNONY…
SCRI_RS_175065	chr2H:103696782(validated)	EFF=DOWNSTREAM(MODIFIER||1624|||HORVU2Hr1G029290|Hv_IBSC_PGSB_r1||HORVU2Hr1G029290.14||1|WARNING_TRANSCRIPT_NO_START_CODON),DOWNSTREAM(MODIFIER||296|||HORVU2Hr1G029290|Hv_IBSC_PGSB_r1||HORVU2Hr1G029290.7||1|WARNING_TRANSCRIPT_NO_START_CODON),DOWNSTREAM(MODIFIER||296|||HORVU2Hr1G029290|Hv_IBSC_PGSB_r1||HORVU2Hr1G029290.9||1),DOWNSTREAM(MODIFIER||304|||HORVU2Hr1G029290|Hv_IBSC_PGSB_r1||HORVU2Hr1G02…
5113-624	chr2H:107638980(unvalidated)
12_30259	chr2H:108258950(validated)	EFF=DOWNSTREAM(MODIFIER||2858|||HORVU2Hr1G029840|Hv_IBSC_PGSB_r1||HORVU2Hr1G029840.9||1),DOWNSTREAM(MODIFIER||4782|||HORVU2Hr1G029820|Hv_IBSC_PGSB_r1||HORVU2Hr1G029820.2||1),INTRON(MODIFIER|||||HORVU2Hr1G029840|Hv_IBSC_PGSB_r1||HORVU2Hr1G029840.1|4|1),INTRON(MODIFIER|||||HORVU2Hr1G029840|Hv_IBSC_PGSB_r1||HORVU2Hr1G029840.2|2|1|WARNING_TRANSCRIPT_INCOMPLETE),INTRON(MODIFIER|||||HORVU2Hr1G029840|Hv…
2580-1456	chr2H:108479511(unvalidated)
SCRI_RS_88391	chr2H:10900150(validated)	EFF=DOWNSTREAM(MODIFIER||1127|||HORVU2Hr1G004790|Hv_IBSC_PGSB_r1||HORVU2Hr1G004790.5||1),DOWNSTREAM(MODIFIER||1414|||HORVU2Hr1G004720|Hv_IBSC_PGSB_r1||HORVU2Hr1G004720.5||1),DOWNSTREAM(MODIFIER||45|||HORVU2Hr1G004790|Hv_IBSC_PGSB_r1||HORVU2Hr1G004790.4||1|WARNING_TRANSCRIPT_INCOMPLETE),INTRON(MODIFIER|||||HORVU2Hr1G004730|Hv_IBSC_PGSB_r1||HORVU2Hr1G004730.15|2|1),INTRON(MODIFIER|||||HORVU2Hr1G004…
SCRI_RS_199898	chr2H:109868016(validated)	EFF=DOWNSTREAM(MODIFIER||1529|||HORVU2Hr1G030040|Hv_IBSC_PGSB_r1||HORVU2Hr1G030040.19||1|WARNING_TRANSCRIPT_INCOMPLETE),DOWNSTREAM(MODIFIER||1544|||HORVU2Hr1G030040|Hv_IBSC_PGSB_r1||HORVU2Hr1G030040.20||1|WARNING_TRANSCRIPT_NO_START_CODON),DOWNSTREAM(MODIFIER||1825|||HORVU2Hr1G030040|Hv_IBSC_PGSB_r1||HORVU2Hr1G030040.21||1|WARNING_TRANSCRIPT_NO_START_CODON),DOWNSTREAM(MODIFIER||1856|||HORVU2Hr1G0…
SCRI_RS_199897	chr2H:109874563(validated)	EFF=NON_SYNONYMOUS_CODING(MODERATE|MISSENSE|Cgt/Tgt|R536C||HORVU2Hr1G030040|Hv_IBSC_PGSB_r1||HORVU2Hr1G030040.13|1|1|WARNING_TRANSCRIPT_INCOMPLETE),NON_SYNONYMOUS_CODING(MODERATE|MISSENSE|Cgt/Tgt|R539C||HORVU2Hr1G030040|Hv_IBSC_PGSB_r1||HORVU2Hr1G030040.23|2|1|WARNING_TRANSCRIPT_INCOMPLETE),NON_SYNONYMOUS_CODING(MODERATE|MISSENSE|Cgt/Tgt|R543C||HORVU2Hr1G030040|Hv_IBSC_PGSB_r1||HORVU2Hr1G030040.1…
SCRI_RS_218303	chr2H:109878334(validated)	EFF=UPSTREAM(MODIFIER||1017|||HORVU2Hr1G030040|Hv_IBSC_PGSB_r1||HORVU2Hr1G030040.1||1|WARNING_TRANSCRIPT_INCOMPLETE),UPSTREAM(MODIFIER||1033|||HORVU2Hr1G030040|Hv_IBSC_PGSB_r1||HORVU2Hr1G030040.3||1|WARNING_TRANSCRIPT_INCOMPLETE),UPSTREAM(MODIFIER||1037|||HORVU2Hr1G030040|Hv_IBSC_PGSB_r1||HORVU2Hr1G030040.18||1|WARNING_TRANSCRIPT_INCOMPLETE),UPSTREAM(MODIFIER||1037|||HORVU2Hr1G030040|Hv_IBSC_PGSB…
12_31474	chr2H:110194176(validated)	EFF=DOWNSTREAM(MODIFIER||26|||HORVU2Hr1G030130|Hv_IBSC_PGSB_r1||HORVU2Hr1G030130.1||1),UPSTREAM(MODIFIER||1533|||HORVU2Hr1G030120|Hv_IBSC_PGSB_r1||HORVU2Hr1G030120.1||1|WARNING_TRANSCRIPT_NO_START_CODON),UTR_3_PRIME(MODIFIER||26|||HORVU2Hr1G030130|Hv_IBSC_PGSB_r1||HORVU2Hr1G030130.2|6|1|WARNING_TRANSCRIPT_NO_START_CODON),UTR_3_PRIME(MODIFIER||26|||HORVU2Hr1G030130|Hv_IBSC_PGSB_r1||HORVU2Hr1G03013…
ABC20402-1-3-298	chr2H:110245657(validated)	EFF=DOWNSTREAM(MODIFIER||1001|||HORVU2Hr1G030160|Hv_IBSC_PGSB_r1||HORVU2Hr1G030160.2||1|WARNING_TRANSCRIPT_NO_START_CODON),DOWNSTREAM(MODIFIER||152|||HORVU2Hr1G030160|Hv_IBSC_PGSB_r1||HORVU2Hr1G030160.1||1|WARNING_TRANSCRIPT_INCOMPLETE),DOWNSTREAM(MODIFIER||1693|||HORVU2Hr1G030160|Hv_IBSC_PGSB_r1||HORVU2Hr1G030160.3||1|WARNING_TRANSCRIPT_INCOMPLETE),NON_SYNONYMOUS_CODING(MODERATE|MISSENSE|Att/Gtt…
SCRI_RS_164876	chr2H:11118072(validated)	EFF=INTRON(MODIFIER|||||HORVU2Hr1G004930|Hv_IBSC_PGSB_r1||HORVU2Hr1G004930.1|7|1|WARNING_TRANSCRIPT_INCOMPLETE),INTRON(MODIFIER|||||HORVU2Hr1G004960|Hv_IBSC_PGSB_r1||HORVU2Hr1G004960.7|1|1|WARNING_TRANSCRIPT_NO_START_CODON),INTRON(MODIFIER|||||HORVU2Hr1G004960|Hv_IBSC_PGSB_r1||HORVU2Hr1G004960.9|1|1),INTRON(MODIFIER|||||HORVU2Hr1G004970|Hv_IBSC_PGSB_r1||HORVU2Hr1G004970.1|2|1|WARNING_TRANSCRIPT_I…
SCRI_RS_213799	chr2H:11122029(validated)	EFF=DOWNSTREAM(MODIFIER||1414|||HORVU2Hr1G004990|Hv_IBSC_PGSB_r1||HORVU2Hr1G004990.1||1),DOWNSTREAM(MODIFIER||1981|||HORVU2Hr1G004960|Hv_IBSC_PGSB_r1||HORVU2Hr1G004960.1||1|WARNING_TRANSCRIPT_NO_START_CODON),DOWNSTREAM(MODIFIER||1981|||HORVU2Hr1G004960|Hv_IBSC_PGSB_r1||HORVU2Hr1G004960.2||1),DOWNSTREAM(MODIFIER||1984|||HORVU2Hr1G004960|Hv_IBSC_PGSB_r1||HORVU2Hr1G004960.5||1),DOWNSTREAM(MODIFIER||…
SCRI_RS_196276	chr2H:11124214(validated)	EFF=DOWNSTREAM(MODIFIER||1252|||HORVU2Hr1G004980|Hv_IBSC_PGSB_r1||HORVU2Hr1G004980.3||1),DOWNSTREAM(MODIFIER||1259|||HORVU2Hr1G004980|Hv_IBSC_PGSB_r1||HORVU2Hr1G004980.4||1|WARNING_TRANSCRIPT_NO_START_CODON),DOWNSTREAM(MODIFIER||1259|||HORVU2Hr1G004980|Hv_IBSC_PGSB_r1||HORVU2Hr1G004980.5||1|WARNING_TRANSCRIPT_NO_START_CODON),DOWNSTREAM(MODIFIER||1259|||HORVU2Hr1G004980|Hv_IBSC_PGSB_r1||HORVU2Hr1G…
8930-370	chr2H:11188932(validated)	EFF=DOWNSTREAM(MODIFIER||2245|||HORVU2Hr1G005060|Hv_IBSC_PGSB_r1||HORVU2Hr1G005060.1||1),DOWNSTREAM(MODIFIER||2724|||HORVU2Hr1G005060|Hv_IBSC_PGSB_r1||HORVU2Hr1G005060.2||1),DOWNSTREAM(MODIFIER||2724|||HORVU2Hr1G005060|Hv_IBSC_PGSB_r1||HORVU2Hr1G005060.3||1|WARNING_TRANSCRIPT_NO_START_CODON),DOWNSTREAM(MODIFIER||2724|||HORVU2Hr1G005060|Hv_IBSC_PGSB_r1||HORVU2Hr1G005060.4||1),DOWNSTREAM(MODIFIER||…
12_30424	chr2H:11270655(validated)	EFF=DOWNSTREAM(MODIFIER||610|||HORVU2Hr1G005150|Hv_IBSC_PGSB_r1||HORVU2Hr1G005150.1||1|WARNING_TRANSCRIPT_NO_START_CODON),DOWNSTREAM(MODIFIER||82|||HORVU2Hr1G005150|Hv_IBSC_PGSB_r1||HORVU2Hr1G005150.3||1|WARNING_TRANSCRIPT_NO_START_CODON),INTRON(MODIFIER|||||HORVU2Hr1G005150|Hv_IBSC_PGSB_r1||HORVU2Hr1G005150.2|1|1|WARNING_TRANSCRIPT_NO_START_CODON),UPSTREAM(MODIFIER||4632|||HORVU2Hr1G005140|Hv_IB…
SCRI_RS_10398	chr2H:113049405(validated)	EFF=DOWNSTREAM(MODIFIER||2752|||HORVU2Hr1G030620|Hv_IBSC_PGSB_r1||HORVU2Hr1G030620.1||1|WARNING_TRANSCRIPT_NO_START_CODON),START_GAINED(LOW|||||HORVU2Hr1G030630|Hv_IBSC_PGSB_r1||HORVU2Hr1G030630.2|2|1),SYNONYMOUS_CODING(LOW|SILENT|aaC/aaT|N42||HORVU2Hr1G030630|Hv_IBSC_PGSB_r1||HORVU2Hr1G030630.1|2|1),UPSTREAM(MODIFIER||22|||HORVU2Hr1G030630|Hv_IBSC_PGSB_r1||HORVU2Hr1G030630.3||1|WARNING_TRANSCRIP…
SCRI_RS_177330	chr2H:11316519(validated)	EFF=DOWNSTREAM(MODIFIER||2105|||HORVU2Hr1G005180|Hv_IBSC_PGSB_r1||HORVU2Hr1G005180.2||1|WARNING_TRANSCRIPT_NO_START_CODON),DOWNSTREAM(MODIFIER||2116|||HORVU2Hr1G005180|Hv_IBSC_PGSB_r1||HORVU2Hr1G005180.3||1|WARNING_TRANSCRIPT_NO_START_CODON),DOWNSTREAM(MODIFIER||2361|||HORVU2Hr1G005180|Hv_IBSC_PGSB_r1||HORVU2Hr1G005180.4||1|WARNING_TRANSCRIPT_NO_START_CODON),DOWNSTREAM(MODIFIER||4484|||HORVU2Hr1G…
SCRI_RS_155546	chr2H:113639907(validated)	EFF=NON_SYNONYMOUS_CODING(MODERATE|MISSENSE|gAg/gCg|E157A||HORVU2Hr1G030710|Hv_IBSC_PGSB_r1||HORVU2Hr1G030710.26|7|1|WARNING_TRANSCRIPT_INCOMPLETE),SYNONYMOUS_CODING(LOW|SILENT|Agg/Cgg|R158||HORVU2Hr1G030710|Hv_IBSC_PGSB_r1||HORVU2Hr1G030710.24|6|1),SYNONYMOUS_CODING(LOW|SILENT|Agg/Cgg|R42||HORVU2Hr1G030710|Hv_IBSC_PGSB_r1||HORVU2Hr1G030710.14|5|1),SYNONYMOUS_CODING(LOW|SILENT|Agg/Cgg|R42||HORVU2…
SCRI_RS_144592	chr2H:114309420(validated)	EFF=DOWNSTREAM(MODIFIER||3962|||HORVU2Hr1G030820|Hv_IBSC_PGSB_r1||HORVU2Hr1G030820.1||1),DOWNSTREAM(MODIFIER||3964|||HORVU2Hr1G030820|Hv_IBSC_PGSB_r1||HORVU2Hr1G030820.2||1),DOWNSTREAM(MODIFIER||4154|||HORVU2Hr1G030820|Hv_IBSC_PGSB_r1||HORVU2Hr1G030820.3||1),DOWNSTREAM(MODIFIER||4415|||HORVU2Hr1G030820|Hv_IBSC_PGSB_r1||HORVU2Hr1G030820.4||1|WARNING_TRANSCRIPT_NO_START_CODON),SYNONYMOUS_CODING(LOW…
12_10592	chr2H:11634499(validated)	EFF=SYNONYMOUS_CODING(LOW|SILENT|gaC/gaT|D128||HORVU2Hr1G005320|Hv_IBSC_PGSB_r1||HORVU2Hr1G005320.1|3|1),SYNONYMOUS_CODING(LOW|SILENT|gaC/gaT|D128||HORVU2Hr1G005320|Hv_IBSC_PGSB_r1||HORVU2Hr1G005320.2|6|1),SYNONYMOUS_CODING(LOW|SILENT|gaC/gaT|D128||HORVU2Hr1G005320|Hv_IBSC_PGSB_r1||HORVU2Hr1G005320.3|5|1),SYNONYMOUS_CODING(LOW|SILENT|gaC/gaT|D128||HORVU2Hr1G005320|Hv_IBSC_PGSB_r1||HORVU2Hr1G00532…
SCRI_RS_169913	chr2H:118552221(validated)	EFF=DOWNSTREAM(MODIFIER||109|||HORVU2Hr1G031260|Hv_IBSC_PGSB_r1||HORVU2Hr1G031260.4||1|WARNING_TRANSCRIPT_NO_START_CODON),DOWNSTREAM(MODIFIER||203|||HORVU2Hr1G031260|Hv_IBSC_PGSB_r1||HORVU2Hr1G031260.3||1|WARNING_TRANSCRIPT_NO_START_CODON),DOWNSTREAM(MODIFIER||26|||HORVU2Hr1G031260|Hv_IBSC_PGSB_r1||HORVU2Hr1G031260.1||1),UTR_3_PRIME(MODIFIER||88|||HORVU2Hr1G031260|Hv_IBSC_PGSB_r1||HORVU2Hr1G03126…
SCRI_RS_167465	chr2H:11898430(validated)	EFF=DOWNSTREAM(MODIFIER||1414|||HORVU2Hr1G005470|Hv_IBSC_PGSB_r1||HORVU2Hr1G005470.10||1|WARNING_TRANSCRIPT_NO_START_CODON),DOWNSTREAM(MODIFIER||45|||HORVU2Hr1G005470|Hv_IBSC_PGSB_r1||HORVU2Hr1G005470.9||1|WARNING_TRANSCRIPT_NO_START_CODON),UTR_3_PRIME(MODIFIER||1490|||HORVU2Hr1G005470|Hv_IBSC_PGSB_r1||HORVU2Hr1G005470.4|2|1|WARNING_TRANSCRIPT_INCOMPLETE),UTR_3_PRIME(MODIFIER||31|||HORVU2Hr1G0054…
2601-171	chr2H:118999843(validated)	EFF=DOWNSTREAM(MODIFIER||2323|||HORVU2Hr1G031320|Hv_IBSC_PGSB_r1||HORVU2Hr1G031320.1||1|WARNING_TRANSCRIPT_NO_START_CODON),SYNONYMOUS_CODING(LOW|SILENT|acG/acC|T22||HORVU2Hr1G031310|Hv_IBSC_PGSB_r1||HORVU2Hr1G031310.3|1|1|WARNING_TRANSCRIPT_INCOMPLETE),UPSTREAM(MODIFIER||112|||HORVU2Hr1G031310|Hv_IBSC_PGSB_r1||HORVU2Hr1G031310.9||1|WARNING_TRANSCRIPT_INCOMPLETE),UPSTREAM(MODIFIER||124|||HORVU2Hr1…
887-736	chr2H:119871894(unvalidated)
SCRI_RS_195938	chr2H:119910815(validated)	EFF=DOWNSTREAM(MODIFIER||1036|||HORVU2Hr1G031470|Hv_IBSC_PGSB_r1||HORVU2Hr1G031470.11||1|WARNING_TRANSCRIPT_NO_START_CODON),DOWNSTREAM(MODIFIER||3780|||HORVU2Hr1G031470|Hv_IBSC_PGSB_r1||HORVU2Hr1G031470.12||1|WARNING_TRANSCRIPT_NO_START_CODON),UTR_3_PRIME(MODIFIER||306|||HORVU2Hr1G031470|Hv_IBSC_PGSB_r1||HORVU2Hr1G031470.8|12|1|WARNING_TRANSCRIPT_INCOMPLETE),UTR_3_PRIME(MODIFIER||335|||HORVU2Hr1G…
SCRI_RS_125325	chr2H:119984147(validated)	EFF=NON_SYNONYMOUS_CODING(MODERATE|MISSENSE|Cgc/Tgc|R353C||HORVU2Hr1G031500|Hv_IBSC_PGSB_r1||HORVU2Hr1G031500.11|4|1|WARNING_TRANSCRIPT_NO_START_CODON),NON_SYNONYMOUS_CODING(MODERATE|MISSENSE|Cgc/Tgc|R40C||HORVU2Hr1G031500|Hv_IBSC_PGSB_r1||HORVU2Hr1G031500.12|3|1),NON_SYNONYMOUS_CODING(MODERATE|MISSENSE|Cgc/Tgc|R40C||HORVU2Hr1G031500|Hv_IBSC_PGSB_r1||HORVU2Hr1G031500.3|3|1),NON_SYNONYMOUS_CODING(…
12_11272	chr2H:119984321(validated)	EFF=DOWNSTREAM(MODIFIER||123|||HORVU2Hr1G031490|Hv_IBSC_PGSB_r1||HORVU2Hr1G031490.3||1),INTRON(MODIFIER|||||HORVU2Hr1G031500|Hv_IBSC_PGSB_r1||HORVU2Hr1G031500.10|2|1|WARNING_TRANSCRIPT_INCOMPLETE),INTRON(MODIFIER|||||HORVU2Hr1G031500|Hv_IBSC_PGSB_r1||HORVU2Hr1G031500.11|3|1|WARNING_TRANSCRIPT_NO_START_CODON),INTRON(MODIFIER|||||HORVU2Hr1G031500|Hv_IBSC_PGSB_r1||HORVU2Hr1G031500.12|2|1),INTRON(MOD…
SCRI_RS_162690	chr2H:120125695(unvalidated)|chr2H:704563454(unvalidated)
1698-619	chr2H:121110693(validated)	EFF=UPSTREAM(MODIFIER||423|||HORVU2Hr1G031770|Hv_IBSC_PGSB_r1||HORVU2Hr1G031770.2||1|WARNING_TRANSCRIPT_NO_START_CODON),UTR_3_PRIME(MODIFIER||98|||HORVU2Hr1G031770|Hv_IBSC_PGSB_r1||HORVU2Hr1G031770.1|1|1)
SCRI_RS_194216	chr2H:121611358(validated)	EFF=DOWNSTREAM(MODIFIER||129|||HORVU2Hr1G031830|Hv_IBSC_PGSB_r1||HORVU2Hr1G031830.10||1|WARNING_TRANSCRIPT_NO_START_CODON),DOWNSTREAM(MODIFIER||34|||HORVU2Hr1G031830|Hv_IBSC_PGSB_r1||HORVU2Hr1G031830.11||1|WARNING_TRANSCRIPT_NO_START_CODON),DOWNSTREAM(MODIFIER||66|||HORVU2Hr1G031830|Hv_IBSC_PGSB_r1||HORVU2Hr1G031830.12||1|WARNING_TRANSCRIPT_NO_START_CODON),DOWNSTREAM(MODIFIER||66|||HORVU2Hr1G0318…
SCRI_RS_224641	chr2H:12200477(validated)	EFF=DOWNSTREAM(MODIFIER||3580|||HORVU2Hr1G005610|Hv_IBSC_PGSB_r1||HORVU2Hr1G005610.1||1),SYNONYMOUS_CODING(LOW|SILENT|aaT/aaC|N20||HORVU2Hr1G005620|Hv_IBSC_PGSB_r1||HORVU2Hr1G005620.1|1|1)
3662-381	chr2H:122033030(unvalidated)
SCRI_RS_162694	chr2H:12212643(validated)	EFF=DOWNSTREAM(MODIFIER||161|||HORVU2Hr1G005630|Hv_IBSC_PGSB_r1||HORVU2Hr1G005630.28||1),DOWNSTREAM(MODIFIER||161|||HORVU2Hr1G005630|Hv_IBSC_PGSB_r1||HORVU2Hr1G005630.29||1|WARNING_TRANSCRIPT_INCOMPLETE),DOWNSTREAM(MODIFIER||1697|||HORVU2Hr1G005630|Hv_IBSC_PGSB_r1||HORVU2Hr1G005630.32||1|WARNING_TRANSCRIPT_NO_START_CODON),DOWNSTREAM(MODIFIER||2|||HORVU2Hr1G005630|Hv_IBSC_PGSB_r1||HORVU2Hr1G005630…
SCRI_RS_141753	chr2H:12236846(unvalidated)
SCRI_RS_103515	chr2H:12239941(validated)	EFF=DOWNSTREAM(MODIFIER||145|||HORVU2Hr1G005650|Hv_IBSC_PGSB_r1||HORVU2Hr1G005650.17||1),NON_SYNONYMOUS_CODING(MODERATE|MISSENSE|tTg/tCg|L2S||HORVU2Hr1G005650|Hv_IBSC_PGSB_r1||HORVU2Hr1G005650.2|18|1),SYNONYMOUS_CODING(LOW|SILENT|gtT/gtC|V109||HORVU2Hr1G005650|Hv_IBSC_PGSB_r1||HORVU2Hr1G005650.21|4|1|WARNING_TRANSCRIPT_NO_START_CODON),SYNONYMOUS_CODING(LOW|SILENT|gtT/gtC|V147||HORVU2Hr1G005650|Hv…
3453-1974	chr2H:12243677(validated)	EFF=DOWNSTREAM(MODIFIER||3881|||HORVU2Hr1G005650|Hv_IBSC_PGSB_r1||HORVU2Hr1G005650.17||1),DOWNSTREAM(MODIFIER||48|||HORVU2Hr1G005650|Hv_IBSC_PGSB_r1||HORVU2Hr1G005650.1||1),DOWNSTREAM(MODIFIER||48|||HORVU2Hr1G005650|Hv_IBSC_PGSB_r1||HORVU2Hr1G005650.2||1),DOWNSTREAM(MODIFIER||97|||HORVU2Hr1G005650|Hv_IBSC_PGSB_r1||HORVU2Hr1G005650.19||1),DOWNSTREAM(MODIFIER||97|||HORVU2Hr1G005650|Hv_IBSC_PGSB_r1|…
12_10927	chr2H:122767846(validated)	EFF=DOWNSTREAM(MODIFIER||1490|||HORVU2Hr1G032140|Hv_IBSC_PGSB_r1||HORVU2Hr1G032140.1||1|WARNING_TRANSCRIPT_NO_START_CODON),DOWNSTREAM(MODIFIER||1578|||HORVU2Hr1G032140|Hv_IBSC_PGSB_r1||HORVU2Hr1G032140.2||1),DOWNSTREAM(MODIFIER||1596|||HORVU2Hr1G032140|Hv_IBSC_PGSB_r1||HORVU2Hr1G032140.3||1|WARNING_TRANSCRIPT_NO_START_CODON),DOWNSTREAM(MODIFIER||1603|||HORVU2Hr1G032140|Hv_IBSC_PGSB_r1||HORVU2Hr1G…
SCRI_RS_187110	chr2H:123146089(unvalidated)|chr2H:123279476(unvalidated)
12_31288	chr2H:124111327(validated)	EFF=DOWNSTREAM(MODIFIER||1534|||HORVU2Hr1G032250|Hv_IBSC_PGSB_r1||HORVU2Hr1G032250.6||1|WARNING_TRANSCRIPT_INCOMPLETE),DOWNSTREAM(MODIFIER||515|||HORVU2Hr1G032250|Hv_IBSC_PGSB_r1||HORVU2Hr1G032250.5||1),NON_SYNONYMOUS_CODING(MODERATE|MISSENSE|Atg/Gtg|M614V||HORVU2Hr1G032250|Hv_IBSC_PGSB_r1||HORVU2Hr1G032250.2|7|1|WARNING_TRANSCRIPT_INCOMPLETE),NON_SYNONYMOUS_CODING(MODERATE|MISSENSE|Atg/Gtg|M672V…
12_30195	chr2H:125233580(unvalidated)|chr2H:125245195(unvalidated)
5184-1163	chr2H:126207571(validated)	EFF=DOWNSTREAM(MODIFIER||147|||HORVU2Hr1G032400|Hv_IBSC_PGSB_r1||HORVU2Hr1G032400.17||1),INTRON(MODIFIER|||||HORVU2Hr1G032400|Hv_IBSC_PGSB_r1||HORVU2Hr1G032400.15|9|1),INTRON(MODIFIER|||||HORVU2Hr1G032400|Hv_IBSC_PGSB_r1||HORVU2Hr1G032400.16|10|1),SPLICE_SITE_ACCEPTOR(HIGH|||||HORVU2Hr1G032400|Hv_IBSC_PGSB_r1||HORVU2Hr1G032400.16|11|1),SYNONYMOUS_CODING(LOW|SILENT|ttA/ttG|L179||HORVU2Hr1G032400|H…
SCRI_RS_30973	chr2H:126730400(validated)	EFF=DOWNSTREAM(MODIFIER||162|||HORVU2Hr1G032540|Hv_IBSC_PGSB_r1||HORVU2Hr1G032540.4||1),DOWNSTREAM(MODIFIER||4239|||HORVU2Hr1G032540|Hv_IBSC_PGSB_r1||HORVU2Hr1G032540.7||1|WARNING_TRANSCRIPT_NO_START_CODON),DOWNSTREAM(MODIFIER||593|||HORVU2Hr1G032550|Hv_IBSC_PGSB_r1||HORVU2Hr1G032550.1||1),DOWNSTREAM(MODIFIER||74|||HORVU2Hr1G032540|Hv_IBSC_PGSB_r1||HORVU2Hr1G032540.5||1|WARNING_TRANSCRIPT_NO_STAR…
SCRI_RS_186443	chr2H:127028334(validated)	EFF=STOP_LOST(HIGH|MISSENSE|Tga/Cga|*131R||HORVU2Hr1G032570|Hv_IBSC_PGSB_r1||HORVU2Hr1G032570.5|2|1|WARNING_TRANSCRIPT_INCOMPLETE),STOP_LOST(HIGH|MISSENSE|Tga/Cga|*166R||HORVU2Hr1G032570|Hv_IBSC_PGSB_r1||HORVU2Hr1G032570.4|3|1|WARNING_TRANSCRIPT_INCOMPLETE),STOP_LOST(HIGH|MISSENSE|Tga/Cga|*225R||HORVU2Hr1G032570|Hv_IBSC_PGSB_r1||HORVU2Hr1G032570.3|3|1|WARNING_TRANSCRIPT_INCOMPLETE),STOP_LOST(HIGH…
SCRI_RS_159503	chr2H:12801280(validated)	EFF=INTRON(MODIFIER|||||HORVU2Hr1G005990|Hv_IBSC_PGSB_r1||HORVU2Hr1G005990.1|2|1|WARNING_TRANSCRIPT_NO_START_CODON),INTRON(MODIFIER|||||HORVU2Hr1G005990|Hv_IBSC_PGSB_r1||HORVU2Hr1G005990.2|3|1|WARNING_TRANSCRIPT_NO_START_CODON),INTRON(MODIFIER|||||HORVU2Hr1G005990|Hv_IBSC_PGSB_r1||HORVU2Hr1G005990.3|3|1|WARNING_TRANSCRIPT_NO_START_CODON),INTRON(MODIFIER|||||HORVU2Hr1G005990|Hv_IBSC_PGSB_r1||HORVU…
12_30251	chr2H:128270958(validated)	EFF=DOWNSTREAM(MODIFIER||4169|||HORVU2Hr1G032710|Hv_IBSC_PGSB_r1||HORVU2Hr1G032710.1||1),DOWNSTREAM(MODIFIER||4431|||HORVU2Hr1G032720|Hv_IBSC_PGSB_r1||HORVU2Hr1G032720.1||1),DOWNSTREAM(MODIFIER||4689|||HORVU2Hr1G032720|Hv_IBSC_PGSB_r1||HORVU2Hr1G032720.2||1),DOWNSTREAM(MODIFIER||4690|||HORVU2Hr1G032720|Hv_IBSC_PGSB_r1||HORVU2Hr1G032720.3||1),DOWNSTREAM(MODIFIER||4690|||HORVU2Hr1G032720|Hv_IBSC_PG…
SCRI_RS_141771	chr2H:12860194(unvalidated)
12_10430	chr2H:12868404(validated)	EFF=DOWNSTREAM(MODIFIER||2060|||HORVU2Hr1G006020|Hv_IBSC_PGSB_r1||HORVU2Hr1G006020.1||1|WARNING_TRANSCRIPT_NO_START_CODON),SYNONYMOUS_CODING(LOW|SILENT|atC/atT|I197||HORVU2Hr1G006030|Hv_IBSC_PGSB_r1||HORVU2Hr1G006030.5|5|1|WARNING_TRANSCRIPT_NO_START_CODON),SYNONYMOUS_CODING(LOW|SILENT|atC/atT|I203||HORVU2Hr1G006030|Hv_IBSC_PGSB_r1||HORVU2Hr1G006030.1|6|1|WARNING_TRANSCRIPT_INCOMPLETE),SYNONYMOUS…
SCRI_RS_192552	chr2H:12868672(validated)	EFF=DOWNSTREAM(MODIFIER||2328|||HORVU2Hr1G006020|Hv_IBSC_PGSB_r1||HORVU2Hr1G006020.1||1|WARNING_TRANSCRIPT_NO_START_CODON),SYNONYMOUS_CODING(LOW|SILENT|ggC/ggT|G156||HORVU2Hr1G006030|Hv_IBSC_PGSB_r1||HORVU2Hr1G006030.5|4|1|WARNING_TRANSCRIPT_NO_START_CODON),SYNONYMOUS_CODING(LOW|SILENT|ggC/ggT|G162||HORVU2Hr1G006030|Hv_IBSC_PGSB_r1||HORVU2Hr1G006030.1|5|1|WARNING_TRANSCRIPT_INCOMPLETE),SYNONYMOUS…
SCRI_RS_13639	chr2H:129461371(validated)	EFF=SYNONYMOUS_CODING(LOW|SILENT|ccG/ccA|P40||HORVU2Hr1G032880|Hv_IBSC_PGSB_r1||HORVU2Hr1G032880.10|1|1|WARNING_TRANSCRIPT_INCOMPLETE),SYNONYMOUS_CODING(LOW|SILENT|ccG/ccA|P40||HORVU2Hr1G032880|Hv_IBSC_PGSB_r1||HORVU2Hr1G032880.12|1|1),SYNONYMOUS_CODING(LOW|SILENT|ccG/ccA|P40||HORVU2Hr1G032880|Hv_IBSC_PGSB_r1||HORVU2Hr1G032880.13|1|1),SYNONYMOUS_CODING(LOW|SILENT|ccG/ccA|P40||HORVU2Hr1G032880|Hv_…
12_31497	chr2H:12949406(validated)	EFF=DOWNSTREAM(MODIFIER||3508|||HORVU2Hr1G006040|Hv_IBSC_PGSB_r1||HORVU2Hr1G006040.11||1|WARNING_TRANSCRIPT_NO_START_CODON),UPSTREAM(MODIFIER||3798|||HORVU2Hr1G006050|Hv_IBSC_PGSB_r1||HORVU2Hr1G006050.1||1),UTR_3_PRIME(MODIFIER||1507|||HORVU2Hr1G006040|Hv_IBSC_PGSB_r1||HORVU2Hr1G006040.10|5|1),UTR_3_PRIME(MODIFIER||1507|||HORVU2Hr1G006040|Hv_IBSC_PGSB_r1||HORVU2Hr1G006040.1|5|1),UTR_3_PRIME(MODIF…
SCRI_RS_193452	chr2H:12951150(validated)	EFF=DOWNSTREAM(MODIFIER||1764|||HORVU2Hr1G006040|Hv_IBSC_PGSB_r1||HORVU2Hr1G006040.11||1|WARNING_TRANSCRIPT_NO_START_CODON),DOWNSTREAM(MODIFIER||4880|||HORVU2Hr1G006060|Hv_IBSC_PGSB_r1||HORVU2Hr1G006060.1||1|WARNING_TRANSCRIPT_NO_START_CODON),NON_SYNONYMOUS_CODING(MODERATE|MISSENSE|aaT/aaA|N523K||HORVU2Hr1G006040|Hv_IBSC_PGSB_r1||HORVU2Hr1G006040.10|4|1),NON_SYNONYMOUS_CODING(MODERATE|MISSENSE|aa…
SCRI_RS_194604	chr2H:131821666(validated)	EFF=DOWNSTREAM(MODIFIER||1538|||HORVU2Hr1G033230|Hv_IBSC_PGSB_r1||HORVU2Hr1G033230.1||1),DOWNSTREAM(MODIFIER||4486|||HORVU2Hr1G033210|Hv_IBSC_PGSB_r1||HORVU2Hr1G033210.1||1|WARNING_TRANSCRIPT_NO_START_CODON),INTRON(MODIFIER|||||HORVU2Hr1G033190|Hv_IBSC_PGSB_r1||HORVU2Hr1G033190.2|3|1|WARNING_TRANSCRIPT_NO_START_CODON),INTRON(MODIFIER|||||HORVU2Hr1G033190|Hv_IBSC_PGSB_r1||HORVU2Hr1G033190.3|3|1|WA…
SCRI_RS_240011	chr2H:131825659(validated)	EFF=DOWNSTREAM(MODIFIER||1350|||HORVU2Hr1G033240|Hv_IBSC_PGSB_r1||HORVU2Hr1G033240.42||1),DOWNSTREAM(MODIFIER||1350|||HORVU2Hr1G033240|Hv_IBSC_PGSB_r1||HORVU2Hr1G033240.43||1),DOWNSTREAM(MODIFIER||2710|||HORVU2Hr1G033240|Hv_IBSC_PGSB_r1||HORVU2Hr1G033240.25||1),DOWNSTREAM(MODIFIER||2713|||HORVU2Hr1G033240|Hv_IBSC_PGSB_r1||HORVU2Hr1G033240.13||1),DOWNSTREAM(MODIFIER||2788|||HORVU2Hr1G033240|Hv_IBS…
SCRI_RS_173145	chr2H:132035921(validated)	EFF=DOWNSTREAM(MODIFIER||102|||HORVU2Hr1G033280|Hv_IBSC_PGSB_r1||HORVU2Hr1G033280.4||1|WARNING_TRANSCRIPT_NO_START_CODON),DOWNSTREAM(MODIFIER||1630|||HORVU2Hr1G033280|Hv_IBSC_PGSB_r1||HORVU2Hr1G033280.2||1|WARNING_TRANSCRIPT_NO_START_CODON),NON_SYNONYMOUS_CODING(MODERATE|MISSENSE|tTc/tCc|F42S||HORVU2Hr1G033280|Hv_IBSC_PGSB_r1||HORVU2Hr1G033280.5|1|1|WARNING_TRANSCRIPT_NO_START_CODON),UTR_3_PRIME(…
12_10502	chr2H:13236398(unvalidated)
SCRI_RS_150792	chr2H:13265795(validated)	EFF=DOWNSTREAM(MODIFIER||25|||HORVU2Hr1G006330|Hv_IBSC_PGSB_r1||HORVU2Hr1G006330.1||1|WARNING_TRANSCRIPT_INCOMPLETE),DOWNSTREAM(MODIFIER||4875|||HORVU2Hr1G006320|Hv_IBSC_PGSB_r1||HORVU2Hr1G006320.1||1|WARNING_TRANSCRIPT_NO_START_CODON),INTERGENIC(MODIFIER||||||||||1),UPSTREAM(MODIFIER||3509|||HORVU2Hr1G006340|Hv_IBSC_PGSB_r1||HORVU2Hr1G006340.1||1)
SCRI_RS_173604	chr2H:13265856(unvalidated)
8889-842	chr2H:132767421(validated)	EFF=DOWNSTREAM(MODIFIER||149|||HORVU2Hr1G033470|Hv_IBSC_PGSB_r1||HORVU2Hr1G033470.8||1|WARNING_TRANSCRIPT_NO_START_CODON),DOWNSTREAM(MODIFIER||379|||HORVU2Hr1G033470|Hv_IBSC_PGSB_r1||HORVU2Hr1G033470.7||1),DOWNSTREAM(MODIFIER||395|||HORVU2Hr1G033470|Hv_IBSC_PGSB_r1||HORVU2Hr1G033470.4||1),NON_SYNONYMOUS_CODING(MODERATE|MISSENSE|gGg/gAg|G9E||HORVU2Hr1G033480|Hv_IBSC_PGSB_r1||HORVU2Hr1G033480.1|1|1…
SCRI_RS_206492	chr2H:133834112(validated)	EFF=DOWNSTREAM(MODIFIER||709|||HORVU2Hr1G033660|Hv_IBSC_PGSB_r1||HORVU2Hr1G033660.1||1),DOWNSTREAM(MODIFIER||721|||HORVU2Hr1G033660|Hv_IBSC_PGSB_r1||HORVU2Hr1G033660.2||1),NON_SYNONYMOUS_CODING(MODERATE|MISSENSE|ttC/ttA|F71L||HORVU2Hr1G033650|Hv_IBSC_PGSB_r1||HORVU2Hr1G033650.1|1|1)
SCRI_RS_186664	chr2H:136220586(unvalidated)
12_31408	chr2H:136228013(validated)	EFF=DOWNSTREAM(MODIFIER||4560|||HORVU2Hr1G033960|Hv_IBSC_PGSB_r1||HORVU2Hr1G033960.2||1),DOWNSTREAM(MODIFIER||4999|||HORVU2Hr1G033960|Hv_IBSC_PGSB_r1||HORVU2Hr1G033960.5||1),NON_SYNONYMOUS_CODING(MODERATE|MISSENSE|gGt/gAt|G374D||HORVU2Hr1G033970|Hv_IBSC_PGSB_r1||HORVU2Hr1G033970.5|5|1),NON_SYNONYMOUS_CODING(MODERATE|MISSENSE|gGt/gAt|G424D||HORVU2Hr1G033970|Hv_IBSC_PGSB_r1||HORVU2Hr1G033970.1|7|1)…
SCRI_RS_158123	chr2H:136573803(validated)	EFF=DOWNSTREAM(MODIFIER||1174|||HORVU2Hr1G034020|Hv_IBSC_PGSB_r1||HORVU2Hr1G034020.1||1|WARNING_TRANSCRIPT_NO_START_CODON),DOWNSTREAM(MODIFIER||1207|||HORVU2Hr1G034020|Hv_IBSC_PGSB_r1||HORVU2Hr1G034020.2||1|WARNING_TRANSCRIPT_NO_START_CODON),UTR_3_PRIME(MODIFIER||103|||HORVU2Hr1G034010|Hv_IBSC_PGSB_r1||HORVU2Hr1G034010.1|2|1|WARNING_TRANSCRIPT_INCOMPLETE),UTR_3_PRIME(MODIFIER||210|||HORVU2Hr1G034…
SCRI_RS_231057	chr2H:14014392(validated)	EFF=DOWNSTREAM(MODIFIER||122|||HORVU2Hr1G006690|Hv_IBSC_PGSB_r1||HORVU2Hr1G006690.6||1|WARNING_TRANSCRIPT_NO_START_CODON),DOWNSTREAM(MODIFIER||141|||HORVU2Hr1G006690|Hv_IBSC_PGSB_r1||HORVU2Hr1G006690.7||1|WARNING_TRANSCRIPT_NO_START_CODON),DOWNSTREAM(MODIFIER||181|||HORVU2Hr1G006690|Hv_IBSC_PGSB_r1||HORVU2Hr1G006690.8||1|WARNING_TRANSCRIPT_NO_START_CODON),DOWNSTREAM(MODIFIER||181|||HORVU2Hr1G0066…
SCRI_RS_238404	chr2H:141687904(validated)	EFF=DOWNSTREAM(MODIFIER||1184|||HORVU2Hr1G034540|Hv_IBSC_PGSB_r1||HORVU2Hr1G034540.7||1),DOWNSTREAM(MODIFIER||2946|||HORVU2Hr1G034520|Hv_IBSC_PGSB_r1||HORVU2Hr1G034520.1||1),DOWNSTREAM(MODIFIER||781|||HORVU2Hr1G034530|Hv_IBSC_PGSB_r1||HORVU2Hr1G034530.1||1|WARNING_TRANSCRIPT_NO_START_CODON),SYNONYMOUS_CODING(LOW|SILENT|ggG/ggA|G264||HORVU2Hr1G034540|Hv_IBSC_PGSB_r1||HORVU2Hr1G034540.2|4|1|WARNING…
SCRI_RS_204158	chr2H:14324386(validated)|chr2H:14358192(validated)	EFF=DOWNSTREAM(MODIFIER||2600|||HORVU2Hr1G006910|Hv_IBSC_PGSB_r1||HORVU2Hr1G006910.2||1),INTRON(MODIFIER|||||HORVU2Hr1G006900|Hv_IBSC_PGSB_r1||HORVU2Hr1G006900.1|15|1),SYNONYMOUS_CODING(LOW|SILENT|ggA/ggG|G247||HORVU2Hr1G006910|Hv_IBSC_PGSB_r1||HORVU2Hr1G006910.1|2|1|WARNING_TRANSCRIPT_NO_START_CODON);EFF=INTRON(MODIFIER|||||HORVU2Hr1G006910|Hv_IBSC_PGSB_r1||HORVU2Hr1G006910.2|1|1),SYNONYMOUS_COD…
SCRI_RS_109060	chr2H:143487845(validated)	EFF=SYNONYMOUS_CODING(LOW|SILENT|taC/taT|Y186||HORVU2Hr1G034690|Hv_IBSC_PGSB_r1||HORVU2Hr1G034690.1|2|1),SYNONYMOUS_CODING(LOW|SILENT|taC/taT|Y186||HORVU2Hr1G034690|Hv_IBSC_PGSB_r1||HORVU2Hr1G034690.4|2|1),SYNONYMOUS_CODING(LOW|SILENT|taC/taT|Y218||HORVU2Hr1G034690|Hv_IBSC_PGSB_r1||HORVU2Hr1G034690.2|3|1|WARNING_TRANSCRIPT_NO_START_CODON),SYNONYMOUS_CODING(LOW|SILENT|taC/taT|Y224||HORVU2Hr1G03469…
12_30209	chr2H:147021592(unvalidated)
SCRI_RS_162700	chr2H:147954820(validated)	EFF=NON_SYNONYMOUS_CODING(MODERATE|MISSENSE|Gtt/Att|V10I||HORVU2Hr1G035220|Hv_IBSC_PGSB_r1||HORVU2Hr1G035220.4|3|1),NON_SYNONYMOUS_CODING(MODERATE|MISSENSE|Gtt/Att|V157I||HORVU2Hr1G035220|Hv_IBSC_PGSB_r1||HORVU2Hr1G035220.5|3|1|WARNING_TRANSCRIPT_NO_START_CODON),NON_SYNONYMOUS_CODING(MODERATE|MISSENSE|Gtt/Att|V162I||HORVU2Hr1G035220|Hv_IBSC_PGSB_r1||HORVU2Hr1G035220.2|3|1|WARNING_TRANSCRIPT_NO_ST…
12_10558	chr2H:149783485(unvalidated)
SCRI_RS_12752	chr2H:150464512(unvalidated)
SCRI_RS_605	chr2H:15541232(validated)	EFF=DOWNSTREAM(MODIFIER||4838|||HORVU2Hr1G007630|Hv_IBSC_PGSB_r1||HORVU2Hr1G007630.1||1),DOWNSTREAM(MODIFIER||4838|||HORVU2Hr1G007630|Hv_IBSC_PGSB_r1||HORVU2Hr1G007630.2||1),DOWNSTREAM(MODIFIER||640|||HORVU2Hr1G007640|Hv_IBSC_PGSB_r1||HORVU2Hr1G007640.1||1),DOWNSTREAM(MODIFIER||667|||HORVU2Hr1G007640|Hv_IBSC_PGSB_r1||HORVU2Hr1G007640.2||1|WARNING_TRANSCRIPT_NO_START_CODON),DOWNSTREAM(MODIFIER||93…
SCRI_RS_103572	chr2H:157579338(validated)	EFF=UPSTREAM(MODIFIER||136|||HORVU2Hr1G036050|Hv_IBSC_PGSB_r1||HORVU2Hr1G036050.6||1|WARNING_TRANSCRIPT_INCOMPLETE),UPSTREAM(MODIFIER||149|||HORVU2Hr1G036050|Hv_IBSC_PGSB_r1||HORVU2Hr1G036050.8||1),UPSTREAM(MODIFIER||3752|||HORVU2Hr1G036050|Hv_IBSC_PGSB_r1||HORVU2Hr1G036050.1||1|WARNING_TRANSCRIPT_NO_START_CODON),UPSTREAM(MODIFIER||3780|||HORVU2Hr1G036050|Hv_IBSC_PGSB_r1||HORVU2Hr1G036050.2||1|WA…
12_30487	chr2H:158450324(unvalidated)
12_30557	chr2H:159048522(unvalidated)
SCRI_RS_157480	chr2H:16189787(validated)	EFF=SYNONYMOUS_CODING(LOW|SILENT|ggG/ggA|G35||HORVU2Hr1G007750|Hv_IBSC_PGSB_r1||HORVU2Hr1G007750.1|1|1|WARNING_TRANSCRIPT_NO_START_CODON)
12_30155	chr2H:16221898(validated)	EFF=SYNONYMOUS_CODING(LOW|SILENT|ggT/ggC|G157||HORVU2Hr1G007760|Hv_IBSC_PGSB_r1||HORVU2Hr1G007760.2|4|1|WARNING_TRANSCRIPT_INCOMPLETE),SYNONYMOUS_CODING(LOW|SILENT|ggT/ggC|G365||HORVU2Hr1G007760|Hv_IBSC_PGSB_r1||HORVU2Hr1G007760.16|10|1|WARNING_TRANSCRIPT_INCOMPLETE),SYNONYMOUS_CODING(LOW|SILENT|ggT/ggC|G365||HORVU2Hr1G007760|Hv_IBSC_PGSB_r1||HORVU2Hr1G007760.7|9|1|WARNING_TRANSCRIPT_INCOMPLETE),…
SCRI_RS_106444	chr2H:163407580(validated)	EFF=INTRON(MODIFIER|||||HORVU2Hr1G036590|Hv_IBSC_PGSB_r1||HORVU2Hr1G036590.2|2|1|WARNING_TRANSCRIPT_NO_START_CODON),INTRON(MODIFIER|||||HORVU2Hr1G036590|Hv_IBSC_PGSB_r1||HORVU2Hr1G036590.3|2|1|WARNING_TRANSCRIPT_NO_START_CODON),NON_SYNONYMOUS_CODING(MODERATE|MISSENSE|Gcc/Acc|A328T||HORVU2Hr1G036590|Hv_IBSC_PGSB_r1||HORVU2Hr1G036590.1|2|1),NON_SYNONYMOUS_CODING(MODERATE|MISSENSE|Gcc/Acc|A353T||HOR…
SCRI_RS_153174	chr2H:164681499(validated)	EFF=DOWNSTREAM(MODIFIER||132|||HORVU2Hr1G036730|Hv_IBSC_PGSB_r1||HORVU2Hr1G036730.5||1|WARNING_TRANSCRIPT_NO_START_CODON),NON_SYNONYMOUS_CODING(MODERATE|MISSENSE|gaA/gaC|E231D||HORVU2Hr1G036730|Hv_IBSC_PGSB_r1||HORVU2Hr1G036730.4|4|1|WARNING_TRANSCRIPT_INCOMPLETE),NON_SYNONYMOUS_CODING(MODERATE|MISSENSE|gaA/gaC|E233D||HORVU2Hr1G036730|Hv_IBSC_PGSB_r1||HORVU2Hr1G036730.2|4|1),NON_SYNONYMOUS_CODING…
SCRI_RS_131325	chr2H:165117115(validated)	EFF=DOWNSTREAM(MODIFIER||182|||HORVU2Hr1G036750|Hv_IBSC_PGSB_r1||HORVU2Hr1G036750.13||1|WARNING_TRANSCRIPT_NO_START_CODON),DOWNSTREAM(MODIFIER||2832|||HORVU2Hr1G036750|Hv_IBSC_PGSB_r1||HORVU2Hr1G036750.17||1|WARNING_TRANSCRIPT_NO_START_CODON),DOWNSTREAM(MODIFIER||621|||HORVU2Hr1G036750|Hv_IBSC_PGSB_r1||HORVU2Hr1G036750.14||1|WARNING_TRANSCRIPT_NO_START_CODON),DOWNSTREAM(MODIFIER||94|||HORVU2Hr1G0…
4630-1036	chr2H:165634886(validated)	EFF=DOWNSTREAM(MODIFIER||1603|||HORVU2Hr1G036780|Hv_IBSC_PGSB_r1||HORVU2Hr1G036780.5||1),SYNONYMOUS_CODING(LOW|SILENT|ggC/ggT|G228||HORVU2Hr1G036780|Hv_IBSC_PGSB_r1||HORVU2Hr1G036780.4|6|1),SYNONYMOUS_CODING(LOW|SILENT|ggC/ggT|G249||HORVU2Hr1G036780|Hv_IBSC_PGSB_r1||HORVU2Hr1G036780.3|5|1),SYNONYMOUS_CODING(LOW|SILENT|ggC/ggT|G8||HORVU2Hr1G036780|Hv_IBSC_PGSB_r1||HORVU2Hr1G036780.1|1|1),SYNONYMOU…
SCRI_RS_209516	chr2H:16697012(validated)|chr2H:16848304(validated)	EFF=DOWNSTREAM(MODIFIER||4332|||HORVU2Hr1G008020|Hv_IBSC_PGSB_r1||HORVU2Hr1G008020.1||1|WARNING_TRANSCRIPT_NO_START_CODON),INTRON(MODIFIER|||||HORVU2Hr1G007970|Hv_IBSC_PGSB_r1||HORVU2Hr1G007970.2|1|1|WARNING_TRANSCRIPT_INCOMPLETE),INTRON(MODIFIER|||||HORVU2Hr1G007980|Hv_IBSC_PGSB_r1||HORVU2Hr1G007980.1|1|1|WARNING_TRANSCRIPT_NO_START_CODON);EFF=DOWNSTREAM(MODIFIER||303|||HORVU2Hr1G008140|Hv_IBSC_…
SCRI_RS_160747	chr2H:16965199(validated)	EFF=SYNONYMOUS_CODING(LOW|SILENT|caT/caC|H273||HORVU2Hr1G008250|Hv_IBSC_PGSB_r1||HORVU2Hr1G008250.7|1|1|WARNING_TRANSCRIPT_INCOMPLETE),SYNONYMOUS_CODING(LOW|SILENT|caT/caC|H273||HORVU2Hr1G008250|Hv_IBSC_PGSB_r1||HORVU2Hr1G008250.8|1|1|WARNING_TRANSCRIPT_NO_START_CODON),SYNONYMOUS_CODING(LOW|SILENT|caT/caC|H277||HORVU2Hr1G008250|Hv_IBSC_PGSB_r1||HORVU2Hr1G008250.11|1|1|WARNING_TRANSCRIPT_NO_START_…
SCRI_RS_159158	chr2H:17262462(validated)	EFF=INTRON(MODIFIER|||||HORVU2Hr1G008380|Hv_IBSC_PGSB_r1||HORVU2Hr1G008380.1|2|1|WARNING_TRANSCRIPT_NO_START_CODON),UPSTREAM(MODIFIER||1335|||HORVU2Hr1G008390|Hv_IBSC_PGSB_r1||HORVU2Hr1G008390.1||1),UPSTREAM(MODIFIER||1350|||HORVU2Hr1G008390|Hv_IBSC_PGSB_r1||HORVU2Hr1G008390.2||1|WARNING_TRANSCRIPT_INCOMPLETE),UPSTREAM(MODIFIER||1448|||HORVU2Hr1G008390|Hv_IBSC_PGSB_r1||HORVU2Hr1G008390.16||1|WARN…
SCRI_RS_136233	chr2H:173657292(validated)	EFF=DOWNSTREAM(MODIFIER||4655|||HORVU2Hr1G037680|Hv_IBSC_PGSB_r1||HORVU2Hr1G037680.1||1),UTR_3_PRIME(MODIFIER||171|||HORVU2Hr1G037680|Hv_IBSC_PGSB_r1||HORVU2Hr1G037680.2|11|1|WARNING_TRANSCRIPT_NO_START_CODON)
SCRI_RS_144891	chr2H:174057696(validated)	EFF=DOWNSTREAM(MODIFIER||140|||HORVU2Hr1G037710|Hv_IBSC_PGSB_r1||HORVU2Hr1G037710.2||1),DOWNSTREAM(MODIFIER||2483|||HORVU2Hr1G037720|Hv_IBSC_PGSB_r1||HORVU2Hr1G037720.1||1|WARNING_TRANSCRIPT_NO_START_CODON),UTR_3_PRIME(MODIFIER||507|||HORVU2Hr1G037710|Hv_IBSC_PGSB_r1||HORVU2Hr1G037710.1|4|1),UTR_3_PRIME(MODIFIER||507|||HORVU2Hr1G037710|Hv_IBSC_PGSB_r1||HORVU2Hr1G037710.3|5|1),UTR_3_PRIME(MODIFIER…
5254-1845	chr2H:175163828(validated)	EFF=DOWNSTREAM(MODIFIER||163|||HORVU2Hr1G037990|Hv_IBSC_PGSB_r1||HORVU2Hr1G037990.6||1|WARNING_TRANSCRIPT_NO_START_CODON),DOWNSTREAM(MODIFIER||2798|||HORVU2Hr1G037980|Hv_IBSC_PGSB_r1||HORVU2Hr1G037980.1||1|WARNING_TRANSCRIPT_NO_START_CODON),NON_SYNONYMOUS_CODING(MODERATE|MISSENSE|aCa/aTa|T635I||HORVU2Hr1G037990|Hv_IBSC_PGSB_r1||HORVU2Hr1G037990.5|6|1|WARNING_TRANSCRIPT_INCOMPLETE),STOP_GAINED(HIG…
12_31194	chr2H:176852534(validated)	EFF=UPSTREAM(MODIFIER||3185|||HORVU2Hr1G038090|Hv_IBSC_PGSB_r1||HORVU2Hr1G038090.1||1|WARNING_TRANSCRIPT_NO_START_CODON),UTR_3_PRIME(MODIFIER||74|||HORVU2Hr1G038100|Hv_IBSC_PGSB_r1||HORVU2Hr1G038100.1|1|1|WARNING_TRANSCRIPT_NO_START_CODON)
SCRI_RS_180032	chr2H:178459122(validated)	EFF=SYNONYMOUS_CODING(LOW|SILENT|tcA/tcC|S214||HORVU2Hr1G038180|Hv_IBSC_PGSB_r1||HORVU2Hr1G038180.3|3|1|WARNING_TRANSCRIPT_NO_START_CODON),SYNONYMOUS_CODING(LOW|SILENT|tcA/tcC|S274||HORVU2Hr1G038180|Hv_IBSC_PGSB_r1||HORVU2Hr1G038180.1|1|1),SYNONYMOUS_CODING(LOW|SILENT|tcA/tcC|S283||HORVU2Hr1G038180|Hv_IBSC_PGSB_r1||HORVU2Hr1G038180.2|2|1|WARNING_TRANSCRIPT_NO_START_CODON)
SCRI_RS_167882	chr2H:179092526(validated)	EFF=DOWNSTREAM(MODIFIER||37|||HORVU2Hr1G038230|Hv_IBSC_PGSB_r1||HORVU2Hr1G038230.18||1),DOWNSTREAM(MODIFIER||985|||HORVU2Hr1G038240|Hv_IBSC_PGSB_r1||HORVU2Hr1G038240.1||1),INTRON(MODIFIER|||||HORVU2Hr1G038230|Hv_IBSC_PGSB_r1||HORVU2Hr1G038230.13|1|1|WARNING_TRANSCRIPT_NO_START_CODON),INTRON(MODIFIER|||||HORVU2Hr1G038230|Hv_IBSC_PGSB_r1||HORVU2Hr1G038230.14|2|1|WARNING_TRANSCRIPT_NO_START_CODON),I…
SCRI_RS_122871	chr2H:180551172(validated)	EFF=DOWNSTREAM(MODIFIER||1652|||HORVU2Hr1G038410|Hv_IBSC_PGSB_r1||HORVU2Hr1G038410.1||1|WARNING_TRANSCRIPT_NO_START_CODON),INTRON(MODIFIER|||||HORVU2Hr1G038480|Hv_IBSC_PGSB_r1||HORVU2Hr1G038480.27|11|1|WARNING_TRANSCRIPT_NO_START_CODON),SPLICE_SITE_REGION(LOW|||||HORVU2Hr1G038480|Hv_IBSC_PGSB_r1||HORVU2Hr1G038480.26|12|1|WARNING_TRANSCRIPT_NO_START_CODON),SPLICE_SITE_REGION(LOW|||||HORVU2Hr1G0384…
12_10330	chr2H:181208645(validated)	EFF=DOWNSTREAM(MODIFIER||4442|||HORVU2Hr1G038550|Hv_IBSC_PGSB_r1||HORVU2Hr1G038550.4||1),SYNONYMOUS_CODING(LOW|SILENT|gcG/gcT|A119||HORVU2Hr1G038550|Hv_IBSC_PGSB_r1||HORVU2Hr1G038550.3|4|1|WARNING_TRANSCRIPT_NO_START_CODON),SYNONYMOUS_CODING(LOW|SILENT|gcG/gcT|A78||HORVU2Hr1G038550|Hv_IBSC_PGSB_r1||HORVU2Hr1G038550.2|2|1),UPSTREAM(MODIFIER||2464|||HORVU2Hr1G038550|Hv_IBSC_PGSB_r1||HORVU2Hr1G03855…
12_10485	chr2H:181669695(unvalidated)
3212-2979	chr2H:183381488(validated)	EFF=DOWNSTREAM(MODIFIER||35|||HORVU2Hr1G038720|Hv_IBSC_PGSB_r1||HORVU2Hr1G038720.47||1|WARNING_TRANSCRIPT_INCOMPLETE),DOWNSTREAM(MODIFIER||37|||HORVU2Hr1G038720|Hv_IBSC_PGSB_r1||HORVU2Hr1G038720.48||1|WARNING_TRANSCRIPT_NO_START_CODON),DOWNSTREAM(MODIFIER||83|||HORVU2Hr1G038720|Hv_IBSC_PGSB_r1||HORVU2Hr1G038720.49||1|WARNING_TRANSCRIPT_INCOMPLETE),INTRON(MODIFIER|||||HORVU2Hr1G038720|Hv_IBSC_PGSB…
12_10948	chr2H:183518398(validated)	EFF=DOWNSTREAM(MODIFIER||1030|||HORVU2Hr1G038750|Hv_IBSC_PGSB_r1||HORVU2Hr1G038750.1||1|WARNING_TRANSCRIPT_NO_START_CODON),DOWNSTREAM(MODIFIER||1339|||HORVU2Hr1G038740|Hv_IBSC_PGSB_r1||HORVU2Hr1G038740.18||1|WARNING_TRANSCRIPT_NO_START_CODON),DOWNSTREAM(MODIFIER||232|||HORVU2Hr1G038740|Hv_IBSC_PGSB_r1||HORVU2Hr1G038740.17||1|WARNING_TRANSCRIPT_NO_START_CODON),UTR_3_PRIME(MODIFIER||204|||HORVU2Hr1…
SCRI_RS_130072	chr2H:184569149(validated)	EFF=START_GAINED(LOW|||||HORVU2Hr1G038830|Hv_IBSC_PGSB_r1||HORVU2Hr1G038830.3|4|1),SYNONYMOUS_CODING(LOW|SILENT|Ctg/Ttg|L114||HORVU2Hr1G038830|Hv_IBSC_PGSB_r1||HORVU2Hr1G038830.11|3|1),SYNONYMOUS_CODING(LOW|SILENT|Ctg/Ttg|L114||HORVU2Hr1G038830|Hv_IBSC_PGSB_r1||HORVU2Hr1G038830.4|3|1),SYNONYMOUS_CODING(LOW|SILENT|Ctg/Ttg|L146||HORVU2Hr1G038830|Hv_IBSC_PGSB_r1||HORVU2Hr1G038830.10|3|1|WARNING_TRAN…
12_30631	chr2H:18521931(validated)	EFF=DOWNSTREAM(MODIFIER||1155|||HORVU2Hr1G009580|Hv_IBSC_PGSB_r1||HORVU2Hr1G009580.8||1|WARNING_TRANSCRIPT_NO_START_CODON),DOWNSTREAM(MODIFIER||1162|||HORVU2Hr1G009580|Hv_IBSC_PGSB_r1||HORVU2Hr1G009580.6||1),SYNONYMOUS_CODING(LOW|SILENT|gcA/gcG|A1151||HORVU2Hr1G009580|Hv_IBSC_PGSB_r1||HORVU2Hr1G009580.2|12|1|WARNING_TRANSCRIPT_NO_START_CODON),SYNONYMOUS_CODING(LOW|SILENT|gcA/gcG|A1394||HORVU2Hr1G…
ABC06091-1-1-187	chr2H:185517764(validated)	EFF=DOWNSTREAM(MODIFIER||1507|||HORVU2Hr1G038980|Hv_IBSC_PGSB_r1||HORVU2Hr1G038980.2||1),DOWNSTREAM(MODIFIER||1802|||HORVU2Hr1G038980|Hv_IBSC_PGSB_r1||HORVU2Hr1G038980.1||1),NON_SYNONYMOUS_CODING(MODERATE|MISSENSE|Gtt/Att|V140I||HORVU2Hr1G038990|Hv_IBSC_PGSB_r1||HORVU2Hr1G038990.4|2|1|WARNING_TRANSCRIPT_NO_START_CODON),UTR_3_PRIME(MODIFIER||30|||HORVU2Hr1G038990|Hv_IBSC_PGSB_r1||HORVU2Hr1G038990.…
SCRI_RS_141564	chr2H:18589428(unvalidated)
SCRI_RS_151430	chr2H:185910126(validated)	EFF=DOWNSTREAM(MODIFIER||3670|||HORVU2Hr1G039010|Hv_IBSC_PGSB_r1||HORVU2Hr1G039010.4||1),DOWNSTREAM(MODIFIER||3744|||HORVU2Hr1G039010|Hv_IBSC_PGSB_r1||HORVU2Hr1G039010.7||1),DOWNSTREAM(MODIFIER||3768|||HORVU2Hr1G039010|Hv_IBSC_PGSB_r1||HORVU2Hr1G039010.6||1),DOWNSTREAM(MODIFIER||3908|||HORVU2Hr1G039010|Hv_IBSC_PGSB_r1||HORVU2Hr1G039010.5||1),DOWNSTREAM(MODIFIER||3915|||HORVU2Hr1G039010|Hv_IBSC_PG…
12_11163	chr2H:186434939(unvalidated)
SCRI_RS_158433	chr2H:18671578(unvalidated)
SCRI_RS_152744	chr2H:18771510(validated)	EFF=SYNONYMOUS_CODING(LOW|SILENT|acC/acA|T24||HORVU2Hr1G009940|Hv_IBSC_PGSB_r1||HORVU2Hr1G009940.10|1|1|WARNING_TRANSCRIPT_NO_START_CODON),SYNONYMOUS_CODING(LOW|SILENT|acC/acA|T25||HORVU2Hr1G009940|Hv_IBSC_PGSB_r1||HORVU2Hr1G009940.7|1|1|WARNING_TRANSCRIPT_NO_START_CODON),SYNONYMOUS_CODING(LOW|SILENT|acC/acA|T25||HORVU2Hr1G009940|Hv_IBSC_PGSB_r1||HORVU2Hr1G009940.8|1|1|WARNING_TRANSCRIPT_NO_START…
SCRI_RS_231806	chr2H:18835372(validated)	EFF=SYNONYMOUS_CODING(LOW|SILENT|cgT/cgG|R54||HORVU2Hr1G009970|Hv_IBSC_PGSB_r1||HORVU2Hr1G009970.1|1|1),SYNONYMOUS_CODING(LOW|SILENT|cgT/cgG|R54||HORVU2Hr1G009970|Hv_IBSC_PGSB_r1||HORVU2Hr1G009970.2|1|1|WARNING_TRANSCRIPT_INCOMPLETE)
SCRI_RS_226348	chr2H:19076303(validated)	EFF=DOWNSTREAM(MODIFIER||1228|||HORVU2Hr1G010140|Hv_IBSC_PGSB_r1||HORVU2Hr1G010140.1||1|WARNING_TRANSCRIPT_NO_START_CODON),DOWNSTREAM(MODIFIER||159|||HORVU2Hr1G010130|Hv_IBSC_PGSB_r1||HORVU2Hr1G010130.2||1|WARNING_TRANSCRIPT_NO_START_CODON),UTR_3_PRIME(MODIFIER||81|||HORVU2Hr1G010130|Hv_IBSC_PGSB_r1||HORVU2Hr1G010130.1|7|1|WARNING_TRANSCRIPT_NO_START_CODON),UTR_3_PRIME(MODIFIER||81|||HORVU2Hr1G01…
5759-478	chr2H:192278372(validated)	EFF=UTR_3_PRIME(MODIFIER||45|||HORVU2Hr1G039930|Hv_IBSC_PGSB_r1||HORVU2Hr1G039930.1|1|1)
SCRI_RS_219675	chr2H:192857955(unvalidated)
SCRI_RS_231746	chr2H:193498640(unvalidated)
SCRI_RS_132200	chr2H:194638272(validated)	EFF=DOWNSTREAM(MODIFIER||3097|||HORVU2Hr1G040260|Hv_IBSC_PGSB_r1||HORVU2Hr1G040260.1||1),UPSTREAM(MODIFIER||1932|||HORVU2Hr1G040250|Hv_IBSC_PGSB_r1||HORVU2Hr1G040250.1||1),UTR_5_PRIME(MODIFIER||70|||HORVU2Hr1G040240|Hv_IBSC_PGSB_r1||HORVU2Hr1G040240.1|1|1),UTR_5_PRIME(MODIFIER||70|||HORVU2Hr1G040240|Hv_IBSC_PGSB_r1||HORVU2Hr1G040240.2|1|1),UTR_5_PRIME(MODIFIER||70|||HORVU2Hr1G040240|Hv_IBSC_PGSB_…
SCRI_RS_98229	chr2H:195533417(validated)	EFF=DOWNSTREAM(MODIFIER||2523|||HORVU2Hr1G040310|Hv_IBSC_PGSB_r1||HORVU2Hr1G040310.4||1|WARNING_TRANSCRIPT_INCOMPLETE),DOWNSTREAM(MODIFIER||2533|||HORVU2Hr1G040310|Hv_IBSC_PGSB_r1||HORVU2Hr1G040310.5||1|WARNING_TRANSCRIPT_INCOMPLETE),DOWNSTREAM(MODIFIER||2539|||HORVU2Hr1G040310|Hv_IBSC_PGSB_r1||HORVU2Hr1G040310.6||1|WARNING_TRANSCRIPT_INCOMPLETE),DOWNSTREAM(MODIFIER||2549|||HORVU2Hr1G040310|Hv_IB…
12100-378	chr2H:19588001(unvalidated)
SCRI_RS_108647	chr2H:19617313(validated)	EFF=INTRON(MODIFIER|||||HORVU2Hr1G010380|Hv_IBSC_PGSB_r1||HORVU2Hr1G010380.10|1|1),INTRON(MODIFIER|||||HORVU2Hr1G010380|Hv_IBSC_PGSB_r1||HORVU2Hr1G010380.8|4|1|WARNING_TRANSCRIPT_INCOMPLETE),SYNONYMOUS_CODING(LOW|SILENT|Cgg/Agg|R443||HORVU2Hr1G010380|Hv_IBSC_PGSB_r1||HORVU2Hr1G010380.6|2|1),SYNONYMOUS_CODING(LOW|SILENT|Cgg/Agg|R722||HORVU2Hr1G010380|Hv_IBSC_PGSB_r1||HORVU2Hr1G010380.11|2|1),SYNON…
SCRI_RS_186840	chr2H:196197374(validated)	EFF=DOWNSTREAM(MODIFIER||1151|||HORVU2Hr1G040410|Hv_IBSC_PGSB_r1||HORVU2Hr1G040410.5||1),SYNONYMOUS_CODING(LOW|SILENT|caA/caG|Q146||HORVU2Hr1G040410|Hv_IBSC_PGSB_r1||HORVU2Hr1G040410.1|1|1),SYNONYMOUS_CODING(LOW|SILENT|caA/caG|Q731||HORVU2Hr1G040410|Hv_IBSC_PGSB_r1||HORVU2Hr1G040410.2|10|1),SYNONYMOUS_CODING(LOW|SILENT|caA/caG|Q909||HORVU2Hr1G040410|Hv_IBSC_PGSB_r1||HORVU2Hr1G040410.3|12|1|WARNIN…
SCRI_RS_151459	chr2H:196204634(validated)	EFF=DOWNSTREAM(MODIFIER||3802|||HORVU2Hr1G040420|Hv_IBSC_PGSB_r1||HORVU2Hr1G040420.1||1),NON_SYNONYMOUS_CODING(MODERATE|MISSENSE|Gtc/Atc|V218I||HORVU2Hr1G040410|Hv_IBSC_PGSB_r1||HORVU2Hr1G040410.2|2|1),NON_SYNONYMOUS_CODING(MODERATE|MISSENSE|Gtc/Atc|V295I||HORVU2Hr1G040410|Hv_IBSC_PGSB_r1||HORVU2Hr1G040410.5|3|1),NON_SYNONYMOUS_CODING(MODERATE|MISSENSE|Gtc/Atc|V396I||HORVU2Hr1G040410|Hv_IBSC_PGSB…
2052-792	chr2H:196891843(unvalidated)|chr2H:745120342(unvalidated)
SCRI_RS_146010	chr2H:197069547(validated)	EFF=DOWNSTREAM(MODIFIER||4505|||HORVU2Hr1G040650|Hv_IBSC_PGSB_r1||HORVU2Hr1G040650.1||1),DOWNSTREAM(MODIFIER||7|||HORVU2Hr1G040640|Hv_IBSC_PGSB_r1||HORVU2Hr1G040640.5||1),DOWNSTREAM(MODIFIER||7|||HORVU2Hr1G040640|Hv_IBSC_PGSB_r1||HORVU2Hr1G040640.6||1|WARNING_TRANSCRIPT_NO_START_CODON),INTRON(MODIFIER|||||HORVU2Hr1G040640|Hv_IBSC_PGSB_r1||HORVU2Hr1G040640.1|1|1|WARNING_TRANSCRIPT_NO_START_CODON),…
SCRI_RS_192676	chr2H:197424108(validated)	EFF=DOWNSTREAM(MODIFIER||24|||HORVU2Hr1G040710|Hv_IBSC_PGSB_r1||HORVU2Hr1G040710.8||1),DOWNSTREAM(MODIFIER||24|||HORVU2Hr1G040710|Hv_IBSC_PGSB_r1||HORVU2Hr1G040710.9||1),INTRON(MODIFIER|||||HORVU2Hr1G040710|Hv_IBSC_PGSB_r1||HORVU2Hr1G040710.1|3|1|WARNING_TRANSCRIPT_NO_START_CODON),INTRON(MODIFIER|||||HORVU2Hr1G040710|Hv_IBSC_PGSB_r1||HORVU2Hr1G040710.2|3|1),INTRON(MODIFIER|||||HORVU2Hr1G040710|Hv…
12_30634	chr2H:197531589(unvalidated)
411-495	chr2H:197904597(validated)	EFF=SYNONYMOUS_CODING(LOW|SILENT|tcG/tcT|S132||HORVU2Hr1G040780|Hv_IBSC_PGSB_r1||HORVU2Hr1G040780.8|2|1|WARNING_TRANSCRIPT_NO_START_CODON),SYNONYMOUS_CODING(LOW|SILENT|tcG/tcT|S137||HORVU2Hr1G040780|Hv_IBSC_PGSB_r1||HORVU2Hr1G040780.1|2|1),SYNONYMOUS_CODING(LOW|SILENT|tcG/tcT|S137||HORVU2Hr1G040780|Hv_IBSC_PGSB_r1||HORVU2Hr1G040780.4|2|1),SYNONYMOUS_CODING(LOW|SILENT|tcG/tcT|S137||HORVU2Hr1G04078…
SCRI_RS_194812	chr2H:20049733(validated)	EFF=DOWNSTREAM(MODIFIER||1401|||HORVU2Hr1G010530|Hv_IBSC_PGSB_r1||HORVU2Hr1G010530.1||1),DOWNSTREAM(MODIFIER||2439|||HORVU2Hr1G010510|Hv_IBSC_PGSB_r1||HORVU2Hr1G010510.5||1),DOWNSTREAM(MODIFIER||2950|||HORVU2Hr1G010510|Hv_IBSC_PGSB_r1||HORVU2Hr1G010510.2||1),DOWNSTREAM(MODIFIER||3055|||HORVU2Hr1G010510|Hv_IBSC_PGSB_r1||HORVU2Hr1G010510.4||1|WARNING_TRANSCRIPT_NO_START_CODON),DOWNSTREAM(MODIFIER||…
SCRI_RS_173947	chr2H:20068912(validated)	EFF=DOWNSTREAM(MODIFIER||1656|||HORVU2Hr1G010550|Hv_IBSC_PGSB_r1||HORVU2Hr1G010550.1||1|WARNING_TRANSCRIPT_NO_START_CODON),DOWNSTREAM(MODIFIER||450|||HORVU2Hr1G010560|Hv_IBSC_PGSB_r1||HORVU2Hr1G010560.7||1|WARNING_TRANSCRIPT_NO_START_CODON),DOWNSTREAM(MODIFIER||453|||HORVU2Hr1G010560|Hv_IBSC_PGSB_r1||HORVU2Hr1G010560.8||1|WARNING_TRANSCRIPT_NO_START_CODON),INTRON(MODIFIER|||||HORVU2Hr1G010520|Hv_…
SCRI_RS_204254	chr2H:201620588(validated)	EFF=UTR_3_PRIME(MODIFIER||128|||HORVU2Hr1G041110|Hv_IBSC_PGSB_r1||HORVU2Hr1G041110.1|2|1),UTR_3_PRIME(MODIFIER||544|||HORVU2Hr1G041110|Hv_IBSC_PGSB_r1||HORVU2Hr1G041110.2|1|1)
12_20181	chr2H:202970639(unvalidated)|chr2H:202974601(unvalidated)
SCRI_RS_141874	chr2H:203352775(validated)	EFF=DOWNSTREAM(MODIFIER||1028|||HORVU2Hr1G041320|Hv_IBSC_PGSB_r1||HORVU2Hr1G041320.15||1|WARNING_TRANSCRIPT_NO_START_CODON),DOWNSTREAM(MODIFIER||1846|||HORVU2Hr1G041320|Hv_IBSC_PGSB_r1||HORVU2Hr1G041320.16||1|WARNING_TRANSCRIPT_INCOMPLETE),DOWNSTREAM(MODIFIER||2084|||HORVU2Hr1G041320|Hv_IBSC_PGSB_r1||HORVU2Hr1G041320.17||1|WARNING_TRANSCRIPT_INCOMPLETE),DOWNSTREAM(MODIFIER||234|||HORVU2Hr1G041310…
ABC01644-1-3-379	chr2H:205975238(validated)	EFF=DOWNSTREAM(MODIFIER||681|||HORVU2Hr1G041600|Hv_IBSC_PGSB_r1||HORVU2Hr1G041600.1||1|WARNING_TRANSCRIPT_NO_START_CODON),INTRON(MODIFIER|||||HORVU2Hr1G041610|Hv_IBSC_PGSB_r1||HORVU2Hr1G041610.2|2|1),INTRON(MODIFIER|||||HORVU2Hr1G041610|Hv_IBSC_PGSB_r1||HORVU2Hr1G041610.3|3|1|WARNING_TRANSCRIPT_INCOMPLETE),INTRON(MODIFIER|||||HORVU2Hr1G041610|Hv_IBSC_PGSB_r1||HORVU2Hr1G041610.4|3|1),INTRON(MODIFI…
12_30772	chr2H:207968962(unvalidated)|chr2H:208106996(unvalidated)
12_31446	chr2H:2096964(validated)	EFF=DOWNSTREAM(MODIFIER||4342|||HORVU2Hr1G000940|Hv_IBSC_PGSB_r1||HORVU2Hr1G000940.6||1),DOWNSTREAM(MODIFIER||4370|||HORVU2Hr1G000940|Hv_IBSC_PGSB_r1||HORVU2Hr1G000940.5||1),NON_SYNONYMOUS_CODING(MODERATE|MISSENSE|Gcc/Acc|A1726T||HORVU2Hr1G000940|Hv_IBSC_PGSB_r1||HORVU2Hr1G000940.1|17|1),NON_SYNONYMOUS_CODING(MODERATE|MISSENSE|Gcc/Acc|A1726T||HORVU2Hr1G000940|Hv_IBSC_PGSB_r1||HORVU2Hr1G000940.2|1…
7932-687	chr2H:210132496(unvalidated)
2719-672	chr2H:212172560(unvalidated)
SCRI_RS_228442	chr2H:213581308(unvalidated)
SCRI_RS_168461	chr2H:21509540(validated)	EFF=DOWNSTREAM(MODIFIER||2345|||HORVU2Hr1G010960|Hv_IBSC_PGSB_r1||HORVU2Hr1G010960.1||1|WARNING_TRANSCRIPT_NO_START_CODON),NON_SYNONYMOUS_CODING(MODERATE|MISSENSE|Ggt/Agt|G7S||HORVU2Hr1G010950|Hv_IBSC_PGSB_r1||HORVU2Hr1G010950.2|1|1|WARNING_TRANSCRIPT_INCOMPLETE),NON_SYNONYMOUS_CODING(MODERATE|MISSENSE|Ggt/Agt|G7S||HORVU2Hr1G010950|Hv_IBSC_PGSB_r1||HORVU2Hr1G010950.3|1|1),UPSTREAM(MODIFIER||4190|…
SCRI_RS_153226	chr2H:21536161(validated)	EFF=UTR_3_PRIME(MODIFIER||40|||HORVU2Hr1G010970|Hv_IBSC_PGSB_r1||HORVU2Hr1G010970.1|1|1)
SCRI_RS_154683	chr2H:21812642(unvalidated)
SCRI_RS_179003	chr2H:21822615(validated)	EFF=DOWNSTREAM(MODIFIER||49|||HORVU2Hr1G011030|Hv_IBSC_PGSB_r1||HORVU2Hr1G011030.1||1|WARNING_TRANSCRIPT_NO_START_CODON),UTR_3_PRIME(MODIFIER||148|||HORVU2Hr1G011030|Hv_IBSC_PGSB_r1||HORVU2Hr1G011030.2|6|1|WARNING_TRANSCRIPT_NO_START_CODON)
SCRI_RS_106759	chr2H:21849218(validated)	EFF=SYNONYMOUS_CODING(LOW|SILENT|ctC/ctG|L1298||HORVU2Hr1G011040|Hv_IBSC_PGSB_r1||HORVU2Hr1G011040.2|10|1|WARNING_TRANSCRIPT_NO_START_CODON),SYNONYMOUS_CODING(LOW|SILENT|ctC/ctG|L223||HORVU2Hr1G011040|Hv_IBSC_PGSB_r1||HORVU2Hr1G011040.6|9|1),SYNONYMOUS_CODING(LOW|SILENT|ctC/ctG|L291||HORVU2Hr1G011040|Hv_IBSC_PGSB_r1||HORVU2Hr1G011040.16|1|1|WARNING_TRANSCRIPT_NO_START_CODON),SYNONYMOUS_CODING(LOW…
12_30828	chr2H:219489782(validated)	EFF=DOWNSTREAM(MODIFIER||58|||HORVU2Hr1G043220|Hv_IBSC_PGSB_r1||HORVU2Hr1G043220.1||1|WARNING_TRANSCRIPT_INCOMPLETE),DOWNSTREAM(MODIFIER||897|||HORVU2Hr1G043220|Hv_IBSC_PGSB_r1||HORVU2Hr1G043220.2||1|WARNING_TRANSCRIPT_NO_START_CODON),DOWNSTREAM(MODIFIER||931|||HORVU2Hr1G043220|Hv_IBSC_PGSB_r1||HORVU2Hr1G043220.3||1|WARNING_TRANSCRIPT_NO_START_CODON),INTERGENIC(MODIFIER||||||||||1),UPSTREAM(MODIF…
1040-279	chr2H:219489966(validated)	EFF=DOWNSTREAM(MODIFIER||713|||HORVU2Hr1G043220|Hv_IBSC_PGSB_r1||HORVU2Hr1G043220.2||1|WARNING_TRANSCRIPT_NO_START_CODON),DOWNSTREAM(MODIFIER||747|||HORVU2Hr1G043220|Hv_IBSC_PGSB_r1||HORVU2Hr1G043220.3||1|WARNING_TRANSCRIPT_NO_START_CODON),UPSTREAM(MODIFIER||1329|||HORVU2Hr1G043230|Hv_IBSC_PGSB_r1||HORVU2Hr1G043230.1||1|WARNING_TRANSCRIPT_NO_START_CODON),UTR_3_PRIME(MODIFIER||12|||HORVU2Hr1G04322…
SCRI_RS_149462	chr2H:22225428(validated)	EFF=NON_SYNONYMOUS_CODING(MODERATE|MISSENSE|aCt/aTt|T112I||HORVU2Hr1G011100|Hv_IBSC_PGSB_r1||HORVU2Hr1G011100.17|2|1|WARNING_TRANSCRIPT_NO_START_CODON),NON_SYNONYMOUS_CODING(MODERATE|MISSENSE|aCt/aTt|T178I||HORVU2Hr1G011100|Hv_IBSC_PGSB_r1||HORVU2Hr1G011100.10|4|1),NON_SYNONYMOUS_CODING(MODERATE|MISSENSE|aCt/aTt|T179I||HORVU2Hr1G011100|Hv_IBSC_PGSB_r1||HORVU2Hr1G011100.4|4|1),NON_SYNONYMOUS_CODIN…
SCRI_RS_188987	chr2H:22226572(validated)	EFF=NON_SYNONYMOUS_CODING(MODERATE|MISSENSE|gGt/gTt|G396V||HORVU2Hr1G011100|Hv_IBSC_PGSB_r1||HORVU2Hr1G011100.16|5|1),NON_SYNONYMOUS_CODING(MODERATE|MISSENSE|gGt/gTt|G411V||HORVU2Hr1G011100|Hv_IBSC_PGSB_r1||HORVU2Hr1G011100.1|6|1),NON_SYNONYMOUS_CODING(MODERATE|MISSENSE|gGt/gTt|G411V||HORVU2Hr1G011100|Hv_IBSC_PGSB_r1||HORVU2Hr1G011100.8|6|1),NON_SYNONYMOUS_CODING(MODERATE|MISSENSE|gGt/gTt|G437V||…
12_31284	chr2H:22398480(validated)	EFF=NON_SYNONYMOUS_CODING(MODERATE|MISSENSE|gTa/gCa|V51A||HORVU2Hr1G011200|Hv_IBSC_PGSB_r1||HORVU2Hr1G011200.1|2|1|WARNING_TRANSCRIPT_NO_START_CODON),NON_SYNONYMOUS_CODING(MODERATE|MISSENSE|gTa/gCa|V51A||HORVU2Hr1G011200|Hv_IBSC_PGSB_r1||HORVU2Hr1G011200.2|2|1|WARNING_TRANSCRIPT_NO_START_CODON)
ABC04893-1-1-248	chr2H:224821659(validated)	EFF=DOWNSTREAM(MODIFIER||16|||HORVU2Hr1G043680|Hv_IBSC_PGSB_r1||HORVU2Hr1G043680.9||1|WARNING_TRANSCRIPT_INCOMPLETE),NON_SYNONYMOUS_CODING(MODERATE|MISSENSE|Tcc/Ccc|S122P||HORVU2Hr1G043680|Hv_IBSC_PGSB_r1||HORVU2Hr1G043680.3|5|1|WARNING_TRANSCRIPT_INCOMPLETE),NON_SYNONYMOUS_CODING(MODERATE|MISSENSE|Tcc/Ccc|S122P||HORVU2Hr1G043680|Hv_IBSC_PGSB_r1||HORVU2Hr1G043680.4|6|1|WARNING_TRANSCRIPT_INCOMPLE…
SCRI_RS_198865	chr2H:225004175(validated)	EFF=DOWNSTREAM(MODIFIER||48|||HORVU2Hr1G043770|Hv_IBSC_PGSB_r1||HORVU2Hr1G043770.4||1),DOWNSTREAM(MODIFIER||48|||HORVU2Hr1G043770|Hv_IBSC_PGSB_r1||HORVU2Hr1G043770.5||1|WARNING_TRANSCRIPT_NO_START_CODON),UTR_3_PRIME(MODIFIER||48|||HORVU2Hr1G043770|Hv_IBSC_PGSB_r1||HORVU2Hr1G043770.1|5|1|WARNING_TRANSCRIPT_NO_START_CODON),UTR_3_PRIME(MODIFIER||48|||HORVU2Hr1G043770|Hv_IBSC_PGSB_r1||HORVU2Hr1G04377…
4233-63	chr2H:226796699(validated)	EFF=DOWNSTREAM(MODIFIER||3278|||HORVU2Hr1G043880|Hv_IBSC_PGSB_r1||HORVU2Hr1G043880.1||1|WARNING_TRANSCRIPT_NO_START_CODON),NON_SYNONYMOUS_CODING(MODERATE|MISSENSE|Cca/Gca|P18A||HORVU2Hr1G043890|Hv_IBSC_PGSB_r1||HORVU2Hr1G043890.3|1|1|WARNING_TRANSCRIPT_NO_START_CODON),NON_SYNONYMOUS_CODING(MODERATE|MISSENSE|Cca/Gca|P18A||HORVU2Hr1G043890|Hv_IBSC_PGSB_r1||HORVU2Hr1G043890.4|1|1|WARNING_TRANSCRIPT_…
SCRI_RS_154030	chr2H:22687872(validated)|chr2H:22747155(validated)	EFF=DOWNSTREAM(MODIFIER||1398|||HORVU2Hr1G011350|Hv_IBSC_PGSB_r1||HORVU2Hr1G011350.1||1|WARNING_TRANSCRIPT_NO_START_CODON),DOWNSTREAM(MODIFIER||255|||HORVU2Hr1G011350|Hv_IBSC_PGSB_r1||HORVU2Hr1G011350.3||1|WARNING_TRANSCRIPT_NO_START_CODON),DOWNSTREAM(MODIFIER||255|||HORVU2Hr1G011350|Hv_IBSC_PGSB_r1||HORVU2Hr1G011350.4||1|WARNING_TRANSCRIPT_NO_START_CODON),DOWNSTREAM(MODIFIER||2625|||HORVU2Hr1G01…
SCRI_RS_185319	chr2H:22770072(unvalidated)
SCRI_RS_66401	chr2H:22844899(validated)	EFF=INTRON(MODIFIER|||||HORVU2Hr1G011430|Hv_IBSC_PGSB_r1||HORVU2Hr1G011430.2|1|1|WARNING_TRANSCRIPT_NO_START_CODON),UTR_3_PRIME(MODIFIER||168|||HORVU2Hr1G011430|Hv_IBSC_PGSB_r1||HORVU2Hr1G011430.1|2|1)
SCRI_RS_13952	chr2H:229111314(unvalidated)
SCRI_RS_66441	chr2H:22992883(validated)	EFF=NON_SYNONYMOUS_CODING(MODERATE|MISSENSE|cCg/cTg|P163L||HORVU2Hr1G011510|Hv_IBSC_PGSB_r1||HORVU2Hr1G011510.2|1|1),NON_SYNONYMOUS_CODING(MODERATE|MISSENSE|cCg/cTg|P164L||HORVU2Hr1G011510|Hv_IBSC_PGSB_r1||HORVU2Hr1G011510.1|1|1|WARNING_TRANSCRIPT_NO_START_CODON),NON_SYNONYMOUS_CODING(MODERATE|MISSENSE|cGg/cAg|R52Q||HORVU2Hr1G011500|Hv_IBSC_PGSB_r1||HORVU2Hr1G011500.1|1|1)
SCRI_RS_198643	chr2H:23189369(validated)	EFF=SYNONYMOUS_CODING(LOW|SILENT|ggG/ggC|G103||HORVU2Hr1G011560|Hv_IBSC_PGSB_r1||HORVU2Hr1G011560.7|2|1|WARNING_TRANSCRIPT_NO_START_CODON),SYNONYMOUS_CODING(LOW|SILENT|ggG/ggC|G105||HORVU2Hr1G011560|Hv_IBSC_PGSB_r1||HORVU2Hr1G011560.6|2|1|WARNING_TRANSCRIPT_NO_START_CODON),SYNONYMOUS_CODING(LOW|SILENT|ggG/ggC|G114||HORVU2Hr1G011560|Hv_IBSC_PGSB_r1||HORVU2Hr1G011560.1|2|1),SYNONYMOUS_CODING(LOW|SI…
10719-459	chr2H:235963453(validated)	EFF=SYNONYMOUS_CODING(LOW|SILENT|gcA/gcG|A233||HORVU2Hr1G045140|Hv_IBSC_PGSB_r1||HORVU2Hr1G045140.7|1|1|WARNING_TRANSCRIPT_NO_START_CODON),SYNONYMOUS_CODING(LOW|SILENT|gcA/gcG|A487||HORVU2Hr1G045140|Hv_IBSC_PGSB_r1||HORVU2Hr1G045140.6|4|1),SYNONYMOUS_CODING(LOW|SILENT|gcA/gcG|A576||HORVU2Hr1G045140|Hv_IBSC_PGSB_r1||HORVU2Hr1G045140.5|7|1),SYNONYMOUS_CODING(LOW|SILENT|gcA/gcG|A674||HORVU2Hr1G04514…
12_10474	chr2H:238207611(validated)	EFF=DOWNSTREAM(MODIFIER||107|||HORVU2Hr1G045500|Hv_IBSC_PGSB_r1||HORVU2Hr1G045500.1||1),INTERGENIC(MODIFIER||||||||||1)
SCRI_RS_170235	chr2H:239094260(validated)	EFF=SYNONYMOUS_CODING(LOW|SILENT|gaG/gaA|E75||HORVU2Hr1G045590|Hv_IBSC_PGSB_r1||HORVU2Hr1G045590.1|1|1),UPSTREAM(MODIFIER||4236|||HORVU2Hr1G045580|Hv_IBSC_PGSB_r1||HORVU2Hr1G045580.7||1),UPSTREAM(MODIFIER||4530|||HORVU2Hr1G045580|Hv_IBSC_PGSB_r1||HORVU2Hr1G045580.2||1),UPSTREAM(MODIFIER||4530|||HORVU2Hr1G045580|Hv_IBSC_PGSB_r1||HORVU2Hr1G045580.3||1),UPSTREAM(MODIFIER||4540|||HORVU2Hr1G045580|Hv_…
SCRI_RS_55840	chr2H:239095743(validated)	EFF=UTR_3_PRIME(MODIFIER||159|||HORVU2Hr1G045590|Hv_IBSC_PGSB_r1||HORVU2Hr1G045590.3|2|1|WARNING_TRANSCRIPT_NO_START_CODON),UTR_3_PRIME(MODIFIER||232|||HORVU2Hr1G045590|Hv_IBSC_PGSB_r1||HORVU2Hr1G045590.2|2|1|WARNING_TRANSCRIPT_NO_START_CODON),UTR_3_PRIME(MODIFIER||682|||HORVU2Hr1G045590|Hv_IBSC_PGSB_r1||HORVU2Hr1G045590.1|1|1)
SCRI_RS_182959	chr2H:239770197(validated)	EFF=START_GAINED(LOW|||||HORVU2Hr1G045610|Hv_IBSC_PGSB_r1||HORVU2Hr1G045610.1|1|1),START_GAINED(LOW|||||HORVU2Hr1G045610|Hv_IBSC_PGSB_r1||HORVU2Hr1G045610.2|1|1),START_GAINED(LOW|||||HORVU2Hr1G045610|Hv_IBSC_PGSB_r1||HORVU2Hr1G045610.3|1|1),START_GAINED(LOW|||||HORVU2Hr1G045610|Hv_IBSC_PGSB_r1||HORVU2Hr1G045610.4|1|1),START_GAINED(LOW|||||HORVU2Hr1G045610|Hv_IBSC_PGSB_r1||HORVU2Hr1G045610.5|1|1),…
SCRI_RS_137018	chr2H:239777747(validated)	EFF=DOWNSTREAM(MODIFIER||1017|||HORVU2Hr1G045620|Hv_IBSC_PGSB_r1||HORVU2Hr1G045620.2||1),DOWNSTREAM(MODIFIER||1029|||HORVU2Hr1G045620|Hv_IBSC_PGSB_r1||HORVU2Hr1G045620.3||1|WARNING_TRANSCRIPT_INCOMPLETE),DOWNSTREAM(MODIFIER||1219|||HORVU2Hr1G045620|Hv_IBSC_PGSB_r1||HORVU2Hr1G045620.4||1),DOWNSTREAM(MODIFIER||291|||HORVU2Hr1G045610|Hv_IBSC_PGSB_r1||HORVU2Hr1G045610.11||1),DOWNSTREAM(MODIFIER||295|…
2998-508	chr2H:240221324(validated)	EFF=SYNONYMOUS_CODING(LOW|SILENT|ggT/ggC|G175||HORVU2Hr1G045690|Hv_IBSC_PGSB_r1||HORVU2Hr1G045690.1|3|1|WARNING_TRANSCRIPT_NO_START_CODON),SYNONYMOUS_CODING(LOW|SILENT|ggT/ggC|G91||HORVU2Hr1G045690|Hv_IBSC_PGSB_r1||HORVU2Hr1G045690.2|1|1)
ABC14943-1-2-466	chr2H:248552877(validated)	EFF=DOWNSTREAM(MODIFIER||1329|||HORVU2Hr1G046390|Hv_IBSC_PGSB_r1||HORVU2Hr1G046390.8||1),DOWNSTREAM(MODIFIER||153|||HORVU2Hr1G046390|Hv_IBSC_PGSB_r1||HORVU2Hr1G046390.6||1),DOWNSTREAM(MODIFIER||210|||HORVU2Hr1G046390|Hv_IBSC_PGSB_r1||HORVU2Hr1G046390.7||1|WARNING_TRANSCRIPT_INCOMPLETE),DOWNSTREAM(MODIFIER||6|||HORVU2Hr1G046390|Hv_IBSC_PGSB_r1||HORVU2Hr1G046390.5||1),UTR_3_PRIME(MODIFIER||6|||HORV…
SCRI_RS_206358	chr2H:248555440(validated)	EFF=NON_SYNONYMOUS_CODING(MODERATE|MISSENSE|caC/caA|H127Q||HORVU2Hr1G046390|Hv_IBSC_PGSB_r1||HORVU2Hr1G046390.8|2|1),NON_SYNONYMOUS_CODING(MODERATE|MISSENSE|caC/caA|H235Q||HORVU2Hr1G046390|Hv_IBSC_PGSB_r1||HORVU2Hr1G046390.1|3|1|WARNING_TRANSCRIPT_INCOMPLETE),NON_SYNONYMOUS_CODING(MODERATE|MISSENSE|caC/caA|H235Q||HORVU2Hr1G046390|Hv_IBSC_PGSB_r1||HORVU2Hr1G046390.5|3|1),NON_SYNONYMOUS_CODING(MODE…
SCRI_RS_236995	chr2H:248555805(validated)	EFF=SYNONYMOUS_CODING(LOW|SILENT|gaA/gaG|E144||HORVU2Hr1G046390|Hv_IBSC_PGSB_r1||HORVU2Hr1G046390.1|2|1|WARNING_TRANSCRIPT_INCOMPLETE),SYNONYMOUS_CODING(LOW|SILENT|gaA/gaG|E144||HORVU2Hr1G046390|Hv_IBSC_PGSB_r1||HORVU2Hr1G046390.5|2|1),SYNONYMOUS_CODING(LOW|SILENT|gaA/gaG|E144||HORVU2Hr1G046390|Hv_IBSC_PGSB_r1||HORVU2Hr1G046390.6|2|1),SYNONYMOUS_CODING(LOW|SILENT|gaA/gaG|E36||HORVU2Hr1G046390|Hv_…
SCRI_RS_159228	chr2H:24866696(validated)	EFF=DOWNSTREAM(MODIFIER||3322|||HORVU2Hr1G011820|Hv_IBSC_PGSB_r1||HORVU2Hr1G011820.1||1|WARNING_TRANSCRIPT_INCOMPLETE),NON_SYNONYMOUS_CODING(MODERATE|MISSENSE|Caa/Gaa|Q204E||HORVU2Hr1G011810|Hv_IBSC_PGSB_r1||HORVU2Hr1G011810.5|1|1|WARNING_TRANSCRIPT_NO_START_CODON),NON_SYNONYMOUS_CODING(MODERATE|MISSENSE|Caa/Gaa|Q215E||HORVU2Hr1G011810|Hv_IBSC_PGSB_r1||HORVU2Hr1G011810.1|1|1|WARNING_TRANSCRIPT_NO…
12_30042	chr2H:252052546(validated)	EFF=INTRON(MODIFIER|||||HORVU2Hr1G046660|Hv_IBSC_PGSB_r1||HORVU2Hr1G046660.10|8|1),INTRON(MODIFIER|||||HORVU2Hr1G046660|Hv_IBSC_PGSB_r1||HORVU2Hr1G046660.11|7|1),INTRON(MODIFIER|||||HORVU2Hr1G046660|Hv_IBSC_PGSB_r1||HORVU2Hr1G046660.12|7|1),INTRON(MODIFIER|||||HORVU2Hr1G046660|Hv_IBSC_PGSB_r1||HORVU2Hr1G046660.13|8|1),INTRON(MODIFIER|||||HORVU2Hr1G046660|Hv_IBSC_PGSB_r1||HORVU2Hr1G046660.2|7|1),I…
SCRI_RS_160277	chr2H:252287924(unvalidated)
12_10099	chr2H:253188606(validated)	EFF=DOWNSTREAM(MODIFIER||1034|||HORVU2Hr1G046740|Hv_IBSC_PGSB_r1||HORVU2Hr1G046740.31||1|WARNING_TRANSCRIPT_INCOMPLETE),DOWNSTREAM(MODIFIER||1973|||HORVU2Hr1G046730|Hv_IBSC_PGSB_r1||HORVU2Hr1G046730.1||1),DOWNSTREAM(MODIFIER||715|||HORVU2Hr1G046740|Hv_IBSC_PGSB_r1||HORVU2Hr1G046740.25||1|WARNING_TRANSCRIPT_INCOMPLETE),DOWNSTREAM(MODIFIER||715|||HORVU2Hr1G046740|Hv_IBSC_PGSB_r1||HORVU2Hr1G046740.2…
2802-685	chr2H:254972206(validated)	EFF=DOWNSTREAM(MODIFIER||1032|||HORVU2Hr1G046860|Hv_IBSC_PGSB_r1||HORVU2Hr1G046860.1||1|WARNING_TRANSCRIPT_NO_START_CODON),UPSTREAM(MODIFIER||176|||HORVU2Hr1G046870|Hv_IBSC_PGSB_r1||HORVU2Hr1G046870.3||1|WARNING_TRANSCRIPT_INCOMPLETE),UPSTREAM(MODIFIER||184|||HORVU2Hr1G046870|Hv_IBSC_PGSB_r1||HORVU2Hr1G046870.2||1|WARNING_TRANSCRIPT_INCOMPLETE),UPSTREAM(MODIFIER||187|||HORVU2Hr1G046870|Hv_IBSC_PG…
SCRI_RS_190423	chr2H:25839097(validated)	EFF=SYNONYMOUS_CODING(LOW|SILENT|ggT/ggG|G286||HORVU2Hr1G012210|Hv_IBSC_PGSB_r1||HORVU2Hr1G012210.7|1|1|WARNING_TRANSCRIPT_NO_START_CODON),SYNONYMOUS_CODING(LOW|SILENT|ggT/ggG|G291||HORVU2Hr1G012210|Hv_IBSC_PGSB_r1||HORVU2Hr1G012210.6|1|1|WARNING_TRANSCRIPT_NO_START_CODON),SYNONYMOUS_CODING(LOW|SILENT|ggT/ggG|G292||HORVU2Hr1G012210|Hv_IBSC_PGSB_r1||HORVU2Hr1G012210.5|1|1|WARNING_TRANSCRIPT_NO_STA…
SCRI_RS_205712	chr2H:25840550(validated)	EFF=DOWNSTREAM(MODIFIER||787|||HORVU2Hr1G012210|Hv_IBSC_PGSB_r1||HORVU2Hr1G012210.2||1|WARNING_TRANSCRIPT_NO_START_CODON),UTR_3_PRIME(MODIFIER||787|||HORVU2Hr1G012210|Hv_IBSC_PGSB_r1||HORVU2Hr1G012210.1|9|1),UTR_3_PRIME(MODIFIER||787|||HORVU2Hr1G012210|Hv_IBSC_PGSB_r1||HORVU2Hr1G012210.3|3|1),UTR_3_PRIME(MODIFIER||787|||HORVU2Hr1G012210|Hv_IBSC_PGSB_r1||HORVU2Hr1G012210.4|2|1|WARNING_TRANSCRIPT_N…
SCRI_RS_196192	chr2H:26048481(validated)	EFF=SYNONYMOUS_CODING(LOW|SILENT|caA/caG|Q49||HORVU2Hr1G012360|Hv_IBSC_PGSB_r1||HORVU2Hr1G012360.1|1|1|WARNING_TRANSCRIPT_INCOMPLETE),SYNONYMOUS_CODING(LOW|SILENT|caA/caG|Q49||HORVU2Hr1G012360|Hv_IBSC_PGSB_r1||HORVU2Hr1G012360.2|1|1),SYNONYMOUS_CODING(LOW|SILENT|caA/caG|Q49||HORVU2Hr1G012360|Hv_IBSC_PGSB_r1||HORVU2Hr1G012360.3|2|1),UPSTREAM(MODIFIER||3291|||HORVU2Hr1G012280|Hv_IBSC_PGSB_r1||HORVU…
SCRI_RS_151921	chr2H:260799724(validated)	EFF=DOWNSTREAM(MODIFIER||4120|||HORVU2Hr1G047580|Hv_IBSC_PGSB_r1||HORVU2Hr1G047580.1||1|WARNING_TRANSCRIPT_NO_START_CODON),DOWNSTREAM(MODIFIER||4237|||HORVU2Hr1G047580|Hv_IBSC_PGSB_r1||HORVU2Hr1G047580.2||1),DOWNSTREAM(MODIFIER||4480|||HORVU2Hr1G047590|Hv_IBSC_PGSB_r1||HORVU2Hr1G047590.1||1),SYNONYMOUS_CODING(LOW|SILENT|ctA/ctG|L213||HORVU2Hr1G047550|Hv_IBSC_PGSB_r1||HORVU2Hr1G047550.6|2|1|WARNIN…
SCRI_RS_193756	chr2H:260927052(validated)	EFF=DOWNSTREAM(MODIFIER||1528|||HORVU2Hr1G047630|Hv_IBSC_PGSB_r1||HORVU2Hr1G047630.33||1),DOWNSTREAM(MODIFIER||390|||HORVU2Hr1G047630|Hv_IBSC_PGSB_r1||HORVU2Hr1G047630.32||1|WARNING_TRANSCRIPT_NO_START_CODON),INTRON(MODIFIER|||||HORVU2Hr1G047630|Hv_IBSC_PGSB_r1||HORVU2Hr1G047630.10|6|1|WARNING_TRANSCRIPT_INCOMPLETE),INTRON(MODIFIER|||||HORVU2Hr1G047630|Hv_IBSC_PGSB_r1||HORVU2Hr1G047630.12|7|1|WAR…
12_10777	chr2H:26199616(validated)	EFF=DOWNSTREAM(MODIFIER||127|||HORVU2Hr1G012440|Hv_IBSC_PGSB_r1||HORVU2Hr1G012440.4||1|WARNING_TRANSCRIPT_NO_START_CODON),DOWNSTREAM(MODIFIER||127|||HORVU2Hr1G012440|Hv_IBSC_PGSB_r1||HORVU2Hr1G012440.5||1|WARNING_TRANSCRIPT_NO_START_CODON),DOWNSTREAM(MODIFIER||149|||HORVU2Hr1G012440|Hv_IBSC_PGSB_r1||HORVU2Hr1G012440.6||1),DOWNSTREAM(MODIFIER||43|||HORVU2Hr1G012440|Hv_IBSC_PGSB_r1||HORVU2Hr1G01244…
SCRI_RS_192386	chr2H:26303345(unvalidated)|chr2H:581009491(unvalidated)
SCRI_RS_166806	chr2H:26308(validated)	EFF=DOWNSTREAM(MODIFIER||1925|||HORVU2Hr1G000020|Hv_IBSC_PGSB_r1||HORVU2Hr1G000020.1||1),NON_SYNONYMOUS_CODING(MODERATE|MISSENSE|atA/atG|I132M||HORVU2Hr1G000010|Hv_IBSC_PGSB_r1||HORVU2Hr1G000010.10|5|1),NON_SYNONYMOUS_CODING(MODERATE|MISSENSE|atA/atG|I132M||HORVU2Hr1G000010|Hv_IBSC_PGSB_r1||HORVU2Hr1G000010.11|5|1),NON_SYNONYMOUS_CODING(MODERATE|MISSENSE|atA/atG|I132M||HORVU2Hr1G000010|Hv_IBSC_PG…
SCRI_RS_185513	chr2H:265054468(validated)	EFF=DOWNSTREAM(MODIFIER||352|||HORVU2Hr1G047880|Hv_IBSC_PGSB_r1||HORVU2Hr1G047880.9||1),DOWNSTREAM(MODIFIER||357|||HORVU2Hr1G047880|Hv_IBSC_PGSB_r1||HORVU2Hr1G047880.18||1),DOWNSTREAM(MODIFIER||358|||HORVU2Hr1G047880|Hv_IBSC_PGSB_r1||HORVU2Hr1G047880.1||1|WARNING_TRANSCRIPT_NO_START_CODON),DOWNSTREAM(MODIFIER||363|||HORVU2Hr1G047880|Hv_IBSC_PGSB_r1||HORVU2Hr1G047880.3||1|WARNING_TRANSCRIPT_NO_STA…
SCRI_RS_220718	chr2H:265528324(validated)	EFF=DOWNSTREAM(MODIFIER||107|||HORVU2Hr1G047890|Hv_IBSC_PGSB_r1||HORVU2Hr1G047890.17||1),DOWNSTREAM(MODIFIER||107|||HORVU2Hr1G047890|Hv_IBSC_PGSB_r1||HORVU2Hr1G047890.3||1),DOWNSTREAM(MODIFIER||322|||HORVU2Hr1G047890|Hv_IBSC_PGSB_r1||HORVU2Hr1G047890.1||1),DOWNSTREAM(MODIFIER||322|||HORVU2Hr1G047890|Hv_IBSC_PGSB_r1||HORVU2Hr1G047890.2||1),DOWNSTREAM(MODIFIER||332|||HORVU2Hr1G047890|Hv_IBSC_PGSB_r…
SCRI_RS_220670	chr2H:266196447(validated)	EFF=UPSTREAM(MODIFIER||4100|||HORVU2Hr1G047970|Hv_IBSC_PGSB_r1||HORVU2Hr1G047970.1||1),UPSTREAM(MODIFIER||4186|||HORVU2Hr1G047970|Hv_IBSC_PGSB_r1||HORVU2Hr1G047970.2||1|WARNING_TRANSCRIPT_NO_START_CODON),UPSTREAM(MODIFIER||4846|||HORVU2Hr1G047960|Hv_IBSC_PGSB_r1||HORVU2Hr1G047960.11||1),UPSTREAM(MODIFIER||4866|||HORVU2Hr1G047960|Hv_IBSC_PGSB_r1||HORVU2Hr1G047960.12||1),UTR_5_PRIME(MODIFIER||12434…
7959-829	chr2H:267303750(validated)	EFF=DOWNSTREAM(MODIFIER||1158|||HORVU2Hr1G048100|Hv_IBSC_PGSB_r1||HORVU2Hr1G048100.14||1),DOWNSTREAM(MODIFIER||1234|||HORVU2Hr1G048110|Hv_IBSC_PGSB_r1||HORVU2Hr1G048110.9||1),DOWNSTREAM(MODIFIER||1284|||HORVU2Hr1G048110|Hv_IBSC_PGSB_r1||HORVU2Hr1G048110.10||1|WARNING_TRANSCRIPT_INCOMPLETE),DOWNSTREAM(MODIFIER||490|||HORVU2Hr1G048100|Hv_IBSC_PGSB_r1||HORVU2Hr1G048100.11||1),DOWNSTREAM(MODIFIER||49…
12_21288	chr2H:267304061(validated)	EFF=DOWNSTREAM(MODIFIER||1023|||HORVU2Hr1G048100|Hv_IBSC_PGSB_r1||HORVU2Hr1G048100.12||1),DOWNSTREAM(MODIFIER||1023|||HORVU2Hr1G048100|Hv_IBSC_PGSB_r1||HORVU2Hr1G048100.7||1),DOWNSTREAM(MODIFIER||1040|||HORVU2Hr1G048100|Hv_IBSC_PGSB_r1||HORVU2Hr1G048100.3||1|WARNING_TRANSCRIPT_NO_START_CODON),DOWNSTREAM(MODIFIER||1040|||HORVU2Hr1G048100|Hv_IBSC_PGSB_r1||HORVU2Hr1G048100.4||1),DOWNSTREAM(MODIFIER|…
SCRI_RS_235694	chr2H:269489889(validated)	EFF=NON_SYNONYMOUS_CODING(MODERATE|MISSENSE|Cgt/Tgt|R26C||HORVU2Hr1G048290|Hv_IBSC_PGSB_r1||HORVU2Hr1G048290.12|3|1),NON_SYNONYMOUS_CODING(MODERATE|MISSENSE|Cgt/Tgt|R26C||HORVU2Hr1G048290|Hv_IBSC_PGSB_r1||HORVU2Hr1G048290.15|3|1),NON_SYNONYMOUS_CODING(MODERATE|MISSENSE|Cgt/Tgt|R26C||HORVU2Hr1G048290|Hv_IBSC_PGSB_r1||HORVU2Hr1G048290.16|3|1),NON_SYNONYMOUS_CODING(MODERATE|MISSENSE|Cgt/Tgt|R26C||HO…
SCRI_RS_145190	chr2H:26954065(validated)	EFF=DOWNSTREAM(MODIFIER||161|||HORVU2Hr1G012710|Hv_IBSC_PGSB_r1||HORVU2Hr1G012710.6||1|WARNING_TRANSCRIPT_NO_START_CODON),DOWNSTREAM(MODIFIER||3656|||HORVU2Hr1G012710|Hv_IBSC_PGSB_r1||HORVU2Hr1G012710.8||1),DOWNSTREAM(MODIFIER||498|||HORVU2Hr1G012710|Hv_IBSC_PGSB_r1||HORVU2Hr1G012710.7||1),INTRON(MODIFIER|||||HORVU2Hr1G012710|Hv_IBSC_PGSB_r1||HORVU2Hr1G012710.4|5|1|WARNING_TRANSCRIPT_NO_START_COD…
SCRI_RS_153798	chr2H:27205104(unvalidated)|chr2H:27233277(unvalidated)
SCRI_RS_233272	chr2H:27378150(unvalidated)
12_30179	chr2H:274546392(unvalidated)
SCRI_RS_165171	chr2H:2768976(validated)	EFF=DOWNSTREAM(MODIFIER||152|||HORVU2Hr1G001300|Hv_IBSC_PGSB_r1||HORVU2Hr1G001300.1||1|WARNING_TRANSCRIPT_NO_START_CODON),DOWNSTREAM(MODIFIER||2022|||HORVU2Hr1G001310|Hv_IBSC_PGSB_r1||HORVU2Hr1G001310.30||1|WARNING_TRANSCRIPT_NO_START_CODON),DOWNSTREAM(MODIFIER||2025|||HORVU2Hr1G001310|Hv_IBSC_PGSB_r1||HORVU2Hr1G001310.31||1|WARNING_TRANSCRIPT_NO_START_CODON),DOWNSTREAM(MODIFIER||239|||HORVU2Hr1G…
SCRI_RS_166816	chr2H:2773000(validated)	EFF=DOWNSTREAM(MODIFIER||3695|||HORVU2Hr1G001310|Hv_IBSC_PGSB_r1||HORVU2Hr1G001310.32||1|WARNING_TRANSCRIPT_NO_START_CODON),DOWNSTREAM(MODIFIER||4176|||HORVU2Hr1G001300|Hv_IBSC_PGSB_r1||HORVU2Hr1G001300.1||1|WARNING_TRANSCRIPT_NO_START_CODON),NON_SYNONYMOUS_CODING(MODERATE|MISSENSE|Ggc/Agc|G19S||HORVU2Hr1G001310|Hv_IBSC_PGSB_r1||HORVU2Hr1G001310.21|1|1|WARNING_TRANSCRIPT_NO_START_CODON),NON_SYNON…
SCRI_RS_210172	chr2H:28063882(unvalidated)
SCRI_RS_231372	chr2H:283233450(unvalidated)
SCRI_RS_175550	chr2H:2847136(validated)	EFF=DOWNSTREAM(MODIFIER||1141|||HORVU2Hr1G001360|Hv_IBSC_PGSB_r1||HORVU2Hr1G001360.4||1),DOWNSTREAM(MODIFIER||1141|||HORVU2Hr1G001360|Hv_IBSC_PGSB_r1||HORVU2Hr1G001360.5||1),DOWNSTREAM(MODIFIER||1619|||HORVU2Hr1G001350|Hv_IBSC_PGSB_r1||HORVU2Hr1G001350.3||1|WARNING_TRANSCRIPT_NO_START_CODON),DOWNSTREAM(MODIFIER||77|||HORVU2Hr1G001350|Hv_IBSC_PGSB_r1||HORVU2Hr1G001350.1||1),DOWNSTREAM(MODIFIER||81…
SCRI_RS_136200	chr2H:2850260(validated)	EFF=DOWNSTREAM(MODIFIER||3092|||HORVU2Hr1G001350|Hv_IBSC_PGSB_r1||HORVU2Hr1G001350.2||1),DOWNSTREAM(MODIFIER||3107|||HORVU2Hr1G001350|Hv_IBSC_PGSB_r1||HORVU2Hr1G001350.4||1),DOWNSTREAM(MODIFIER||3201|||HORVU2Hr1G001350|Hv_IBSC_PGSB_r1||HORVU2Hr1G001350.1||1),DOWNSTREAM(MODIFIER||4743|||HORVU2Hr1G001350|Hv_IBSC_PGSB_r1||HORVU2Hr1G001350.3||1|WARNING_TRANSCRIPT_NO_START_CODON),SYNONYMOUS_CODING(LOW…
SCRI_RS_196316	chr2H:28615854(validated)	EFF=NON_SYNONYMOUS_CODING(MODERATE|MISSENSE|Ctg/Atg|L159M||HORVU2Hr1G013090|Hv_IBSC_PGSB_r1||HORVU2Hr1G013090.1|1|1|WARNING_TRANSCRIPT_NO_START_CODON),NON_SYNONYMOUS_CODING(MODERATE|MISSENSE|Ctg/Atg|L21M||HORVU2Hr1G013090|Hv_IBSC_PGSB_r1||HORVU2Hr1G013090.3|1|1|WARNING_TRANSCRIPT_NO_START_CODON),NON_SYNONYMOUS_CODING(MODERATE|MISSENSE|Ctg/Atg|L63M||HORVU2Hr1G013090|Hv_IBSC_PGSB_r1||HORVU2Hr1G0130…
12_30872	chr2H:29124597(validated)	EFF=INTRON(MODIFIER|||||HORVU2Hr1G013400|Hv_IBSC_PGSB_r1||HORVU2Hr1G013400.10|2|1),INTRON(MODIFIER|||||HORVU2Hr1G013400|Hv_IBSC_PGSB_r1||HORVU2Hr1G013400.11|2|1),INTRON(MODIFIER|||||HORVU2Hr1G013400|Hv_IBSC_PGSB_r1||HORVU2Hr1G013400.12|2|1),INTRON(MODIFIER|||||HORVU2Hr1G013400|Hv_IBSC_PGSB_r1||HORVU2Hr1G013400.13|3|1),INTRON(MODIFIER|||||HORVU2Hr1G013400|Hv_IBSC_PGSB_r1||HORVU2Hr1G013400.14|3|1),…
BK_12	chr2H:29125743(validated)	EFF=DOWNSTREAM(MODIFIER||3914|||HORVU2Hr1G013420|Hv_IBSC_PGSB_r1||HORVU2Hr1G013420.1||1|WARNING_TRANSCRIPT_INCOMPLETE),DOWNSTREAM(MODIFIER||3915|||HORVU2Hr1G013420|Hv_IBSC_PGSB_r1||HORVU2Hr1G013420.2||1),DOWNSTREAM(MODIFIER||3949|||HORVU2Hr1G013420|Hv_IBSC_PGSB_r1||HORVU2Hr1G013420.3||1|WARNING_TRANSCRIPT_NO_START_CODON),DOWNSTREAM(MODIFIER||4016|||HORVU2Hr1G013420|Hv_IBSC_PGSB_r1||HORVU2Hr1G0134…
12_30870	chr2H:29126143(validated)	EFF=DOWNSTREAM(MODIFIER||3514|||HORVU2Hr1G013420|Hv_IBSC_PGSB_r1||HORVU2Hr1G013420.1||1|WARNING_TRANSCRIPT_INCOMPLETE),DOWNSTREAM(MODIFIER||3515|||HORVU2Hr1G013420|Hv_IBSC_PGSB_r1||HORVU2Hr1G013420.2||1),DOWNSTREAM(MODIFIER||3549|||HORVU2Hr1G013420|Hv_IBSC_PGSB_r1||HORVU2Hr1G013420.3||1|WARNING_TRANSCRIPT_NO_START_CODON),DOWNSTREAM(MODIFIER||3616|||HORVU2Hr1G013420|Hv_IBSC_PGSB_r1||HORVU2Hr1G0134…
BK_13	chr2H:29126530(validated)	EFF=DOWNSTREAM(MODIFIER||3127|||HORVU2Hr1G013420|Hv_IBSC_PGSB_r1||HORVU2Hr1G013420.1||1|WARNING_TRANSCRIPT_INCOMPLETE),DOWNSTREAM(MODIFIER||3128|||HORVU2Hr1G013420|Hv_IBSC_PGSB_r1||HORVU2Hr1G013420.2||1),DOWNSTREAM(MODIFIER||3162|||HORVU2Hr1G013420|Hv_IBSC_PGSB_r1||HORVU2Hr1G013420.3||1|WARNING_TRANSCRIPT_NO_START_CODON),DOWNSTREAM(MODIFIER||3229|||HORVU2Hr1G013420|Hv_IBSC_PGSB_r1||HORVU2Hr1G0134…
12_30871	chr2H:29127021(validated)	EFF=DOWNSTREAM(MODIFIER||2636|||HORVU2Hr1G013420|Hv_IBSC_PGSB_r1||HORVU2Hr1G013420.1||1|WARNING_TRANSCRIPT_INCOMPLETE),DOWNSTREAM(MODIFIER||2637|||HORVU2Hr1G013420|Hv_IBSC_PGSB_r1||HORVU2Hr1G013420.2||1),DOWNSTREAM(MODIFIER||2671|||HORVU2Hr1G013420|Hv_IBSC_PGSB_r1||HORVU2Hr1G013420.3||1|WARNING_TRANSCRIPT_NO_START_CODON),DOWNSTREAM(MODIFIER||2738|||HORVU2Hr1G013420|Hv_IBSC_PGSB_r1||HORVU2Hr1G0134…
BK_14	chr2H:29127021(validated)	EFF=DOWNSTREAM(MODIFIER||2636|||HORVU2Hr1G013420|Hv_IBSC_PGSB_r1||HORVU2Hr1G013420.1||1|WARNING_TRANSCRIPT_INCOMPLETE),DOWNSTREAM(MODIFIER||2637|||HORVU2Hr1G013420|Hv_IBSC_PGSB_r1||HORVU2Hr1G013420.2||1),DOWNSTREAM(MODIFIER||2671|||HORVU2Hr1G013420|Hv_IBSC_PGSB_r1||HORVU2Hr1G013420.3||1|WARNING_TRANSCRIPT_NO_START_CODON),DOWNSTREAM(MODIFIER||2738|||HORVU2Hr1G013420|Hv_IBSC_PGSB_r1||HORVU2Hr1G0134…
BK_15	chr2H:29127414(validated)	EFF=DOWNSTREAM(MODIFIER||2243|||HORVU2Hr1G013420|Hv_IBSC_PGSB_r1||HORVU2Hr1G013420.1||1|WARNING_TRANSCRIPT_INCOMPLETE),DOWNSTREAM(MODIFIER||2244|||HORVU2Hr1G013420|Hv_IBSC_PGSB_r1||HORVU2Hr1G013420.2||1),DOWNSTREAM(MODIFIER||2278|||HORVU2Hr1G013420|Hv_IBSC_PGSB_r1||HORVU2Hr1G013420.3||1|WARNING_TRANSCRIPT_NO_START_CODON),DOWNSTREAM(MODIFIER||2345|||HORVU2Hr1G013420|Hv_IBSC_PGSB_r1||HORVU2Hr1G0134…
SCRI_RS_195810	chr2H:29203947(validated)	EFF=NON_SYNONYMOUS_CODING(MODERATE|MISSENSE|tAc/tGc|Y120C||HORVU2Hr1G013450|Hv_IBSC_PGSB_r1||HORVU2Hr1G013450.7|3|1|WARNING_TRANSCRIPT_NO_START_CODON),NON_SYNONYMOUS_CODING(MODERATE|MISSENSE|tAc/tGc|Y153C||HORVU2Hr1G013450|Hv_IBSC_PGSB_r1||HORVU2Hr1G013450.12|2|1|WARNING_TRANSCRIPT_INCOMPLETE),NON_SYNONYMOUS_CODING(MODERATE|MISSENSE|tAc/tGc|Y158C||HORVU2Hr1G013450|Hv_IBSC_PGSB_r1||HORVU2Hr1G01345…
12_20878	chr2H:294598697(validated)	EFF=DOWNSTREAM(MODIFIER||112|||HORVU2Hr1G050640|Hv_IBSC_PGSB_r1||HORVU2Hr1G050640.9||1),UTR_3_PRIME(MODIFIER||112|||HORVU2Hr1G050640|Hv_IBSC_PGSB_r1||HORVU2Hr1G050640.10|8|1),UTR_3_PRIME(MODIFIER||112|||HORVU2Hr1G050640|Hv_IBSC_PGSB_r1||HORVU2Hr1G050640.11|6|1|WARNING_TRANSCRIPT_NO_START_CODON),UTR_3_PRIME(MODIFIER||112|||HORVU2Hr1G050640|Hv_IBSC_PGSB_r1||HORVU2Hr1G050640.1|9|1),UTR_3_PRIME(MODIF…
12_30582	chr2H:294631197(validated)	EFF=NON_SYNONYMOUS_CODING(MODERATE|MISSENSE|cGa/cAa|R73Q||HORVU2Hr1G050740|Hv_IBSC_PGSB_r1||HORVU2Hr1G050740.6|1|1|WARNING_TRANSCRIPT_NO_START_CODON),NON_SYNONYMOUS_CODING(MODERATE|MISSENSE|cGa/cAa|R74Q||HORVU2Hr1G050740|Hv_IBSC_PGSB_r1||HORVU2Hr1G050740.1|1|1),NON_SYNONYMOUS_CODING(MODERATE|MISSENSE|cGa/cAa|R74Q||HORVU2Hr1G050740|Hv_IBSC_PGSB_r1||HORVU2Hr1G050740.2|1|1),NON_SYNONYMOUS_CODING(MOD…
SCRI_RS_131218	chr2H:29839795(validated)	EFF=DOWNSTREAM(MODIFIER||2323|||HORVU2Hr1G013790|Hv_IBSC_PGSB_r1||HORVU2Hr1G013790.27||1),DOWNSTREAM(MODIFIER||45|||HORVU2Hr1G013790|Hv_IBSC_PGSB_r1||HORVU2Hr1G013790.26||1|WARNING_TRANSCRIPT_INCOMPLETE),NON_SYNONYMOUS_CODING(MODERATE|MISSENSE|Gcg/Acg|A480T||HORVU2Hr1G013790|Hv_IBSC_PGSB_r1||HORVU2Hr1G013790.23|28|1),NON_SYNONYMOUS_CODING(MODERATE|MISSENSE|cGc/cAc|R1103H||HORVU2Hr1G013790|Hv_IBSC…
SCRI_RS_188893	chr2H:29839795(validated)	EFF=DOWNSTREAM(MODIFIER||2323|||HORVU2Hr1G013790|Hv_IBSC_PGSB_r1||HORVU2Hr1G013790.27||1),DOWNSTREAM(MODIFIER||45|||HORVU2Hr1G013790|Hv_IBSC_PGSB_r1||HORVU2Hr1G013790.26||1|WARNING_TRANSCRIPT_INCOMPLETE),NON_SYNONYMOUS_CODING(MODERATE|MISSENSE|Gcg/Acg|A480T||HORVU2Hr1G013790|Hv_IBSC_PGSB_r1||HORVU2Hr1G013790.23|28|1),NON_SYNONYMOUS_CODING(MODERATE|MISSENSE|cGc/cAc|R1103H||HORVU2Hr1G013790|Hv_IBSC…
SCRI_RS_174063	chr2H:30092626(unvalidated)
SCRI_RS_158256	chr2H:304087451(validated)	EFF=DOWNSTREAM(MODIFIER||4764|||HORVU2Hr1G051640|Hv_IBSC_PGSB_r1||HORVU2Hr1G051640.3||1|WARNING_TRANSCRIPT_NO_START_CODON),DOWNSTREAM(MODIFIER||634|||HORVU2Hr1G051660|Hv_IBSC_PGSB_r1||HORVU2Hr1G051660.3||1|WARNING_TRANSCRIPT_NO_START_CODON),INTRON(MODIFIER|||||HORVU2Hr1G051650|Hv_IBSC_PGSB_r1||HORVU2Hr1G051650.2|2|1),START_GAINED(LOW|||||HORVU2Hr1G051660|Hv_IBSC_PGSB_r1||HORVU2Hr1G051660.1|1|1),U…
SCRI_RS_176173	chr2H:306732414(validated)	EFF=DOWNSTREAM(MODIFIER||209|||HORVU2Hr1G051850|Hv_IBSC_PGSB_r1||HORVU2Hr1G051850.1||1),DOWNSTREAM(MODIFIER||209|||HORVU2Hr1G051850|Hv_IBSC_PGSB_r1||HORVU2Hr1G051850.2||1),DOWNSTREAM(MODIFIER||209|||HORVU2Hr1G051850|Hv_IBSC_PGSB_r1||HORVU2Hr1G051850.3||1),NON_SYNONYMOUS_CODING(MODERATE|MISSENSE|Aga/Gga|R347G||HORVU2Hr1G051850|Hv_IBSC_PGSB_r1||HORVU2Hr1G051850.7|4|1|WARNING_TRANSCRIPT_NO_START_COD…
SCRI_RS_130264	chr2H:306740140(unvalidated)
SCRI_RS_232669	chr2H:308495899(validated)	EFF=DOWNSTREAM(MODIFIER||213|||HORVU2Hr1G052030|Hv_IBSC_PGSB_r1||HORVU2Hr1G052030.5||1),DOWNSTREAM(MODIFIER||220|||HORVU2Hr1G052030|Hv_IBSC_PGSB_r1||HORVU2Hr1G052030.7||1),DOWNSTREAM(MODIFIER||220|||HORVU2Hr1G052030|Hv_IBSC_PGSB_r1||HORVU2Hr1G052030.8||1),DOWNSTREAM(MODIFIER||224|||HORVU2Hr1G052030|Hv_IBSC_PGSB_r1||HORVU2Hr1G052030.10||1|WARNING_TRANSCRIPT_NO_START_CODON),DOWNSTREAM(MODIFIER||273…
SCRI_RS_186387	chr2H:30898435(validated)	EFF=DOWNSTREAM(MODIFIER||1349|||HORVU2Hr1G014140|Hv_IBSC_PGSB_r1||HORVU2Hr1G014140.11||1|WARNING_TRANSCRIPT_INCOMPLETE),DOWNSTREAM(MODIFIER||181|||HORVU2Hr1G014130|Hv_IBSC_PGSB_r1||HORVU2Hr1G014130.13||1),DOWNSTREAM(MODIFIER||181|||HORVU2Hr1G014130|Hv_IBSC_PGSB_r1||HORVU2Hr1G014130.16||1|WARNING_TRANSCRIPT_NO_START_CODON),DOWNSTREAM(MODIFIER||215|||HORVU2Hr1G014130|Hv_IBSC_PGSB_r1||HORVU2Hr1G0141…
SCRI_RS_143250	chr2H:30899369(unvalidated)
SCRI_RS_170337	chr2H:30903032(validated)	EFF=DOWNSTREAM(MODIFIER||4368|||HORVU2Hr1G014130|Hv_IBSC_PGSB_r1||HORVU2Hr1G014130.8||1|WARNING_TRANSCRIPT_NO_START_CODON),DOWNSTREAM(MODIFIER||4391|||HORVU2Hr1G014130|Hv_IBSC_PGSB_r1||HORVU2Hr1G014130.3||1),DOWNSTREAM(MODIFIER||4391|||HORVU2Hr1G014130|Hv_IBSC_PGSB_r1||HORVU2Hr1G014130.4||1|WARNING_TRANSCRIPT_NO_START_CODON),DOWNSTREAM(MODIFIER||4394|||HORVU2Hr1G014130|Hv_IBSC_PGSB_r1||HORVU2Hr1G…
SCRI_RS_187638	chr2H:31115(validated)	EFF=DOWNSTREAM(MODIFIER||1363|||HORVU2Hr1G000010|Hv_IBSC_PGSB_r1||HORVU2Hr1G000010.39||1),DOWNSTREAM(MODIFIER||2766|||HORVU2Hr1G000030|Hv_IBSC_PGSB_r1||HORVU2Hr1G000030.1||1),DOWNSTREAM(MODIFIER||728|||HORVU2Hr1G000010|Hv_IBSC_PGSB_r1||HORVU2Hr1G000010.27||1),INTRON(MODIFIER|||||HORVU2Hr1G000010|Hv_IBSC_PGSB_r1||HORVU2Hr1G000010.12|16|1),INTRON(MODIFIER|||||HORVU2Hr1G000010|Hv_IBSC_PGSB_r1||HORVU…
SCRI_RS_173486	chr2H:3116896(validated)	EFF=DOWNSTREAM(MODIFIER||422|||HORVU2Hr1G001480|Hv_IBSC_PGSB_r1||HORVU2Hr1G001480.8||1),DOWNSTREAM(MODIFIER||425|||HORVU2Hr1G001480|Hv_IBSC_PGSB_r1||HORVU2Hr1G001480.7||1),DOWNSTREAM(MODIFIER||436|||HORVU2Hr1G001480|Hv_IBSC_PGSB_r1||HORVU2Hr1G001480.6||1),DOWNSTREAM(MODIFIER||477|||HORVU2Hr1G001490|Hv_IBSC_PGSB_r1||HORVU2Hr1G001490.1||1|WARNING_TRANSCRIPT_NO_START_CODON),DOWNSTREAM(MODIFIER||636|…
SCRI_RS_120529	chr2H:31559459(validated)	EFF=DOWNSTREAM(MODIFIER||1747|||HORVU2Hr1G014440|Hv_IBSC_PGSB_r1||HORVU2Hr1G014440.4||1),INTRON(MODIFIER|||||HORVU2Hr1G014440|Hv_IBSC_PGSB_r1||HORVU2Hr1G014440.7|4|1),SYNONYMOUS_CODING(LOW|SILENT|atC/atT|I164||HORVU2Hr1G014440|Hv_IBSC_PGSB_r1||HORVU2Hr1G014440.8|2|1),SYNONYMOUS_CODING(LOW|SILENT|atC/atT|I437||HORVU2Hr1G014440|Hv_IBSC_PGSB_r1||HORVU2Hr1G014440.3|7|1),SYNONYMOUS_CODING(LOW|SILENT|a…
5880-2547	chr2H:31559962(validated)	EFF=DOWNSTREAM(MODIFIER||2250|||HORVU2Hr1G014440|Hv_IBSC_PGSB_r1||HORVU2Hr1G014440.4||1),DOWNSTREAM(MODIFIER||35|||HORVU2Hr1G014440|Hv_IBSC_PGSB_r1||HORVU2Hr1G014440.3||1),DOWNSTREAM(MODIFIER||35|||HORVU2Hr1G014440|Hv_IBSC_PGSB_r1||HORVU2Hr1G014440.5||1|WARNING_TRANSCRIPT_NO_START_CODON),DOWNSTREAM(MODIFIER||44|||HORVU2Hr1G014440|Hv_IBSC_PGSB_r1||HORVU2Hr1G014440.7||1),UPSTREAM(MODIFIER||1673|||H…
SCRI_RS_192783	chr2H:31563128(unvalidated)
SCRI_RS_182270	chr2H:31770963(validated)	EFF=DOWNSTREAM(MODIFIER||1304|||HORVU2Hr1G014540|Hv_IBSC_PGSB_r1||HORVU2Hr1G014540.1||1|WARNING_TRANSCRIPT_NO_START_CODON),DOWNSTREAM(MODIFIER||3106|||HORVU2Hr1G014560|Hv_IBSC_PGSB_r1||HORVU2Hr1G014560.1||1),SYNONYMOUS_CODING(LOW|SILENT|gaC/gaT|D112||HORVU2Hr1G014550|Hv_IBSC_PGSB_r1||HORVU2Hr1G014550.14|2|1),SYNONYMOUS_CODING(LOW|SILENT|gaC/gaT|D124||HORVU2Hr1G014550|Hv_IBSC_PGSB_r1||HORVU2Hr1G01…
SCRI_RS_183655	chr2H:31772842(unvalidated)
2646-1277	chr2H:31787971(validated)	EFF=DOWNSTREAM(MODIFIER||191|||HORVU2Hr1G014580|Hv_IBSC_PGSB_r1||HORVU2Hr1G014580.3||1),DOWNSTREAM(MODIFIER||661|||HORVU2Hr1G014580|Hv_IBSC_PGSB_r1||HORVU2Hr1G014580.5||1),DOWNSTREAM(MODIFIER||661|||HORVU2Hr1G014580|Hv_IBSC_PGSB_r1||HORVU2Hr1G014580.6||1),UPSTREAM(MODIFIER||4790|||HORVU2Hr1G014590|Hv_IBSC_PGSB_r1||HORVU2Hr1G014590.1||1),UTR_3_PRIME(MODIFIER||142|||HORVU2Hr1G014580|Hv_IBSC_PGSB_r1…
SCRI_RS_239882	chr2H:31796285(validated)	EFF=SYNONYMOUS_CODING(LOW|SILENT|aaG/aaA|K128||HORVU2Hr1G014590|Hv_IBSC_PGSB_r1||HORVU2Hr1G014590.3|2|1|WARNING_TRANSCRIPT_NO_START_CODON),SYNONYMOUS_CODING(LOW|SILENT|aaG/aaA|K202||HORVU2Hr1G014590|Hv_IBSC_PGSB_r1||HORVU2Hr1G014590.1|2|1),SYNONYMOUS_CODING(LOW|SILENT|aaG/aaA|K207||HORVU2Hr1G014590|Hv_IBSC_PGSB_r1||HORVU2Hr1G014590.2|2|1),SYNONYMOUS_CODING(LOW|SILENT|aaG/aaA|K31||HORVU2Hr1G014590…
SCRI_RS_173164	chr2H:31796933(validated)	EFF=DOWNSTREAM(MODIFIER||204|||HORVU2Hr1G014590|Hv_IBSC_PGSB_r1||HORVU2Hr1G014590.2||1),SYNONYMOUS_CODING(LOW|SILENT|acT/acC|T247||HORVU2Hr1G014590|Hv_IBSC_PGSB_r1||HORVU2Hr1G014590.4|1|1),SYNONYMOUS_CODING(LOW|SILENT|acT/acC|T344||HORVU2Hr1G014590|Hv_IBSC_PGSB_r1||HORVU2Hr1G014590.3|2|1|WARNING_TRANSCRIPT_NO_START_CODON),SYNONYMOUS_CODING(LOW|SILENT|acT/acC|T418||HORVU2Hr1G014590|Hv_IBSC_PGSB_r1…
12_31175	chr2H:318877866(unvalidated)
12_21337	chr2H:320307108(unvalidated)
SCRI_RS_148694	chr2H:32051(validated)	EFF=DOWNSTREAM(MODIFIER||104|||HORVU2Hr1G000010|Hv_IBSC_PGSB_r1||HORVU2Hr1G000010.44||1),DOWNSTREAM(MODIFIER||129|||HORVU2Hr1G000010|Hv_IBSC_PGSB_r1||HORVU2Hr1G000010.31||1),DOWNSTREAM(MODIFIER||129|||HORVU2Hr1G000010|Hv_IBSC_PGSB_r1||HORVU2Hr1G000010.40||1|WARNING_TRANSCRIPT_NO_START_CODON),DOWNSTREAM(MODIFIER||130|||HORVU2Hr1G000010|Hv_IBSC_PGSB_r1||HORVU2Hr1G000010.32||1),DOWNSTREAM(MODIFIER||…
SCRI_RS_12516	chr2H:32081674(validated)	EFF=DOWNSTREAM(MODIFIER||1907|||HORVU2Hr1G014700|Hv_IBSC_PGSB_r1||HORVU2Hr1G014700.1||1),INTRON(MODIFIER|||||HORVU2Hr1G014710|Hv_IBSC_PGSB_r1||HORVU2Hr1G014710.3|1|1|WARNING_TRANSCRIPT_NO_START_CODON),INTRON(MODIFIER|||||HORVU2Hr1G014710|Hv_IBSC_PGSB_r1||HORVU2Hr1G014710.4|1|1|WARNING_TRANSCRIPT_NO_START_CODON),UTR_3_PRIME(MODIFIER||167|||HORVU2Hr1G014710|Hv_IBSC_PGSB_r1||HORVU2Hr1G014710.1|1|1|W…
SCRI_RS_208799	chr2H:321955408(unvalidated)
SCRI_RS_186448	chr2H:32347862(validated)	EFF=DOWNSTREAM(MODIFIER||2282|||HORVU2Hr1G014770|Hv_IBSC_PGSB_r1||HORVU2Hr1G014770.5||1),DOWNSTREAM(MODIFIER||359|||HORVU2Hr1G014770|Hv_IBSC_PGSB_r1||HORVU2Hr1G014770.3||1),DOWNSTREAM(MODIFIER||846|||HORVU2Hr1G014770|Hv_IBSC_PGSB_r1||HORVU2Hr1G014770.4||1|WARNING_TRANSCRIPT_NO_START_CODON),INTRON(MODIFIER|||||HORVU2Hr1G014770|Hv_IBSC_PGSB_r1||HORVU2Hr1G014770.1|8|1),INTRON(MODIFIER|||||HORVU2Hr1G…
2029-1143	chr2H:32348627(unvalidated)
SCRI_RS_231897	chr2H:324300399(validated)	EFF=SYNONYMOUS_CODING(LOW|SILENT|acC/acT|T460||HORVU2Hr1G053260|Hv_IBSC_PGSB_r1||HORVU2Hr1G053260.3|2|1),SYNONYMOUS_CODING(LOW|SILENT|acC/acT|T489||HORVU2Hr1G053260|Hv_IBSC_PGSB_r1||HORVU2Hr1G053260.2|2|1),SYNONYMOUS_CODING(LOW|SILENT|acC/acT|T555||HORVU2Hr1G053260|Hv_IBSC_PGSB_r1||HORVU2Hr1G053260.1|1|1)
2582-767	chr2H:3326265(unvalidated)
SCRI_RS_153693	chr2H:34039365(validated)	EFF=DOWNSTREAM(MODIFIER||2659|||HORVU2Hr1G015350|Hv_IBSC_PGSB_r1||HORVU2Hr1G015350.1||1),SYNONYMOUS_CODING(LOW|SILENT|gaT/gaC|D140||HORVU2Hr1G015340|Hv_IBSC_PGSB_r1||HORVU2Hr1G015340.7|5|1),SYNONYMOUS_CODING(LOW|SILENT|gaT/gaC|D181||HORVU2Hr1G015340|Hv_IBSC_PGSB_r1||HORVU2Hr1G015340.6|5|1),SYNONYMOUS_CODING(LOW|SILENT|gaT/gaC|D198||HORVU2Hr1G015340|Hv_IBSC_PGSB_r1||HORVU2Hr1G015340.8|3|1),SYNONYM…
SCRI_RS_155612	chr2H:34041178(validated)	EFF=DOWNSTREAM(MODIFIER||1501|||HORVU2Hr1G015340|Hv_IBSC_PGSB_r1||HORVU2Hr1G015340.6||1),DOWNSTREAM(MODIFIER||1554|||HORVU2Hr1G015340|Hv_IBSC_PGSB_r1||HORVU2Hr1G015340.1||1),DOWNSTREAM(MODIFIER||1565|||HORVU2Hr1G015340|Hv_IBSC_PGSB_r1||HORVU2Hr1G015340.9||1),DOWNSTREAM(MODIFIER||1716|||HORVU2Hr1G015340|Hv_IBSC_PGSB_r1||HORVU2Hr1G015340.7||1),DOWNSTREAM(MODIFIER||846|||HORVU2Hr1G015350|Hv_IBSC_PGS…
SCRI_RS_115905	chr2H:34094586(validated)	EFF=DOWNSTREAM(MODIFIER||176|||HORVU2Hr1G015360|Hv_IBSC_PGSB_r1||HORVU2Hr1G015360.10||1),DOWNSTREAM(MODIFIER||176|||HORVU2Hr1G015360|Hv_IBSC_PGSB_r1||HORVU2Hr1G015360.9||1),INTRON(MODIFIER|||||HORVU2Hr1G015360|Hv_IBSC_PGSB_r1||HORVU2Hr1G015360.2|2|1),UPSTREAM(MODIFIER||1002|||HORVU2Hr1G015390|Hv_IBSC_PGSB_r1||HORVU2Hr1G015390.1||1),UPSTREAM(MODIFIER||2074|||HORVU2Hr1G015400|Hv_IBSC_PGSB_r1||HORVU…
SCRI_RS_115892	chr2H:34096720(unvalidated)
8787-1459	chr2H:34201792(unvalidated)
7747-1056	chr2H:34355312(unvalidated)|chr2H:34363574(unvalidated)
SCRI_RS_142851	chr2H:34412(unvalidated)|chr2H:185324(unvalidated)
SCRI_RS_7026	chr2H:34879052(unvalidated)
12_30561	chr2H:351833165(validated)	EFF=SYNONYMOUS_CODING(LOW|SILENT|gcC/gcG|A511||HORVU2Hr1G056040|Hv_IBSC_PGSB_r1||HORVU2Hr1G056040.3|10|1),SYNONYMOUS_CODING(LOW|SILENT|gcC/gcG|A561||HORVU2Hr1G056040|Hv_IBSC_PGSB_r1||HORVU2Hr1G056040.1|10|1|WARNING_TRANSCRIPT_NO_START_CODON),UTR_3_PRIME(MODIFIER||32|||HORVU2Hr1G056040|Hv_IBSC_PGSB_r1||HORVU2Hr1G056040.2|10|1|WARNING_TRANSCRIPT_INCOMPLETE)
7032-201	chr2H:35770733(unvalidated)|chr2H:267798050(unvalidated)
SCRI_RS_148734	chr2H:3582475(unvalidated)|chr2H:3794380(unvalidated)
SCRI_RS_219333	chr2H:35977(unvalidated)|chr2H:183777(unvalidated)
SCRI_RS_147371	chr2H:36027335(unvalidated)|chr1H:406155267(unvalidated)
SCRI_RS_140819	chr2H:36326757(validated)	EFF=DOWNSTREAM(MODIFIER||1145|||HORVU2Hr1G016070|Hv_IBSC_PGSB_r1||HORVU2Hr1G016070.1||1|WARNING_TRANSCRIPT_INCOMPLETE),DOWNSTREAM(MODIFIER||1145|||HORVU2Hr1G016070|Hv_IBSC_PGSB_r1||HORVU2Hr1G016070.2||1|WARNING_TRANSCRIPT_INCOMPLETE),DOWNSTREAM(MODIFIER||1204|||HORVU2Hr1G016070|Hv_IBSC_PGSB_r1||HORVU2Hr1G016070.3||1|WARNING_TRANSCRIPT_INCOMPLETE),DOWNSTREAM(MODIFIER||1206|||HORVU2Hr1G016070|Hv_IB…
7144-973	chr2H:36438267(unvalidated)
SCRI_RS_139708	chr2H:3732303(validated)	EFF=DOWNSTREAM(MODIFIER||3105|||HORVU2Hr1G001780|Hv_IBSC_PGSB_r1||HORVU2Hr1G001780.4||1),DOWNSTREAM(MODIFIER||3232|||HORVU2Hr1G001780|Hv_IBSC_PGSB_r1||HORVU2Hr1G001780.2||1|WARNING_TRANSCRIPT_NO_START_CODON),DOWNSTREAM(MODIFIER||3236|||HORVU2Hr1G001780|Hv_IBSC_PGSB_r1||HORVU2Hr1G001780.1||1),INTRON(MODIFIER|||||HORVU2Hr1G001690|Hv_IBSC_PGSB_r1||HORVU2Hr1G001690.6|4|1|WARNING_TRANSCRIPT_NO_START_C…
12_31218	chr2H:373667488(validated)	EFF=DOWNSTREAM(MODIFIER||34|||HORVU2Hr1G057860|Hv_IBSC_PGSB_r1||HORVU2Hr1G057860.13||1),DOWNSTREAM(MODIFIER||34|||HORVU2Hr1G057860|Hv_IBSC_PGSB_r1||HORVU2Hr1G057860.1||1),DOWNSTREAM(MODIFIER||34|||HORVU2Hr1G057860|Hv_IBSC_PGSB_r1||HORVU2Hr1G057860.2||1),NON_SYNONYMOUS_CODING(MODERATE|MISSENSE|gCg/gTg|A1015V||HORVU2Hr1G057860|Hv_IBSC_PGSB_r1||HORVU2Hr1G057860.10|12|1),NON_SYNONYMOUS_CODING(MODERAT…
SCRI_RS_163314	chr2H:3737312(unvalidated)
SCRI_RS_135585	chr2H:3740075(validated)	EFF=DOWNSTREAM(MODIFIER||2149|||HORVU2Hr1G001810|Hv_IBSC_PGSB_r1||HORVU2Hr1G001810.1||1),DOWNSTREAM(MODIFIER||2163|||HORVU2Hr1G001810|Hv_IBSC_PGSB_r1||HORVU2Hr1G001810.2||1),DOWNSTREAM(MODIFIER||2164|||HORVU2Hr1G001810|Hv_IBSC_PGSB_r1||HORVU2Hr1G001810.3||1),DOWNSTREAM(MODIFIER||2165|||HORVU2Hr1G001810|Hv_IBSC_PGSB_r1||HORVU2Hr1G001810.4||1|WARNING_TRANSCRIPT_NO_START_CODON),DOWNSTREAM(MODIFIER||…
SCRI_RS_147644	chr2H:374183750(validated)	EFF=DOWNSTREAM(MODIFIER||190|||HORVU2Hr1G057910|Hv_IBSC_PGSB_r1||HORVU2Hr1G057910.8||1),NON_SYNONYMOUS_CODING(MODERATE|MISSENSE|Atc/Gtc|I32V||HORVU2Hr1G057910|Hv_IBSC_PGSB_r1||HORVU2Hr1G057910.2|2|1),NON_SYNONYMOUS_CODING(MODERATE|MISSENSE|Atc/Gtc|I32V||HORVU2Hr1G057910|Hv_IBSC_PGSB_r1||HORVU2Hr1G057910.4|1|1),NON_SYNONYMOUS_CODING(MODERATE|MISSENSE|Atc/Gtc|I32V||HORVU2Hr1G057910|Hv_IBSC_PGSB_r1|…
SCRI_RS_225720	chr2H:37521(validated)	EFF=START_GAINED(LOW|||||HORVU2Hr1G000030|Hv_IBSC_PGSB_r1||HORVU2Hr1G000030.1|1|1),UTR_5_PRIME(MODIFIER||453|||HORVU2Hr1G000030|Hv_IBSC_PGSB_r1||HORVU2Hr1G000030.1|1|1)
12_20368	chr2H:37961922(unvalidated)
SCRI_RS_219740	chr2H:380735588(unvalidated)
SCRI_RS_182371	chr2H:38082529(validated)	EFF=DOWNSTREAM(MODIFIER||55|||HORVU2Hr1G016470|Hv_IBSC_PGSB_r1||HORVU2Hr1G016470.30||1|WARNING_TRANSCRIPT_NO_START_CODON),INTRON(MODIFIER|||||HORVU2Hr1G016470|Hv_IBSC_PGSB_r1||HORVU2Hr1G016470.10|9|1|WARNING_TRANSCRIPT_NO_START_CODON),INTRON(MODIFIER|||||HORVU2Hr1G016470|Hv_IBSC_PGSB_r1||HORVU2Hr1G016470.11|9|1|WARNING_TRANSCRIPT_NO_START_CODON),INTRON(MODIFIER|||||HORVU2Hr1G016470|Hv_IBSC_PGSB_r…
SCRI_RS_192657	chr2H:38084279(validated)	EFF=NON_SYNONYMOUS_CODING(MODERATE|MISSENSE|aTa/aCa|I33T||HORVU2Hr1G016470|Hv_IBSC_PGSB_r1||HORVU2Hr1G016470.21|1|1),NON_SYNONYMOUS_CODING(MODERATE|MISSENSE|aTa/aCa|I33T||HORVU2Hr1G016470|Hv_IBSC_PGSB_r1||HORVU2Hr1G016470.3|1|1),UPSTREAM(MODIFIER||2886|||HORVU2Hr1G016480|Hv_IBSC_PGSB_r1||HORVU2Hr1G016480.1||1|WARNING_TRANSCRIPT_NO_START_CODON),UPSTREAM(MODIFIER||3614|||HORVU2Hr1G016490|Hv_IBSC_PG…
SCRI_RS_110647	chr2H:38251144(validated)	EFF=UPSTREAM(MODIFIER||2081|||HORVU2Hr1G016580|Hv_IBSC_PGSB_r1||HORVU2Hr1G016580.2||1),UPSTREAM(MODIFIER||2133|||HORVU2Hr1G016580|Hv_IBSC_PGSB_r1||HORVU2Hr1G016580.5||1|WARNING_TRANSCRIPT_NO_START_CODON),UPSTREAM(MODIFIER||2184|||HORVU2Hr1G016580|Hv_IBSC_PGSB_r1||HORVU2Hr1G016580.6||1|WARNING_TRANSCRIPT_NO_START_CODON),UTR_5_PRIME(MODIFIER||4728|||HORVU2Hr1G016580|Hv_IBSC_PGSB_r1||HORVU2Hr1G01658…
2528-2111	chr2H:383104840(validated)	EFF=DOWNSTREAM(MODIFIER||1448|||HORVU2Hr1G058700|Hv_IBSC_PGSB_r1||HORVU2Hr1G058700.30||1),DOWNSTREAM(MODIFIER||1448|||HORVU2Hr1G058700|Hv_IBSC_PGSB_r1||HORVU2Hr1G058700.31||1|WARNING_TRANSCRIPT_NO_START_CODON),DOWNSTREAM(MODIFIER||146|||HORVU2Hr1G058700|Hv_IBSC_PGSB_r1||HORVU2Hr1G058700.27||1),DOWNSTREAM(MODIFIER||146|||HORVU2Hr1G058700|Hv_IBSC_PGSB_r1||HORVU2Hr1G058700.28||1|WARNING_TRANSCRIPT_N…
5652-419	chr2H:38368644(unvalidated)
SCRI_RS_135633	chr2H:385140374(validated)	EFF=DOWNSTREAM(MODIFIER||1650|||HORVU2Hr1G058820|Hv_IBSC_PGSB_r1||HORVU2Hr1G058820.1||1|WARNING_TRANSCRIPT_NO_START_CODON),DOWNSTREAM(MODIFIER||1650|||HORVU2Hr1G058820|Hv_IBSC_PGSB_r1||HORVU2Hr1G058820.2||1|WARNING_TRANSCRIPT_NO_START_CODON),DOWNSTREAM(MODIFIER||1711|||HORVU2Hr1G058820|Hv_IBSC_PGSB_r1||HORVU2Hr1G058820.3||1|WARNING_TRANSCRIPT_NO_START_CODON),DOWNSTREAM(MODIFIER||1711|||HORVU2Hr1G…
864-594	chr2H:38600279(validated)	EFF=DOWNSTREAM(MODIFIER||1148|||HORVU2Hr1G016750|Hv_IBSC_PGSB_r1||HORVU2Hr1G016750.13||1),DOWNSTREAM(MODIFIER||1148|||HORVU2Hr1G016750|Hv_IBSC_PGSB_r1||HORVU2Hr1G016750.14||1),DOWNSTREAM(MODIFIER||1327|||HORVU2Hr1G016750|Hv_IBSC_PGSB_r1||HORVU2Hr1G016750.15||1),DOWNSTREAM(MODIFIER||1343|||HORVU2Hr1G016750|Hv_IBSC_PGSB_r1||HORVU2Hr1G016750.16||1),DOWNSTREAM(MODIFIER||1672|||HORVU2Hr1G016750|Hv_IBS…
12_21049	chr2H:38602524(validated)	EFF=DOWNSTREAM(MODIFIER||1823|||HORVU2Hr1G016740|Hv_IBSC_PGSB_r1||HORVU2Hr1G016740.1||1),DOWNSTREAM(MODIFIER||2104|||HORVU2Hr1G016740|Hv_IBSC_PGSB_r1||HORVU2Hr1G016740.3||1),DOWNSTREAM(MODIFIER||2146|||HORVU2Hr1G016740|Hv_IBSC_PGSB_r1||HORVU2Hr1G016740.5||1),DOWNSTREAM(MODIFIER||2165|||HORVU2Hr1G016740|Hv_IBSC_PGSB_r1||HORVU2Hr1G016740.6||1),DOWNSTREAM(MODIFIER||35|||HORVU2Hr1G016740|Hv_IBSC_PGSB…
5050-1101	chr2H:38834969(validated)	EFF=DOWNSTREAM(MODIFIER||126|||HORVU2Hr1G016840|Hv_IBSC_PGSB_r1||HORVU2Hr1G016840.11||1|WARNING_TRANSCRIPT_NO_START_CODON),DOWNSTREAM(MODIFIER||3793|||HORVU2Hr1G016830|Hv_IBSC_PGSB_r1||HORVU2Hr1G016830.1||1),DOWNSTREAM(MODIFIER||427|||HORVU2Hr1G016840|Hv_IBSC_PGSB_r1||HORVU2Hr1G016840.12||1|WARNING_TRANSCRIPT_NO_START_CODON),SYNONYMOUS_CODING(LOW|SILENT|ttT/ttC|F407||HORVU2Hr1G016840|Hv_IBSC_PGSB…
12_31189	chr2H:389302625(unvalidated)
SCRI_RS_10302	chr2H:39243539(validated)	EFF=DOWNSTREAM(MODIFIER||1613|||HORVU2Hr1G017010|Hv_IBSC_PGSB_r1||HORVU2Hr1G017010.1||1|WARNING_TRANSCRIPT_NO_START_CODON),DOWNSTREAM(MODIFIER||188|||HORVU2Hr1G016990|Hv_IBSC_PGSB_r1||HORVU2Hr1G016990.15||1),DOWNSTREAM(MODIFIER||912|||HORVU2Hr1G017000|Hv_IBSC_PGSB_r1||HORVU2Hr1G017000.1||1|WARNING_TRANSCRIPT_NO_START_CODON),SYNONYMOUS_CODING(LOW|SILENT|aaA/aaG|K158||HORVU2Hr1G016990|Hv_IBSC_PGSB_…
ABC09016-2-2-348	chr2H:393522056(validated)	EFF=DOWNSTREAM(MODIFIER||3258|||HORVU2Hr1G059410|Hv_IBSC_PGSB_r1||HORVU2Hr1G059410.31||1),DOWNSTREAM(MODIFIER||3301|||HORVU2Hr1G059410|Hv_IBSC_PGSB_r1||HORVU2Hr1G059410.40||1),DOWNSTREAM(MODIFIER||3303|||HORVU2Hr1G059410|Hv_IBSC_PGSB_r1||HORVU2Hr1G059410.8||1),DOWNSTREAM(MODIFIER||3303|||HORVU2Hr1G059410|Hv_IBSC_PGSB_r1||HORVU2Hr1G059410.9||1),DOWNSTREAM(MODIFIER||3368|||HORVU2Hr1G059410|Hv_IBSC_…
SCRI_RS_128813	chr2H:3990433(unvalidated)
SCRI_RS_12448	chr2H:403064967(unvalidated)
SCRI_RS_117951	chr2H:403078433(validated)	EFF=DOWNSTREAM(MODIFIER||1119|||HORVU2Hr1G060380|Hv_IBSC_PGSB_r1||HORVU2Hr1G060380.10||1|WARNING_TRANSCRIPT_NO_START_CODON),SYNONYMOUS_CODING(LOW|SILENT|caC/caT|H451||HORVU2Hr1G060380|Hv_IBSC_PGSB_r1||HORVU2Hr1G060380.4|4|1),SYNONYMOUS_CODING(LOW|SILENT|caC/caT|H451||HORVU2Hr1G060380|Hv_IBSC_PGSB_r1||HORVU2Hr1G060380.9|1|1),SYNONYMOUS_CODING(LOW|SILENT|caC/caT|H712||HORVU2Hr1G060380|Hv_IBSC_PGSB_…
SCRI_RS_175300	chr2H:403316650(unvalidated)|chr1H:420539689(unvalidated)
SCRI_RS_174318	chr2H:403783762(unvalidated)
SCRI_RS_230984	chr2H:403885145(validated)	EFF=DOWNSTREAM(MODIFIER||24|||HORVU2Hr1G060460|Hv_IBSC_PGSB_r1||HORVU2Hr1G060460.17||1|WARNING_TRANSCRIPT_NO_START_CODON),DOWNSTREAM(MODIFIER||31|||HORVU2Hr1G060460|Hv_IBSC_PGSB_r1||HORVU2Hr1G060460.12||1|WARNING_TRANSCRIPT_NO_START_CODON),DOWNSTREAM(MODIFIER||3872|||HORVU2Hr1G060460|Hv_IBSC_PGSB_r1||HORVU2Hr1G060460.8||1|WARNING_TRANSCRIPT_NO_START_CODON),NON_SYNONYMOUS_CODING(MODERATE|MISSENSE|…
SCRI_RS_157207	chr2H:404619507(validated)	EFF=DOWNSTREAM(MODIFIER||1749|||HORVU2Hr1G060550|Hv_IBSC_PGSB_r1||HORVU2Hr1G060550.2||1|WARNING_TRANSCRIPT_INCOMPLETE),DOWNSTREAM(MODIFIER||1765|||HORVU2Hr1G060550|Hv_IBSC_PGSB_r1||HORVU2Hr1G060550.3||1),DOWNSTREAM(MODIFIER||1843|||HORVU2Hr1G060550|Hv_IBSC_PGSB_r1||HORVU2Hr1G060550.4||1|WARNING_TRANSCRIPT_NO_START_CODON),INTRON(MODIFIER|||||HORVU2Hr1G060550|Hv_IBSC_PGSB_r1||HORVU2Hr1G060550.1|3|1…
SCRI_RS_155067	chr2H:404620319(validated)	EFF=DOWNSTREAM(MODIFIER||1031|||HORVU2Hr1G060550|Hv_IBSC_PGSB_r1||HORVU2Hr1G060550.4||1|WARNING_TRANSCRIPT_NO_START_CODON),DOWNSTREAM(MODIFIER||937|||HORVU2Hr1G060550|Hv_IBSC_PGSB_r1||HORVU2Hr1G060550.2||1|WARNING_TRANSCRIPT_INCOMPLETE),DOWNSTREAM(MODIFIER||953|||HORVU2Hr1G060550|Hv_IBSC_PGSB_r1||HORVU2Hr1G060550.3||1),INTRON(MODIFIER|||||HORVU2Hr1G060550|Hv_IBSC_PGSB_r1||HORVU2Hr1G060550.1|3|1|W…
4049-233	chr2H:405862798(unvalidated)
1062-478	chr2H:406850822(unvalidated)
SCRI_RS_135468	chr2H:407310863(validated)	EFF=DOWNSTREAM(MODIFIER||16|||HORVU2Hr1G060900|Hv_IBSC_PGSB_r1||HORVU2Hr1G060900.28||1|WARNING_TRANSCRIPT_INCOMPLETE),DOWNSTREAM(MODIFIER||3|||HORVU2Hr1G060900|Hv_IBSC_PGSB_r1||HORVU2Hr1G060900.24||1|WARNING_TRANSCRIPT_INCOMPLETE),DOWNSTREAM(MODIFIER||3|||HORVU2Hr1G060900|Hv_IBSC_PGSB_r1||HORVU2Hr1G060900.25||1|WARNING_TRANSCRIPT_INCOMPLETE),DOWNSTREAM(MODIFIER||4209|||HORVU2Hr1G060910|Hv_IBSC_PG…
SCRI_RS_197997	chr2H:408024182(validated)	EFF=DOWNSTREAM(MODIFIER||2019|||HORVU2Hr1G060980|Hv_IBSC_PGSB_r1||HORVU2Hr1G060980.18||1|WARNING_TRANSCRIPT_NO_START_CODON),DOWNSTREAM(MODIFIER||2454|||HORVU2Hr1G060980|Hv_IBSC_PGSB_r1||HORVU2Hr1G060980.19||1|WARNING_TRANSCRIPT_NO_START_CODON),NON_SYNONYMOUS_CODING(MODERATE|MISSENSE|cTa/cCa|L1005P||HORVU2Hr1G060980|Hv_IBSC_PGSB_r1||HORVU2Hr1G060980.14|7|1|WARNING_TRANSCRIPT_INCOMPLETE),NON_SYNONY…
12_11452	chr2H:42237041(validated)	EFF=DOWNSTREAM(MODIFIER||101|||HORVU2Hr1G017450|Hv_IBSC_PGSB_r1||HORVU2Hr1G017450.7||1|WARNING_TRANSCRIPT_INCOMPLETE),DOWNSTREAM(MODIFIER||106|||HORVU2Hr1G017450|Hv_IBSC_PGSB_r1||HORVU2Hr1G017450.10||1|WARNING_TRANSCRIPT_NO_START_CODON),DOWNSTREAM(MODIFIER||106|||HORVU2Hr1G017450|Hv_IBSC_PGSB_r1||HORVU2Hr1G017450.11||1|WARNING_TRANSCRIPT_NO_START_CODON),DOWNSTREAM(MODIFIER||106|||HORVU2Hr1G017450…
816-265	chr2H:42238199(unvalidated)
SCRI_RS_174552	chr2H:4233056(validated)	EFF=NON_SYNONYMOUS_CODING(MODERATE|MISSENSE|Att/Gtt|I535V||HORVU2Hr1G002020|Hv_IBSC_PGSB_r1||HORVU2Hr1G002020.5|1|1|WARNING_TRANSCRIPT_INCOMPLETE),NON_SYNONYMOUS_CODING(MODERATE|MISSENSE|Att/Gtt|I648V||HORVU2Hr1G002020|Hv_IBSC_PGSB_r1||HORVU2Hr1G002020.2|1|1|WARNING_TRANSCRIPT_INCOMPLETE),NON_SYNONYMOUS_CODING(MODERATE|MISSENSE|Att/Gtt|I651V||HORVU2Hr1G002020|Hv_IBSC_PGSB_r1||HORVU2Hr1G002020.3|1…
12_20196	chr2H:427413180(unvalidated)
12_11288	chr2H:428231831(validated)	EFF=NON_SYNONYMOUS_CODING(MODERATE|MISSENSE|ttC/ttG|F376L||HORVU2Hr1G063460|Hv_IBSC_PGSB_r1||HORVU2Hr1G063460.4|4|1|WARNING_TRANSCRIPT_NO_START_CODON),NON_SYNONYMOUS_CODING(MODERATE|MISSENSE|ttC/ttG|F82L||HORVU2Hr1G063460|Hv_IBSC_PGSB_r1||HORVU2Hr1G063460.1|1|1),STOP_GAINED(HIGH|NONSENSE|tCa/tGa|S194*||HORVU2Hr1G063460|Hv_IBSC_PGSB_r1||HORVU2Hr1G063460.2|3|1|WARNING_TRANSCRIPT_INCOMPLETE),STOP_GA…
12_30068	chr2H:429179852(unvalidated)
SCRI_RS_211923	chr2H:4332694(validated)	EFF=SYNONYMOUS_CODING(LOW|SILENT|Ttg/Ctg|L110||HORVU2Hr1G002040|Hv_IBSC_PGSB_r1||HORVU2Hr1G002040.7|3|1|WARNING_TRANSCRIPT_NO_START_CODON),SYNONYMOUS_CODING(LOW|SILENT|Ttg/Ctg|L276||HORVU2Hr1G002040|Hv_IBSC_PGSB_r1||HORVU2Hr1G002040.5|12|1),SYNONYMOUS_CODING(LOW|SILENT|Ttg/Ctg|L285||HORVU2Hr1G002040|Hv_IBSC_PGSB_r1||HORVU2Hr1G002040.6|7|1),SYNONYMOUS_CODING(LOW|SILENT|Ttg/Ctg|L318||HORVU2Hr1G0020…
SCRI_RS_186847	chr2H:4419707(unvalidated)|chr2H:670742936(unvalidated)
3813-1629	chr2H:445720209(validated)	EFF=DOWNSTREAM(MODIFIER||290|||HORVU2Hr1G065110|Hv_IBSC_PGSB_r1||HORVU2Hr1G065110.5||1),DOWNSTREAM(MODIFIER||393|||HORVU2Hr1G065110|Hv_IBSC_PGSB_r1||HORVU2Hr1G065110.1||1),DOWNSTREAM(MODIFIER||393|||HORVU2Hr1G065110|Hv_IBSC_PGSB_r1||HORVU2Hr1G065110.2||1),DOWNSTREAM(MODIFIER||723|||HORVU2Hr1G065110|Hv_IBSC_PGSB_r1||HORVU2Hr1G065110.8||1|WARNING_TRANSCRIPT_NO_START_CODON),INTRON(MODIFIER|||||HORVU…
SCRI_RS_120182	chr2H:45633426(unvalidated)
SCRI_RS_134823	chr2H:45695744(validated)	EFF=DOWNSTREAM(MODIFIER||1159|||HORVU2Hr1G017960|Hv_IBSC_PGSB_r1||HORVU2Hr1G017960.1||1),DOWNSTREAM(MODIFIER||1163|||HORVU2Hr1G017960|Hv_IBSC_PGSB_r1||HORVU2Hr1G017960.3||1),DOWNSTREAM(MODIFIER||1174|||HORVU2Hr1G017960|Hv_IBSC_PGSB_r1||HORVU2Hr1G017960.2||1),DOWNSTREAM(MODIFIER||1177|||HORVU2Hr1G017960|Hv_IBSC_PGSB_r1||HORVU2Hr1G017960.7||1),DOWNSTREAM(MODIFIER||3073|||HORVU2Hr1G018030|Hv_IBSC_PG…
SCRI_RS_167605	chr2H:46146544(validated)	EFF=INTRON(MODIFIER|||||HORVU2Hr1G018190|Hv_IBSC_PGSB_r1||HORVU2Hr1G018190.14|1|1),INTRON(MODIFIER|||||HORVU2Hr1G018190|Hv_IBSC_PGSB_r1||HORVU2Hr1G018190.1|1|1),INTRON(MODIFIER|||||HORVU2Hr1G018190|Hv_IBSC_PGSB_r1||HORVU2Hr1G018190.20|1|1),INTRON(MODIFIER|||||HORVU2Hr1G018190|Hv_IBSC_PGSB_r1||HORVU2Hr1G018190.2|1|1),INTRON(MODIFIER|||||HORVU2Hr1G018190|Hv_IBSC_PGSB_r1||HORVU2Hr1G018190.3|1|1),INT…
SCRI_RS_197357	chr2H:46146877(validated)	EFF=NON_SYNONYMOUS_CODING(MODERATE|MISSENSE|Tcc/Ccc|S23P||HORVU2Hr1G018190|Hv_IBSC_PGSB_r1||HORVU2Hr1G018190.15|2|1),NON_SYNONYMOUS_CODING(MODERATE|MISSENSE|Tcc/Ccc|S23P||HORVU2Hr1G018190|Hv_IBSC_PGSB_r1||HORVU2Hr1G018190.16|2|1),SYNONYMOUS_CODING(LOW|SILENT|tcT/tcC|S27||HORVU2Hr1G018190|Hv_IBSC_PGSB_r1||HORVU2Hr1G018190.25|1|1|WARNING_TRANSCRIPT_NO_START_CODON),SYNONYMOUS_CODING(LOW|SILENT|tcT/t…
SCRI_RS_215080	chr2H:46150175(validated)	EFF=DOWNSTREAM(MODIFIER||1252|||HORVU2Hr1G018190|Hv_IBSC_PGSB_r1||HORVU2Hr1G018190.1||1),DOWNSTREAM(MODIFIER||1366|||HORVU2Hr1G018190|Hv_IBSC_PGSB_r1||HORVU2Hr1G018190.16||1),DOWNSTREAM(MODIFIER||1367|||HORVU2Hr1G018190|Hv_IBSC_PGSB_r1||HORVU2Hr1G018190.18||1),DOWNSTREAM(MODIFIER||1367|||HORVU2Hr1G018190|Hv_IBSC_PGSB_r1||HORVU2Hr1G018190.6||1),DOWNSTREAM(MODIFIER||1371|||HORVU2Hr1G018190|Hv_IBSC_…
12_10035	chr2H:463231128(validated)	EFF=SYNONYMOUS_CODING(LOW|SILENT|gcC/gcT|A269||HORVU2Hr1G066680|Hv_IBSC_PGSB_r1||HORVU2Hr1G066680.1|3|1),UTR_3_PRIME(MODIFIER||2478|||HORVU2Hr1G066680|Hv_IBSC_PGSB_r1||HORVU2Hr1G066680.2|1|1)
12_11369	chr2H:465721495(unvalidated)
SCRI_RS_174935	chr2H:46832133(validated)	EFF=DOWNSTREAM(MODIFIER||165|||HORVU2Hr1G018380|Hv_IBSC_PGSB_r1||HORVU2Hr1G018380.4||1),DOWNSTREAM(MODIFIER||165|||HORVU2Hr1G018380|Hv_IBSC_PGSB_r1||HORVU2Hr1G018380.5||1),DOWNSTREAM(MODIFIER||1689|||HORVU2Hr1G018380|Hv_IBSC_PGSB_r1||HORVU2Hr1G018380.10||1|WARNING_TRANSCRIPT_NO_START_CODON),DOWNSTREAM(MODIFIER||172|||HORVU2Hr1G018380|Hv_IBSC_PGSB_r1||HORVU2Hr1G018380.6||1|WARNING_TRANSCRIPT_NO_ST…
12_10883	chr2H:472634333(unvalidated)
1447-464	chr2H:47286514(unvalidated)|chr2H:231224418(unvalidated)
1826-229	chr2H:474752381(validated)	EFF=DOWNSTREAM(MODIFIER||133|||HORVU2Hr1G067750|Hv_IBSC_PGSB_r1||HORVU2Hr1G067750.10||1|WARNING_TRANSCRIPT_NO_START_CODON),DOWNSTREAM(MODIFIER||166|||HORVU2Hr1G067750|Hv_IBSC_PGSB_r1||HORVU2Hr1G067750.11||1|WARNING_TRANSCRIPT_NO_START_CODON),DOWNSTREAM(MODIFIER||2139|||HORVU2Hr1G067750|Hv_IBSC_PGSB_r1||HORVU2Hr1G067750.8||1),DOWNSTREAM(MODIFIER||44|||HORVU2Hr1G067750|Hv_IBSC_PGSB_r1||HORVU2Hr1G06…
SCRI_RS_182408	chr2H:47774899(validated)	EFF=SYNONYMOUS_CODING(LOW|SILENT|gaA/gaG|E35||HORVU2Hr1G018600|Hv_IBSC_PGSB_r1||HORVU2Hr1G018600.5|1|1|WARNING_TRANSCRIPT_NO_START_CODON),SYNONYMOUS_CODING(LOW|SILENT|gaA/gaG|E45||HORVU2Hr1G018600|Hv_IBSC_PGSB_r1||HORVU2Hr1G018600.1|1|1|WARNING_TRANSCRIPT_NO_START_CODON),UPSTREAM(MODIFIER||43|||HORVU2Hr1G018600|Hv_IBSC_PGSB_r1||HORVU2Hr1G018600.3||1|WARNING_TRANSCRIPT_INCOMPLETE),UTR_5_PRIME(MODI…
SCRI_RS_123295	chr2H:48197728(unvalidated)
SCRI_RS_161169	chr2H:483288834(validated)	EFF=DOWNSTREAM(MODIFIER||4338|||HORVU2Hr1G068720|Hv_IBSC_PGSB_r1||HORVU2Hr1G068720.1||1|WARNING_TRANSCRIPT_INCOMPLETE),NON_SYNONYMOUS_CODING(MODERATE|MISSENSE|gGt/gAt|G26D||HORVU2Hr1G068690|Hv_IBSC_PGSB_r1||HORVU2Hr1G068690.19|1|1),NON_SYNONYMOUS_CODING(MODERATE|MISSENSE|gGt/gAt|G26D||HORVU2Hr1G068690|Hv_IBSC_PGSB_r1||HORVU2Hr1G068690.20|1|1),NON_SYNONYMOUS_CODING(MODERATE|MISSENSE|gGt/gAt|G26D||…
SCRI_RS_176159	chr2H:48450222(validated)	EFF=DOWNSTREAM(MODIFIER||1284|||HORVU2Hr1G018800|Hv_IBSC_PGSB_r1||HORVU2Hr1G018800.5||1|WARNING_TRANSCRIPT_NO_START_CODON),DOWNSTREAM(MODIFIER||1747|||HORVU2Hr1G018800|Hv_IBSC_PGSB_r1||HORVU2Hr1G018800.1||1|WARNING_TRANSCRIPT_NO_START_CODON),DOWNSTREAM(MODIFIER||667|||HORVU2Hr1G018800|Hv_IBSC_PGSB_r1||HORVU2Hr1G018800.4||1),DOWNSTREAM(MODIFIER||667|||HORVU2Hr1G018800|Hv_IBSC_PGSB_r1||HORVU2Hr1G01…
5233-1070	chr2H:487263991(validated)|chr2H:487271478(validated)	EFF=DOWNSTREAM(MODIFIER||226|||HORVU2Hr1G069110|Hv_IBSC_PGSB_r1||HORVU2Hr1G069110.20||1),DOWNSTREAM(MODIFIER||381|||HORVU2Hr1G069110|Hv_IBSC_PGSB_r1||HORVU2Hr1G069110.19||1),DOWNSTREAM(MODIFIER||381|||HORVU2Hr1G069110|Hv_IBSC_PGSB_r1||HORVU2Hr1G069110.21||1),DOWNSTREAM(MODIFIER||55|||HORVU2Hr1G069110|Hv_IBSC_PGSB_r1||HORVU2Hr1G069110.3||1),DOWNSTREAM(MODIFIER||656|||HORVU2Hr1G069110|Hv_IBSC_PGSB_…
ABC17685-1-4-365	chr2H:491105224(validated)	EFF=DOWNSTREAM(MODIFIER||526|||HORVU2Hr1G069710|Hv_IBSC_PGSB_r1||HORVU2Hr1G069710.6||1),INTRON(MODIFIER|||||HORVU2Hr1G069670|Hv_IBSC_PGSB_r1||HORVU2Hr1G069670.1|1|1|WARNING_TRANSCRIPT_NO_START_CODON),INTRON(MODIFIER|||||HORVU2Hr1G069680|Hv_IBSC_PGSB_r1||HORVU2Hr1G069680.1|2|1),INTRON(MODIFIER|||||HORVU2Hr1G069680|Hv_IBSC_PGSB_r1||HORVU2Hr1G069680.2|2|1),SYNONYMOUS_CODING(LOW|SILENT|acG/acC|T84||H…
3576-2715	chr2H:494259084(unvalidated)|chr2H:494288437(unvalidated)
SCRI_RS_237688	chr2H:494302335(validated)	EFF=DOWNSTREAM(MODIFIER||1171|||HORVU2Hr1G070110|Hv_IBSC_PGSB_r1||HORVU2Hr1G070110.43||1|WARNING_TRANSCRIPT_NO_START_CODON),DOWNSTREAM(MODIFIER||1171|||HORVU2Hr1G070110|Hv_IBSC_PGSB_r1||HORVU2Hr1G070110.7||1|WARNING_TRANSCRIPT_NO_START_CODON),DOWNSTREAM(MODIFIER||1338|||HORVU2Hr1G070110|Hv_IBSC_PGSB_r1||HORVU2Hr1G070110.19||1|WARNING_TRANSCRIPT_NO_START_CODON),DOWNSTREAM(MODIFIER||1338|||HORVU2Hr…
SCRI_RS_165427	chr2H:49747668(validated)	EFF=DOWNSTREAM(MODIFIER||4251|||HORVU2Hr1G019130|Hv_IBSC_PGSB_r1||HORVU2Hr1G019130.1||1|WARNING_TRANSCRIPT_INCOMPLETE),UPSTREAM(MODIFIER||2545|||HORVU2Hr1G019110|Hv_IBSC_PGSB_r1||HORVU2Hr1G019110.1||1),UTR_5_PRIME(MODIFIER||22|||HORVU2Hr1G019120|Hv_IBSC_PGSB_r1||HORVU2Hr1G019120.10|4|1),UTR_5_PRIME(MODIFIER||22|||HORVU2Hr1G019120|Hv_IBSC_PGSB_r1||HORVU2Hr1G019120.11|4|1),UTR_5_PRIME(MODIFIER||22|…
SCRI_RS_206586	chr2H:49900858(unvalidated)
SCRI_RS_78277	chr2H:49982087(unvalidated)
3709-716	chr2H:49988534(validated)	EFF=DOWNSTREAM(MODIFIER||136|||HORVU2Hr1G019190|Hv_IBSC_PGSB_r1||HORVU2Hr1G019190.3||1|WARNING_TRANSCRIPT_NO_START_CODON),DOWNSTREAM(MODIFIER||1867|||HORVU2Hr1G019180|Hv_IBSC_PGSB_r1||HORVU2Hr1G019180.1||1|WARNING_TRANSCRIPT_NO_START_CODON),DOWNSTREAM(MODIFIER||2064|||HORVU2Hr1G019190|Hv_IBSC_PGSB_r1||HORVU2Hr1G019190.4||1),DOWNSTREAM(MODIFIER||275|||HORVU2Hr1G019180|Hv_IBSC_PGSB_r1||HORVU2Hr1G01…
SCRI_RS_207244	chr2H:50231273(validated)	EFF=INTRON(MODIFIER|||||HORVU2Hr1G019250|Hv_IBSC_PGSB_r1||HORVU2Hr1G019250.1|2|1),NON_SYNONYMOUS_CODING(MODERATE|MISSENSE|Ccc/Tcc|P108S||HORVU2Hr1G019250|Hv_IBSC_PGSB_r1||HORVU2Hr1G019250.2|2|1|WARNING_TRANSCRIPT_NO_START_CODON),NON_SYNONYMOUS_CODING(MODERATE|MISSENSE|Ccc/Tcc|P121S||HORVU2Hr1G019250|Hv_IBSC_PGSB_r1||HORVU2Hr1G019250.3|1|1|WARNING_TRANSCRIPT_NO_START_CODON),SPLICE_SITE_REGION(LOW|…
SCRI_RS_10642	chr2H:5023326(validated)	EFF=SYNONYMOUS_CODING(LOW|SILENT|ccC/ccT|P23||HORVU2Hr1G002410|Hv_IBSC_PGSB_r1||HORVU2Hr1G002410.2|1|1|WARNING_TRANSCRIPT_NO_START_CODON),UTR_5_PRIME(MODIFIER||590|||HORVU2Hr1G002410|Hv_IBSC_PGSB_r1||HORVU2Hr1G002410.3|1|1),UTR_5_PRIME(MODIFIER||76|||HORVU2Hr1G002410|Hv_IBSC_PGSB_r1||HORVU2Hr1G002410.1|1|1)
SCRI_RS_89851	chr2H:50233529(validated)	EFF=SYNONYMOUS_CODING(LOW|SILENT|caG/caA|Q58||HORVU2Hr1G019250|Hv_IBSC_PGSB_r1||HORVU2Hr1G019250.1|3|1),UTR_3_PRIME(MODIFIER||2167|||HORVU2Hr1G019250|Hv_IBSC_PGSB_r1||HORVU2Hr1G019250.2|2|1|WARNING_TRANSCRIPT_NO_START_CODON),UTR_3_PRIME(MODIFIER||2167|||HORVU2Hr1G019250|Hv_IBSC_PGSB_r1||HORVU2Hr1G019250.3|1|1|WARNING_TRANSCRIPT_NO_START_CODON)
ABC03253-1-2-279	chr2H:50233842(validated)	EFF=UTR_3_PRIME(MODIFIER||175|||HORVU2Hr1G019250|Hv_IBSC_PGSB_r1||HORVU2Hr1G019250.1|3|1),UTR_3_PRIME(MODIFIER||2480|||HORVU2Hr1G019250|Hv_IBSC_PGSB_r1||HORVU2Hr1G019250.2|2|1|WARNING_TRANSCRIPT_NO_START_CODON),UTR_3_PRIME(MODIFIER||2480|||HORVU2Hr1G019250|Hv_IBSC_PGSB_r1||HORVU2Hr1G019250.3|1|1|WARNING_TRANSCRIPT_NO_START_CODON)
12_20335	chr2H:503886204(validated)	EFF=DOWNSTREAM(MODIFIER||271|||HORVU2Hr1G071080|Hv_IBSC_PGSB_r1||HORVU2Hr1G071080.11||1),DOWNSTREAM(MODIFIER||293|||HORVU2Hr1G071080|Hv_IBSC_PGSB_r1||HORVU2Hr1G071080.10||1),DOWNSTREAM(MODIFIER||293|||HORVU2Hr1G071080|Hv_IBSC_PGSB_r1||HORVU2Hr1G071080.9||1),DOWNSTREAM(MODIFIER||377|||HORVU2Hr1G071080|Hv_IBSC_PGSB_r1||HORVU2Hr1G071080.4||1),INTRON(MODIFIER|||||HORVU2Hr1G071080|Hv_IBSC_PGSB_r1||HOR…
2964-382	chr2H:50467754(validated)	EFF=DOWNSTREAM(MODIFIER||4913|||HORVU2Hr1G019350|Hv_IBSC_PGSB_r1||HORVU2Hr1G019350.1||1|WARNING_TRANSCRIPT_NO_START_CODON),SYNONYMOUS_CODING(LOW|SILENT|ggA/ggG|G38||HORVU2Hr1G019360|Hv_IBSC_PGSB_r1||HORVU2Hr1G019360.1|2|1)
SCRI_RS_158687	chr2H:50516806(validated)	EFF=DOWNSTREAM(MODIFIER||3081|||HORVU2Hr1G019390|Hv_IBSC_PGSB_r1||HORVU2Hr1G019390.1||1),DOWNSTREAM(MODIFIER||513|||HORVU2Hr1G019370|Hv_IBSC_PGSB_r1||HORVU2Hr1G019370.14||1),DOWNSTREAM(MODIFIER||559|||HORVU2Hr1G019370|Hv_IBSC_PGSB_r1||HORVU2Hr1G019370.4||1),NON_SYNONYMOUS_CODING(MODERATE|MISSENSE|Att/Ctt|I99L||HORVU2Hr1G019370|Hv_IBSC_PGSB_r1||HORVU2Hr1G019370.15|2|1),NON_SYNONYMOUS_CODING(MODERA…
SCRI_RS_81287	chr2H:50741051(validated)	EFF=DOWNSTREAM(MODIFIER||141|||HORVU2Hr1G019500|Hv_IBSC_PGSB_r1||HORVU2Hr1G019500.10||1),DOWNSTREAM(MODIFIER||1456|||HORVU2Hr1G019490|Hv_IBSC_PGSB_r1||HORVU2Hr1G019490.1||1),DOWNSTREAM(MODIFIER||38|||HORVU2Hr1G019500|Hv_IBSC_PGSB_r1||HORVU2Hr1G019500.8||1|WARNING_TRANSCRIPT_INCOMPLETE),DOWNSTREAM(MODIFIER||38|||HORVU2Hr1G019500|Hv_IBSC_PGSB_r1||HORVU2Hr1G019500.9||1|WARNING_TRANSCRIPT_NO_START_CO…
12_30657	chr2H:50870267(validated)	EFF=DOWNSTREAM(MODIFIER||4005|||HORVU2Hr1G019570|Hv_IBSC_PGSB_r1||HORVU2Hr1G019570.7||1),SYNONYMOUS_CODING(LOW|SILENT|aaA/aaG|K107||HORVU2Hr1G019570|Hv_IBSC_PGSB_r1||HORVU2Hr1G019570.3|3|1),SYNONYMOUS_CODING(LOW|SILENT|aaA/aaG|K396||HORVU2Hr1G019570|Hv_IBSC_PGSB_r1||HORVU2Hr1G019570.6|7|1),SYNONYMOUS_CODING(LOW|SILENT|aaA/aaG|K419||HORVU2Hr1G019570|Hv_IBSC_PGSB_r1||HORVU2Hr1G019570.1|6|1),UTR_3_P…
ABC08774-1-1-752	chr2H:508786535(validated)	EFF=DOWNSTREAM(MODIFIER||730|||HORVU2Hr1G071330|Hv_IBSC_PGSB_r1||HORVU2Hr1G071330.12||1|WARNING_TRANSCRIPT_NO_START_CODON),NON_SYNONYMOUS_CODING(MODERATE|MISSENSE|agA/agC|R227S||HORVU2Hr1G071330|Hv_IBSC_PGSB_r1||HORVU2Hr1G071330.1|7|1|WARNING_TRANSCRIPT_INCOMPLETE),NON_SYNONYMOUS_CODING(MODERATE|MISSENSE|agA/agC|R227S||HORVU2Hr1G071330|Hv_IBSC_PGSB_r1||HORVU2Hr1G071330.2|8|1|WARNING_TRANSCRIPT_IN…
12_20861	chr2H:510431182(validated)	EFF=DOWNSTREAM(MODIFIER||1086|||HORVU2Hr1G071570|Hv_IBSC_PGSB_r1||HORVU2Hr1G071570.33||1|WARNING_TRANSCRIPT_NO_START_CODON),DOWNSTREAM(MODIFIER||129|||HORVU2Hr1G071570|Hv_IBSC_PGSB_r1||HORVU2Hr1G071570.22||1),DOWNSTREAM(MODIFIER||129|||HORVU2Hr1G071570|Hv_IBSC_PGSB_r1||HORVU2Hr1G071570.23||1),DOWNSTREAM(MODIFIER||129|||HORVU2Hr1G071570|Hv_IBSC_PGSB_r1||HORVU2Hr1G071570.24||1),DOWNSTREAM(MODIFIER|…
12_10296	chr2H:51222231(validated)	EFF=DOWNSTREAM(MODIFIER||111|||HORVU2Hr1G019660|Hv_IBSC_PGSB_r1||HORVU2Hr1G019660.3||1|WARNING_TRANSCRIPT_NO_START_CODON),DOWNSTREAM(MODIFIER||115|||HORVU2Hr1G019660|Hv_IBSC_PGSB_r1||HORVU2Hr1G019660.8||1),DOWNSTREAM(MODIFIER||133|||HORVU2Hr1G019660|Hv_IBSC_PGSB_r1||HORVU2Hr1G019660.1||1|WARNING_TRANSCRIPT_NO_START_CODON),DOWNSTREAM(MODIFIER||133|||HORVU2Hr1G019660|Hv_IBSC_PGSB_r1||HORVU2Hr1G0196…
SCRI_RS_137093	chr2H:51223176(validated)	EFF=DOWNSTREAM(MODIFIER||1001|||HORVU2Hr1G019660|Hv_IBSC_PGSB_r1||HORVU2Hr1G019660.5||1|WARNING_TRANSCRIPT_NO_START_CODON),DOWNSTREAM(MODIFIER||1001|||HORVU2Hr1G019660|Hv_IBSC_PGSB_r1||HORVU2Hr1G019660.6||1|WARNING_TRANSCRIPT_NO_START_CODON),DOWNSTREAM(MODIFIER||1056|||HORVU2Hr1G019660|Hv_IBSC_PGSB_r1||HORVU2Hr1G019660.3||1|WARNING_TRANSCRIPT_NO_START_CODON),DOWNSTREAM(MODIFIER||1060|||HORVU2Hr1G…
SCRI_RS_116920	chr2H:513416187(validated)	EFF=DOWNSTREAM(MODIFIER||2562|||HORVU2Hr1G071860|Hv_IBSC_PGSB_r1||HORVU2Hr1G071860.1||1|WARNING_TRANSCRIPT_INCOMPLETE),DOWNSTREAM(MODIFIER||2562|||HORVU2Hr1G071860|Hv_IBSC_PGSB_r1||HORVU2Hr1G071860.2||1|WARNING_TRANSCRIPT_INCOMPLETE),DOWNSTREAM(MODIFIER||2562|||HORVU2Hr1G071860|Hv_IBSC_PGSB_r1||HORVU2Hr1G071860.3||1|WARNING_TRANSCRIPT_INCOMPLETE),DOWNSTREAM(MODIFIER||3355|||HORVU2Hr1G071860|Hv_IB…
3355-605	chr2H:513918292(unvalidated)
5046-619	chr2H:515707184(unvalidated)
SCRI_RS_138697	chr2H:515709620(validated)	EFF=DOWNSTREAM(MODIFIER||1422|||HORVU2Hr1G072010|Hv_IBSC_PGSB_r1||HORVU2Hr1G072010.1||1),DOWNSTREAM(MODIFIER||1466|||HORVU2Hr1G072010|Hv_IBSC_PGSB_r1||HORVU2Hr1G072010.3||1|WARNING_TRANSCRIPT_NO_START_CODON),DOWNSTREAM(MODIFIER||1659|||HORVU2Hr1G072010|Hv_IBSC_PGSB_r1||HORVU2Hr1G072010.2||1),DOWNSTREAM(MODIFIER||1757|||HORVU2Hr1G072010|Hv_IBSC_PGSB_r1||HORVU2Hr1G072010.4||1),DOWNSTREAM(MODIFIER||…
SCRI_RS_4969	chr2H:516123554(validated)	EFF=UTR_3_PRIME(MODIFIER||136|||HORVU2Hr1G072060|Hv_IBSC_PGSB_r1||HORVU2Hr1G072060.1|1|1)
4659-1261	chr2H:516165761(validated)	EFF=DOWNSTREAM(MODIFIER||1354|||HORVU2Hr1G072080|Hv_IBSC_PGSB_r1||HORVU2Hr1G072080.11||1),SYNONYMOUS_CODING(LOW|SILENT|acA/acG|T155||HORVU2Hr1G072080|Hv_IBSC_PGSB_r1||HORVU2Hr1G072080.6|7|1),SYNONYMOUS_CODING(LOW|SILENT|acA/acG|T176||HORVU2Hr1G072080|Hv_IBSC_PGSB_r1||HORVU2Hr1G072080.10|10|1),SYNONYMOUS_CODING(LOW|SILENT|acA/acG|T176||HORVU2Hr1G072080|Hv_IBSC_PGSB_r1||HORVU2Hr1G072080.1|9|1),SYNO…
SCRI_RS_1502	chr2H:516578823(validated)	EFF=DOWNSTREAM(MODIFIER||3695|||HORVU2Hr1G072150|Hv_IBSC_PGSB_r1||HORVU2Hr1G072150.1||1|WARNING_TRANSCRIPT_NO_START_CODON),DOWNSTREAM(MODIFIER||4014|||HORVU2Hr1G072150|Hv_IBSC_PGSB_r1||HORVU2Hr1G072150.2||1|WARNING_TRANSCRIPT_INCOMPLETE),DOWNSTREAM(MODIFIER||4070|||HORVU2Hr1G072150|Hv_IBSC_PGSB_r1||HORVU2Hr1G072150.3||1|WARNING_TRANSCRIPT_NO_START_CODON),NON_SYNONYMOUS_CODING(MODERATE|MISSENSE|cC…
SCRI_RS_162917	chr2H:517229143(validated)	EFF=SYNONYMOUS_CODING(LOW|SILENT|gcA/gcG|A249||HORVU2Hr1G072210|Hv_IBSC_PGSB_r1||HORVU2Hr1G072210.7|2|1|WARNING_TRANSCRIPT_NO_START_CODON),SYNONYMOUS_CODING(LOW|SILENT|gcA/gcG|A251||HORVU2Hr1G072210|Hv_IBSC_PGSB_r1||HORVU2Hr1G072210.8|2|1|WARNING_TRANSCRIPT_NO_START_CODON),SYNONYMOUS_CODING(LOW|SILENT|gcA/gcG|A253||HORVU2Hr1G072210|Hv_IBSC_PGSB_r1||HORVU2Hr1G072210.4|2|1|WARNING_TRANSCRIPT_NO_STA…
SCRI_RS_177375	chr2H:517598215(validated)	EFF=SYNONYMOUS_CODING(LOW|SILENT|agC/agT|S15||HORVU2Hr1G072220|Hv_IBSC_PGSB_r1||HORVU2Hr1G072220.2|3|1),SYNONYMOUS_CODING(LOW|SILENT|agC/agT|S15||HORVU2Hr1G072220|Hv_IBSC_PGSB_r1||HORVU2Hr1G072220.5|3|1),SYNONYMOUS_CODING(LOW|SILENT|agC/agT|S52||HORVU2Hr1G072220|Hv_IBSC_PGSB_r1||HORVU2Hr1G072220.9|2|1|WARNING_TRANSCRIPT_NO_START_CODON),SYNONYMOUS_CODING(LOW|SILENT|agC/agT|S55||HORVU2Hr1G072220|Hv…
SCRI_RS_222769	chr2H:519108902(validated)	EFF=SYNONYMOUS_CODING(LOW|SILENT|gcC/gcA|A146||HORVU2Hr1G072400|Hv_IBSC_PGSB_r1||HORVU2Hr1G072400.1|1|1),SYNONYMOUS_CODING(LOW|SILENT|gcC/gcA|A159||HORVU2Hr1G072400|Hv_IBSC_PGSB_r1||HORVU2Hr1G072400.4|1|1|WARNING_TRANSCRIPT_NO_START_CODON),SYNONYMOUS_CODING(LOW|SILENT|gcC/gcA|A163||HORVU2Hr1G072400|Hv_IBSC_PGSB_r1||HORVU2Hr1G072400.2|1|1|WARNING_TRANSCRIPT_NO_START_CODON),SYNONYMOUS_CODING(LOW|SI…
SCRI_RS_127347	chr2H:519110344(validated)	EFF=DOWNSTREAM(MODIFIER||1|||HORVU2Hr1G072400|Hv_IBSC_PGSB_r1||HORVU2Hr1G072400.2||1|WARNING_TRANSCRIPT_NO_START_CODON),UTR_3_PRIME(MODIFIER||269|||HORVU2Hr1G072400|Hv_IBSC_PGSB_r1||HORVU2Hr1G072400.1|1|1),UTR_3_PRIME(MODIFIER||269|||HORVU2Hr1G072400|Hv_IBSC_PGSB_r1||HORVU2Hr1G072400.3|2|1|WARNING_TRANSCRIPT_NO_START_CODON),UTR_3_PRIME(MODIFIER||269|||HORVU2Hr1G072400|Hv_IBSC_PGSB_r1||HORVU2Hr1G0…
6338-682	chr2H:51957324(validated)	EFF=DOWNSTREAM(MODIFIER||123|||HORVU2Hr1G019790|Hv_IBSC_PGSB_r1||HORVU2Hr1G019790.2||1),NON_SYNONYMOUS_CODING(MODERATE|MISSENSE|gTa/gGa|V5G||HORVU2Hr1G019800|Hv_IBSC_PGSB_r1||HORVU2Hr1G019800.1|1|1|WARNING_TRANSCRIPT_NO_START_CODON),UTR_3_PRIME(MODIFIER||120|||HORVU2Hr1G019790|Hv_IBSC_PGSB_r1||HORVU2Hr1G019790.10|2|1),UTR_3_PRIME(MODIFIER||120|||HORVU2Hr1G019790|Hv_IBSC_PGSB_r1||HORVU2Hr1G019790.…
7623-818	chr2H:52014030(validated)	EFF=DOWNSTREAM(MODIFIER||1226|||HORVU2Hr1G019810|Hv_IBSC_PGSB_r1||HORVU2Hr1G019810.2||1),UPSTREAM(MODIFIER||1141|||HORVU2Hr1G019820|Hv_IBSC_PGSB_r1||HORVU2Hr1G019820.1||1|WARNING_TRANSCRIPT_NO_START_CODON),UPSTREAM(MODIFIER||1160|||HORVU2Hr1G019820|Hv_IBSC_PGSB_r1||HORVU2Hr1G019820.2||1|WARNING_TRANSCRIPT_NO_START_CODON),UPSTREAM(MODIFIER||1171|||HORVU2Hr1G019820|Hv_IBSC_PGSB_r1||HORVU2Hr1G019820…
2634-2228	chr2H:520261814(unvalidated)|chr2H:520264492(unvalidated)
SCRI_RS_191136	chr2H:520437124(validated)	EFF=DOWNSTREAM(MODIFIER||147|||HORVU2Hr1G072530|Hv_IBSC_PGSB_r1||HORVU2Hr1G072530.2||1),DOWNSTREAM(MODIFIER||2186|||HORVU2Hr1G072540|Hv_IBSC_PGSB_r1||HORVU2Hr1G072540.1||1),DOWNSTREAM(MODIFIER||6|||HORVU2Hr1G072530|Hv_IBSC_PGSB_r1||HORVU2Hr1G072530.1||1|WARNING_TRANSCRIPT_NO_START_CODON),INTERGENIC(MODIFIER||||||||||1)
12_11504	chr2H:520773245(validated)	EFF=DOWNSTREAM(MODIFIER||2705|||HORVU2Hr1G072590|Hv_IBSC_PGSB_r1||HORVU2Hr1G072590.2||1),DOWNSTREAM(MODIFIER||2705|||HORVU2Hr1G072590|Hv_IBSC_PGSB_r1||HORVU2Hr1G072590.3||1),DOWNSTREAM(MODIFIER||3267|||HORVU2Hr1G072590|Hv_IBSC_PGSB_r1||HORVU2Hr1G072590.4||1|WARNING_TRANSCRIPT_NO_START_CODON),DOWNSTREAM(MODIFIER||4461|||HORVU2Hr1G072590|Hv_IBSC_PGSB_r1||HORVU2Hr1G072590.5||1|WARNING_TRANSCRIPT_NO_…
5160-268	chr2H:520778575(unvalidated)
SCRI_RS_233449	chr2H:520779436(validated)	EFF=DOWNSTREAM(MODIFIER||195|||HORVU2Hr1G072600|Hv_IBSC_PGSB_r1||HORVU2Hr1G072600.11||1|WARNING_TRANSCRIPT_NO_START_CODON),DOWNSTREAM(MODIFIER||254|||HORVU2Hr1G072580|Hv_IBSC_PGSB_r1||HORVU2Hr1G072580.1||1),DOWNSTREAM(MODIFIER||3883|||HORVU2Hr1G072580|Hv_IBSC_PGSB_r1||HORVU2Hr1G072580.4||1),DOWNSTREAM(MODIFIER||3898|||HORVU2Hr1G072580|Hv_IBSC_PGSB_r1||HORVU2Hr1G072580.3||1),DOWNSTREAM(MODIFIER||4…
SCRI_RS_132839	chr2H:524447173(validated)	EFF=NON_SYNONYMOUS_CODING(MODERATE|MISSENSE|cAc/cGc|H153R||HORVU2Hr1G072830|Hv_IBSC_PGSB_r1||HORVU2Hr1G072830.6|3|1),NON_SYNONYMOUS_CODING(MODERATE|MISSENSE|cAc/cGc|H291R||HORVU2Hr1G072830|Hv_IBSC_PGSB_r1||HORVU2Hr1G072830.5|4|1|WARNING_TRANSCRIPT_NO_START_CODON),NON_SYNONYMOUS_CODING(MODERATE|MISSENSE|cAc/cGc|H292R||HORVU2Hr1G072830|Hv_IBSC_PGSB_r1||HORVU2Hr1G072830.3|4|1),NON_SYNONYMOUS_CODING(…
SCRI_RS_136740	chr2H:524817556(validated)	EFF=NON_SYNONYMOUS_CODING(MODERATE|MISSENSE|cAa/cCa|Q381P||HORVU2Hr1G072850|Hv_IBSC_PGSB_r1||HORVU2Hr1G072850.6|5|1|WARNING_TRANSCRIPT_NO_START_CODON),NON_SYNONYMOUS_CODING(MODERATE|MISSENSE|cAa/cCa|Q399P||HORVU2Hr1G072850|Hv_IBSC_PGSB_r1||HORVU2Hr1G072850.1|6|1),NON_SYNONYMOUS_CODING(MODERATE|MISSENSE|cAa/cCa|Q399P||HORVU2Hr1G072850|Hv_IBSC_PGSB_r1||HORVU2Hr1G072850.2|6|1),NON_SYNONYMOUS_CODING(…
12_30265	chr2H:525482637(validated)	EFF=INTRON(MODIFIER|||||HORVU2Hr1G073030|Hv_IBSC_PGSB_r1||HORVU2Hr1G073030.10|4|1),INTRON(MODIFIER|||||HORVU2Hr1G073030|Hv_IBSC_PGSB_r1||HORVU2Hr1G073030.1|5|1),INTRON(MODIFIER|||||HORVU2Hr1G073030|Hv_IBSC_PGSB_r1||HORVU2Hr1G073030.2|6|1),INTRON(MODIFIER|||||HORVU2Hr1G073030|Hv_IBSC_PGSB_r1||HORVU2Hr1G073030.3|6|1),INTRON(MODIFIER|||||HORVU2Hr1G073030|Hv_IBSC_PGSB_r1||HORVU2Hr1G073030.4|5|1),INTR…
SCRI_RS_235063	chr2H:525738592(validated)	EFF=DOWNSTREAM(MODIFIER||1056|||HORVU2Hr1G073100|Hv_IBSC_PGSB_r1||HORVU2Hr1G073100.15||1),DOWNSTREAM(MODIFIER||1074|||HORVU2Hr1G073100|Hv_IBSC_PGSB_r1||HORVU2Hr1G073100.6||1|WARNING_TRANSCRIPT_NO_START_CODON),DOWNSTREAM(MODIFIER||1107|||HORVU2Hr1G073100|Hv_IBSC_PGSB_r1||HORVU2Hr1G073100.14||1),DOWNSTREAM(MODIFIER||1121|||HORVU2Hr1G073100|Hv_IBSC_PGSB_r1||HORVU2Hr1G073100.13||1),DOWNSTREAM(MODIFIE…
SCRI_RS_186769	chr2H:526174205(unvalidated)
217-677	chr2H:526175683(unvalidated)
SCRI_RS_212932	chr2H:52686453(validated)	EFF=DOWNSTREAM(MODIFIER||1072|||HORVU2Hr1G019950|Hv_IBSC_PGSB_r1||HORVU2Hr1G019950.5||1|WARNING_TRANSCRIPT_INCOMPLETE),DOWNSTREAM(MODIFIER||1072|||HORVU2Hr1G019950|Hv_IBSC_PGSB_r1||HORVU2Hr1G019950.6||1|WARNING_TRANSCRIPT_INCOMPLETE),DOWNSTREAM(MODIFIER||26|||HORVU2Hr1G019950|Hv_IBSC_PGSB_r1||HORVU2Hr1G019950.4||1),INTRON(MODIFIER|||||HORVU2Hr1G019950|Hv_IBSC_PGSB_r1||HORVU2Hr1G019950.2|3|1|WARNI…
SCRI_RS_208320	chr2H:527049199(validated)	EFF=DOWNSTREAM(MODIFIER||230|||HORVU2Hr1G073260|Hv_IBSC_PGSB_r1||HORVU2Hr1G073260.6||1),DOWNSTREAM(MODIFIER||230|||HORVU2Hr1G073260|Hv_IBSC_PGSB_r1||HORVU2Hr1G073260.7||1),DOWNSTREAM(MODIFIER||230|||HORVU2Hr1G073260|Hv_IBSC_PGSB_r1||HORVU2Hr1G073260.8||1),DOWNSTREAM(MODIFIER||708|||HORVU2Hr1G073260|Hv_IBSC_PGSB_r1||HORVU2Hr1G073260.9||1),UTR_3_PRIME(MODIFIER||230|||HORVU2Hr1G073260|Hv_IBSC_PGSB_r…
SCRI_RS_167594	chr2H:527529200(unvalidated)
4410-284	chr2H:52786464(unvalidated)
SCRI_RS_196026	chr2H:529545328(unvalidated)
1917-848	chr2H:532288289(validated)	EFF=DOWNSTREAM(MODIFIER||1|||HORVU2Hr1G073760|Hv_IBSC_PGSB_r1||HORVU2Hr1G073760.11||1|WARNING_TRANSCRIPT_NO_START_CODON),DOWNSTREAM(MODIFIER||4|||HORVU2Hr1G073760|Hv_IBSC_PGSB_r1||HORVU2Hr1G073760.12||1|WARNING_TRANSCRIPT_NO_START_CODON),UTR_3_PRIME(MODIFIER||12|||HORVU2Hr1G073770|Hv_IBSC_PGSB_r1||HORVU2Hr1G073770.2|1|1|WARNING_TRANSCRIPT_NO_START_CODON),UTR_3_PRIME(MODIFIER||3319|||HORVU2Hr1G073…
12_30132	chr2H:5332638(validated)	EFF=DOWNSTREAM(MODIFIER||187|||HORVU2Hr1G002500|Hv_IBSC_PGSB_r1||HORVU2Hr1G002500.3||1),DOWNSTREAM(MODIFIER||4528|||HORVU2Hr1G002500|Hv_IBSC_PGSB_r1||HORVU2Hr1G002500.4||1),INTRON(MODIFIER|||||HORVU2Hr1G002440|Hv_IBSC_PGSB_r1||HORVU2Hr1G002440.1|1|1),INTRON(MODIFIER|||||HORVU2Hr1G002440|Hv_IBSC_PGSB_r1||HORVU2Hr1G002440.2|1|1),INTRON(MODIFIER|||||HORVU2Hr1G002440|Hv_IBSC_PGSB_r1||HORVU2Hr1G002440…
9191-263	chr2H:534370798(validated)	EFF=DOWNSTREAM(MODIFIER||123|||HORVU2Hr1G073920|Hv_IBSC_PGSB_r1||HORVU2Hr1G073920.11||1|WARNING_TRANSCRIPT_INCOMPLETE),DOWNSTREAM(MODIFIER||123|||HORVU2Hr1G073920|Hv_IBSC_PGSB_r1||HORVU2Hr1G073920.12||1|WARNING_TRANSCRIPT_INCOMPLETE),DOWNSTREAM(MODIFIER||1837|||HORVU2Hr1G073910|Hv_IBSC_PGSB_r1||HORVU2Hr1G073910.1||1|WARNING_TRANSCRIPT_NO_START_CODON),DOWNSTREAM(MODIFIER||3126|||HORVU2Hr1G073920|H…
SCRI_RS_231725	chr2H:534372992(validated)	EFF=DOWNSTREAM(MODIFIER||4031|||HORVU2Hr1G073910|Hv_IBSC_PGSB_r1||HORVU2Hr1G073910.1||1|WARNING_TRANSCRIPT_NO_START_CODON),DOWNSTREAM(MODIFIER||932|||HORVU2Hr1G073920|Hv_IBSC_PGSB_r1||HORVU2Hr1G073920.13||1|WARNING_TRANSCRIPT_NO_START_CODON),NON_SYNONYMOUS_CODING(MODERATE|MISSENSE|Tct/Gct|S92A||HORVU2Hr1G073920|Hv_IBSC_PGSB_r1||HORVU2Hr1G073920.10|2|1|WARNING_TRANSCRIPT_INCOMPLETE),NON_SYNONYMOUS…
SCRI_RS_135619	chr2H:53459453(validated)	EFF=DOWNSTREAM(MODIFIER||67|||HORVU2Hr1G020140|Hv_IBSC_PGSB_r1||HORVU2Hr1G020140.13||1|WARNING_TRANSCRIPT_INCOMPLETE),DOWNSTREAM(MODIFIER||723|||HORVU2Hr1G020140|Hv_IBSC_PGSB_r1||HORVU2Hr1G020140.14||1|WARNING_TRANSCRIPT_INCOMPLETE),NON_SYNONYMOUS_CODING(MODERATE|MISSENSE|Gcg/Acg|A165T||HORVU2Hr1G020140|Hv_IBSC_PGSB_r1||HORVU2Hr1G020140.5|3|1|WARNING_TRANSCRIPT_NO_START_CODON),NON_SYNONYMOUS_CODI…
SCRI_RS_133246	chr2H:536857688(unvalidated)
SCRI_RS_168400	chr2H:536892368(validated)	EFF=NON_SYNONYMOUS_CODING(MODERATE|MISSENSE|gCg/gTg|A11V||HORVU2Hr1G074360|Hv_IBSC_PGSB_r1||HORVU2Hr1G074360.1|1|1|WARNING_TRANSCRIPT_NO_START_CODON),UPSTREAM(MODIFIER||120|||HORVU2Hr1G074360|Hv_IBSC_PGSB_r1||HORVU2Hr1G074360.3||1|WARNING_TRANSCRIPT_NO_START_CODON),UPSTREAM(MODIFIER||3250|||HORVU2Hr1G074360|Hv_IBSC_PGSB_r1||HORVU2Hr1G074360.7||1),UTR_5_PRIME(MODIFIER||5693|||HORVU2Hr1G074360|Hv_I…
6846-1161	chr2H:53709229(validated)	EFF=DOWNSTREAM(MODIFIER||1725|||HORVU2Hr1G020180|Hv_IBSC_PGSB_r1||HORVU2Hr1G020180.1||1),DOWNSTREAM(MODIFIER||64|||HORVU2Hr1G020190|Hv_IBSC_PGSB_r1||HORVU2Hr1G020190.5||1|WARNING_TRANSCRIPT_NO_START_CODON),UPSTREAM(MODIFIER||3561|||HORVU2Hr1G020170|Hv_IBSC_PGSB_r1||HORVU2Hr1G020170.1||1|WARNING_TRANSCRIPT_NO_START_CODON),UPSTREAM(MODIFIER||4053|||HORVU2Hr1G020160|Hv_IBSC_PGSB_r1||HORVU2Hr1G020160…
12_10640	chr2H:539003244(validated)	EFF=NON_SYNONYMOUS_CODING(MODERATE|MISSENSE|gaG/gaT|E189D||HORVU2Hr1G074730|Hv_IBSC_PGSB_r1||HORVU2Hr1G074730.3|1|1),NON_SYNONYMOUS_CODING(MODERATE|MISSENSE|gaG/gaT|E191D||HORVU2Hr1G074730|Hv_IBSC_PGSB_r1||HORVU2Hr1G074730.2|2|1),NON_SYNONYMOUS_CODING(MODERATE|MISSENSE|gaG/gaT|E195D||HORVU2Hr1G074730|Hv_IBSC_PGSB_r1||HORVU2Hr1G074730.1|3|1),NON_SYNONYMOUS_CODING(MODERATE|MISSENSE|gaG/gaT|E209D||H…
SCRI_RS_215094	chr2H:53902381(validated)	EFF=DOWNSTREAM(MODIFIER||1439|||HORVU2Hr1G020210|Hv_IBSC_PGSB_r1||HORVU2Hr1G020210.5||1|WARNING_TRANSCRIPT_INCOMPLETE),DOWNSTREAM(MODIFIER||1447|||HORVU2Hr1G020210|Hv_IBSC_PGSB_r1||HORVU2Hr1G020210.6||1|WARNING_TRANSCRIPT_NO_START_CODON),DOWNSTREAM(MODIFIER||710|||HORVU2Hr1G020210|Hv_IBSC_PGSB_r1||HORVU2Hr1G020210.3||1),DOWNSTREAM(MODIFIER||890|||HORVU2Hr1G020210|Hv_IBSC_PGSB_r1||HORVU2Hr1G020210…
SCRI_RS_186954	chr2H:53909120(validated)	EFF=DOWNSTREAM(MODIFIER||57|||HORVU2Hr1G020220|Hv_IBSC_PGSB_r1||HORVU2Hr1G020220.22||1|WARNING_TRANSCRIPT_INCOMPLETE),NON_SYNONYMOUS_CODING(MODERATE|MISSENSE|Ctt/Att|L438I||HORVU2Hr1G020220|Hv_IBSC_PGSB_r1||HORVU2Hr1G020220.21|9|1|WARNING_TRANSCRIPT_NO_START_CODON),NON_SYNONYMOUS_CODING(MODERATE|MISSENSE|Ctt/Att|L442I||HORVU2Hr1G020220|Hv_IBSC_PGSB_r1||HORVU2Hr1G020220.17|8|1),NON_SYNONYMOUS_CODI…
SCRI_RS_125516	chr2H:539267692(unvalidated)|chr2H:539329687(unvalidated)
12_30275	chr2H:540085329(validated)	EFF=INTERGENIC(MODIFIER||||||||||1)
SCRI_RS_140618	chr2H:541017017(unvalidated)
SCRI_RS_171045	chr2H:542041785(validated)	EFF=DOWNSTREAM(MODIFIER||2486|||HORVU2Hr1G075190|Hv_IBSC_PGSB_r1||HORVU2Hr1G075190.52||1),DOWNSTREAM(MODIFIER||40|||HORVU2Hr1G075190|Hv_IBSC_PGSB_r1||HORVU2Hr1G075190.47||1|WARNING_TRANSCRIPT_INCOMPLETE),DOWNSTREAM(MODIFIER||685|||HORVU2Hr1G075190|Hv_IBSC_PGSB_r1||HORVU2Hr1G075190.50||1|WARNING_TRANSCRIPT_INCOMPLETE),DOWNSTREAM(MODIFIER||69|||HORVU2Hr1G075190|Hv_IBSC_PGSB_r1||HORVU2Hr1G075190.48|…
SCRI_RS_165669	chr2H:542043487(validated)	EFF=DOWNSTREAM(MODIFIER||784|||HORVU2Hr1G075190|Hv_IBSC_PGSB_r1||HORVU2Hr1G075190.52||1),NON_SYNONYMOUS_CODING(MODERATE|MISSENSE|Aag/Gag|K171E||HORVU2Hr1G075190|Hv_IBSC_PGSB_r1||HORVU2Hr1G075190.20|3|1|WARNING_TRANSCRIPT_INCOMPLETE),NON_SYNONYMOUS_CODING(MODERATE|MISSENSE|Aag/Gag|K171E||HORVU2Hr1G075190|Hv_IBSC_PGSB_r1||HORVU2Hr1G075190.40|3|1),NON_SYNONYMOUS_CODING(MODERATE|MISSENSE|Aag/Gag|K171…
SCRI_RS_184218	chr2H:542044793(validated)	EFF=NON_SYNONYMOUS_CODING(MODERATE|MISSENSE|gAc/gGc|D52G||HORVU2Hr1G075190|Hv_IBSC_PGSB_r1||HORVU2Hr1G075190.45|2|1|WARNING_TRANSCRIPT_INCOMPLETE),SYNONYMOUS_CODING(LOW|SILENT|ggA/ggG|G101||HORVU2Hr1G075190|Hv_IBSC_PGSB_r1||HORVU2Hr1G075190.31|1|1|WARNING_TRANSCRIPT_INCOMPLETE),SYNONYMOUS_CODING(LOW|SILENT|ggA/ggG|G101||HORVU2Hr1G075190|Hv_IBSC_PGSB_r1||HORVU2Hr1G075190.41|1|1),SYNONYMOUS_CODING(…
SCRI_RS_174444	chr2H:54259000(validated)	EFF=DOWNSTREAM(MODIFIER||2235|||HORVU2Hr1G020240|Hv_IBSC_PGSB_r1||HORVU2Hr1G020240.8||1),DOWNSTREAM(MODIFIER||552|||HORVU2Hr1G020240|Hv_IBSC_PGSB_r1||HORVU2Hr1G020240.6||1),DOWNSTREAM(MODIFIER||814|||HORVU2Hr1G020240|Hv_IBSC_PGSB_r1||HORVU2Hr1G020240.7||1|WARNING_TRANSCRIPT_INCOMPLETE),UPSTREAM(MODIFIER||4503|||HORVU2Hr1G020230|Hv_IBSC_PGSB_r1||HORVU2Hr1G020230.1||1|WARNING_TRANSCRIPT_NO_START_CO…
3214-945	chr2H:542670441(validated)	EFF=DOWNSTREAM(MODIFIER||21|||HORVU2Hr1G075280|Hv_IBSC_PGSB_r1||HORVU2Hr1G075280.3||1|WARNING_TRANSCRIPT_NO_START_CODON),DOWNSTREAM(MODIFIER||710|||HORVU2Hr1G075280|Hv_IBSC_PGSB_r1||HORVU2Hr1G075280.4||1),UTR_3_PRIME(MODIFIER||21|||HORVU2Hr1G075280|Hv_IBSC_PGSB_r1||HORVU2Hr1G075280.2|3|1|WARNING_TRANSCRIPT_NO_START_CODON),UTR_3_PRIME(MODIFIER||890|||HORVU2Hr1G075280|Hv_IBSC_PGSB_r1||HORVU2Hr1G075…
4717-386	chr2H:542984558(unvalidated)
SCRI_RS_12492	chr2H:543450750(validated)	EFF=NON_SYNONYMOUS_CODING(MODERATE|MISSENSE|Gag/Aag|E151K||HORVU2Hr1G075420|Hv_IBSC_PGSB_r1||HORVU2Hr1G075420.10|2|1),NON_SYNONYMOUS_CODING(MODERATE|MISSENSE|Gag/Aag|E151K||HORVU2Hr1G075420|Hv_IBSC_PGSB_r1||HORVU2Hr1G075420.11|3|1),NON_SYNONYMOUS_CODING(MODERATE|MISSENSE|Gag/Aag|E151K||HORVU2Hr1G075420|Hv_IBSC_PGSB_r1||HORVU2Hr1G075420.13|3|1),NON_SYNONYMOUS_CODING(MODERATE|MISSENSE|Gag/Aag|E151K…
SCRI_RS_188255	chr2H:544456722(validated)	EFF=SYNONYMOUS_CODING(LOW|SILENT|tcG/tcA|S189||HORVU2Hr1G075610|Hv_IBSC_PGSB_r1||HORVU2Hr1G075610.4|3|1),SYNONYMOUS_CODING(LOW|SILENT|tcG/tcA|S208||HORVU2Hr1G075610|Hv_IBSC_PGSB_r1||HORVU2Hr1G075610.5|1|1|WARNING_TRANSCRIPT_NO_START_CODON),SYNONYMOUS_CODING(LOW|SILENT|tcG/tcA|S256||HORVU2Hr1G075610|Hv_IBSC_PGSB_r1||HORVU2Hr1G075610.3|3|1|WARNING_TRANSCRIPT_NO_START_CODON)
4280-295	chr2H:544617656(unvalidated)
12_31256	chr2H:545218326(validated)	EFF=DOWNSTREAM(MODIFIER||1023|||HORVU2Hr1G075720|Hv_IBSC_PGSB_r1||HORVU2Hr1G075720.1||1),DOWNSTREAM(MODIFIER||1023|||HORVU2Hr1G075720|Hv_IBSC_PGSB_r1||HORVU2Hr1G075720.2||1),DOWNSTREAM(MODIFIER||1910|||HORVU2Hr1G075720|Hv_IBSC_PGSB_r1||HORVU2Hr1G075720.3||1),NON_SYNONYMOUS_CODING(MODERATE|MISSENSE|Ctt/Att|L27I||HORVU2Hr1G075750|Hv_IBSC_PGSB_r1||HORVU2Hr1G075750.1|1|1),UPSTREAM(MODIFIER||2081|||HO…
7489-442	chr2H:545242939(unvalidated)
12_20326	chr2H:54584401(validated)	EFF=DOWNSTREAM(MODIFIER||105|||HORVU2Hr1G020270|Hv_IBSC_PGSB_r1||HORVU2Hr1G020270.4||1),DOWNSTREAM(MODIFIER||1107|||HORVU2Hr1G020260|Hv_IBSC_PGSB_r1||HORVU2Hr1G020260.32||1),DOWNSTREAM(MODIFIER||1107|||HORVU2Hr1G020260|Hv_IBSC_PGSB_r1||HORVU2Hr1G020260.33||1),DOWNSTREAM(MODIFIER||1107|||HORVU2Hr1G020260|Hv_IBSC_PGSB_r1||HORVU2Hr1G020260.48||1),DOWNSTREAM(MODIFIER||1146|||HORVU2Hr1G020260|Hv_IBSC_…
SCRI_RS_125793	chr2H:54755135(validated)	EFF=DOWNSTREAM(MODIFIER||221|||HORVU2Hr1G020310|Hv_IBSC_PGSB_r1||HORVU2Hr1G020310.1||1|WARNING_TRANSCRIPT_NO_START_CODON),SYNONYMOUS_CODING(LOW|SILENT|gaT/gaC|D95||HORVU2Hr1G020310|Hv_IBSC_PGSB_r1||HORVU2Hr1G020310.2|2|1|WARNING_TRANSCRIPT_NO_START_CODON)
12_30432	chr2H:54762212(validated)	EFF=DOWNSTREAM(MODIFIER||679|||HORVU2Hr1G020310|Hv_IBSC_PGSB_r1||HORVU2Hr1G020310.2||1|WARNING_TRANSCRIPT_NO_START_CODON),UTR_3_PRIME(MODIFIER||223|||HORVU2Hr1G020320|Hv_IBSC_PGSB_r1||HORVU2Hr1G020320.1|1|1|WARNING_TRANSCRIPT_NO_START_CODON),UTR_3_PRIME(MODIFIER||223|||HORVU2Hr1G020320|Hv_IBSC_PGSB_r1||HORVU2Hr1G020320.2|2|1|WARNING_TRANSCRIPT_NO_START_CODON),UTR_3_PRIME(MODIFIER||223|||HORVU2Hr1…
SCRI_RS_154981	chr2H:54787840(unvalidated)
12_11316	chr2H:550843423(unvalidated)
SCRI_RS_141789	chr2H:551217126(validated)	EFF=SYNONYMOUS_CODING(LOW|SILENT|acA/acC|T11||HORVU2Hr1G076550|Hv_IBSC_PGSB_r1||HORVU2Hr1G076550.11|1|1),SYNONYMOUS_CODING(LOW|SILENT|acA/acC|T29||HORVU2Hr1G076550|Hv_IBSC_PGSB_r1||HORVU2Hr1G076550.7|1|1|WARNING_TRANSCRIPT_NO_START_CODON),SYNONYMOUS_CODING(LOW|SILENT|acA/acC|T36||HORVU2Hr1G076550|Hv_IBSC_PGSB_r1||HORVU2Hr1G076550.10|1|1|WARNING_TRANSCRIPT_NO_START_CODON),SYNONYMOUS_CODING(LOW|SIL…
SCRI_RS_200387	chr2H:55178755(unvalidated)
12_30108	chr2H:556024145(validated)	EFF=UPSTREAM(MODIFIER||1095|||HORVU2Hr1G076900|Hv_IBSC_PGSB_r1||HORVU2Hr1G076900.1||1|WARNING_TRANSCRIPT_NO_START_CODON),UTR_3_PRIME(MODIFIER||2194|||HORVU2Hr1G076910|Hv_IBSC_PGSB_r1||HORVU2Hr1G076910.1|11|1|WARNING_TRANSCRIPT_NO_START_CODON),UTR_3_PRIME(MODIFIER||220|||HORVU2Hr1G076910|Hv_IBSC_PGSB_r1||HORVU2Hr1G076910.2|12|1|WARNING_TRANSCRIPT_INCOMPLETE)
SCRI_RS_153880	chr2H:557750084(validated)	EFF=INTRON(MODIFIER|||||HORVU2Hr1G077100|Hv_IBSC_PGSB_r1||HORVU2Hr1G077100.5|1|1),SYNONYMOUS_CODING(LOW|SILENT|atT/atC|I247||HORVU2Hr1G077100|Hv_IBSC_PGSB_r1||HORVU2Hr1G077100.12|1|1),SYNONYMOUS_CODING(LOW|SILENT|atT/atC|I247||HORVU2Hr1G077100|Hv_IBSC_PGSB_r1||HORVU2Hr1G077100.13|1|1),SYNONYMOUS_CODING(LOW|SILENT|atT/atC|I247||HORVU2Hr1G077100|Hv_IBSC_PGSB_r1||HORVU2Hr1G077100.14|1|1),SYNONYMOUS_…
12_21476	chr2H:559106614(unvalidated)
SCRI_RS_154657	chr2H:561797267(validated)	EFF=DOWNSTREAM(MODIFIER||1328|||HORVU2Hr1G077650|Hv_IBSC_PGSB_r1||HORVU2Hr1G077650.4||1|WARNING_TRANSCRIPT_NO_START_CODON),DOWNSTREAM(MODIFIER||841|||HORVU2Hr1G077660|Hv_IBSC_PGSB_r1||HORVU2Hr1G077660.1||1),SYNONYMOUS_CODING(LOW|SILENT|gcG/gcA|A578||HORVU2Hr1G077650|Hv_IBSC_PGSB_r1||HORVU2Hr1G077650.1|8|1|WARNING_TRANSCRIPT_NO_START_CODON),UPSTREAM(MODIFIER||477|||HORVU2Hr1G077650|Hv_IBSC_PGSB_r1…
SCRI_RS_172109	chr2H:564789764(validated)	EFF=DOWNSTREAM(MODIFIER||104|||HORVU2Hr1G077970|Hv_IBSC_PGSB_r1||HORVU2Hr1G077970.7||1|WARNING_TRANSCRIPT_NO_START_CODON),UPSTREAM(MODIFIER||1075|||HORVU2Hr1G077990|Hv_IBSC_PGSB_r1||HORVU2Hr1G077990.3||1|WARNING_TRANSCRIPT_NO_START_CODON),UPSTREAM(MODIFIER||509|||HORVU2Hr1G077990|Hv_IBSC_PGSB_r1||HORVU2Hr1G077990.1||1),UPSTREAM(MODIFIER||509|||HORVU2Hr1G077990|Hv_IBSC_PGSB_r1||HORVU2Hr1G077990.2|…
12_30724	chr2H:567016838(validated)	EFF=SYNONYMOUS_CODING(LOW|SILENT|ttT/ttC|F127||HORVU2Hr1G078250|Hv_IBSC_PGSB_r1||HORVU2Hr1G078250.2|5|1),SYNONYMOUS_CODING(LOW|SILENT|ttT/ttC|F128||HORVU2Hr1G078250|Hv_IBSC_PGSB_r1||HORVU2Hr1G078250.3|5|1|WARNING_TRANSCRIPT_NO_START_CODON),UTR_3_PRIME(MODIFIER||787|||HORVU2Hr1G078250|Hv_IBSC_PGSB_r1||HORVU2Hr1G078250.1|4|1|WARNING_TRANSCRIPT_INCOMPLETE)
SCRI_RS_213826	chr2H:567249837(validated)	EFF=DOWNSTREAM(MODIFIER||292|||HORVU2Hr1G078290|Hv_IBSC_PGSB_r1||HORVU2Hr1G078290.2||1),DOWNSTREAM(MODIFIER||334|||HORVU2Hr1G078290|Hv_IBSC_PGSB_r1||HORVU2Hr1G078290.3||1|WARNING_TRANSCRIPT_INCOMPLETE),DOWNSTREAM(MODIFIER||4457|||HORVU2Hr1G078300|Hv_IBSC_PGSB_r1||HORVU2Hr1G078300.1||1),DOWNSTREAM(MODIFIER||49|||HORVU2Hr1G078280|Hv_IBSC_PGSB_r1||HORVU2Hr1G078280.2||1|WARNING_TRANSCRIPT_NO_START_CO…
SCRI_RS_195208	chr2H:567325104(validated)	EFF=SYNONYMOUS_CODING(LOW|SILENT|tcT/tcC|S11||HORVU2Hr1G078330|Hv_IBSC_PGSB_r1||HORVU2Hr1G078330.1|1|1),SYNONYMOUS_CODING(LOW|SILENT|tcT/tcC|S74||HORVU2Hr1G078330|Hv_IBSC_PGSB_r1||HORVU2Hr1G078330.18|1|1|WARNING_TRANSCRIPT_NO_START_CODON),SYNONYMOUS_CODING(LOW|SILENT|tcT/tcC|S74||HORVU2Hr1G078330|Hv_IBSC_PGSB_r1||HORVU2Hr1G078330.19|1|1|WARNING_TRANSCRIPT_NO_START_CODON),SYNONYMOUS_CODING(LOW|SIL…
SCRI_RS_137710	chr2H:567402817(validated)	EFF=DOWNSTREAM(MODIFIER||1609|||HORVU2Hr1G078350|Hv_IBSC_PGSB_r1||HORVU2Hr1G078350.2||1),STOP_GAINED(HIGH|NONSENSE|tGg/tAg|W290*||HORVU2Hr1G078350|Hv_IBSC_PGSB_r1||HORVU2Hr1G078350.5|6|1|WARNING_TRANSCRIPT_NO_START_CODON),SYNONYMOUS_CODING(LOW|SILENT|gtG/gtA|V121||HORVU2Hr1G078350|Hv_IBSC_PGSB_r1||HORVU2Hr1G078350.1|6|1),SYNONYMOUS_CODING(LOW|SILENT|gtG/gtA|V121||HORVU2Hr1G078350|Hv_IBSC_PGSB_r1|…
12_11278	chr2H:567404068(validated)	EFF=DOWNSTREAM(MODIFIER||2860|||HORVU2Hr1G078350|Hv_IBSC_PGSB_r1||HORVU2Hr1G078350.2||1),DOWNSTREAM(MODIFIER||41|||HORVU2Hr1G078350|Hv_IBSC_PGSB_r1||HORVU2Hr1G078350.4||1|WARNING_TRANSCRIPT_NO_START_CODON),DOWNSTREAM(MODIFIER||41|||HORVU2Hr1G078350|Hv_IBSC_PGSB_r1||HORVU2Hr1G078350.5||1|WARNING_TRANSCRIPT_NO_START_CODON),UPSTREAM(MODIFIER||3633|||HORVU2Hr1G078340|Hv_IBSC_PGSB_r1||HORVU2Hr1G078340…
SCRI_RS_171203	chr2H:567762103(validated)	EFF=DOWNSTREAM(MODIFIER||1572|||HORVU2Hr1G078390|Hv_IBSC_PGSB_r1||HORVU2Hr1G078390.1||1|WARNING_TRANSCRIPT_NO_START_CODON),NON_SYNONYMOUS_CODING(MODERATE|MISSENSE|cAc/cGc|H453R||HORVU2Hr1G078400|Hv_IBSC_PGSB_r1||HORVU2Hr1G078400.1|1|1|WARNING_TRANSCRIPT_NO_START_CODON)
SCRI_RS_200879	chr2H:568792852(validated)	EFF=DOWNSTREAM(MODIFIER||113|||HORVU2Hr1G078550|Hv_IBSC_PGSB_r1||HORVU2Hr1G078550.12||1|WARNING_TRANSCRIPT_INCOMPLETE),DOWNSTREAM(MODIFIER||47|||HORVU2Hr1G078550|Hv_IBSC_PGSB_r1||HORVU2Hr1G078550.8||1|WARNING_TRANSCRIPT_NO_START_CODON),DOWNSTREAM(MODIFIER||47|||HORVU2Hr1G078550|Hv_IBSC_PGSB_r1||HORVU2Hr1G078550.9||1|WARNING_TRANSCRIPT_NO_START_CODON),DOWNSTREAM(MODIFIER||83|||HORVU2Hr1G078550|Hv_…
12_10718	chr2H:5692055(validated)	EFF=DOWNSTREAM(MODIFIER||2959|||HORVU2Hr1G002590|Hv_IBSC_PGSB_r1||HORVU2Hr1G002590.1||1|WARNING_TRANSCRIPT_NO_START_CODON),UTR_3_PRIME(MODIFIER||107|||HORVU2Hr1G002600|Hv_IBSC_PGSB_r1||HORVU2Hr1G002600.1|4|1)
SCRI_RS_144776	chr2H:569389925(validated)	EFF=INTRON(MODIFIER|||||HORVU2Hr1G078570|Hv_IBSC_PGSB_r1||HORVU2Hr1G078570.14|3|1),NON_SYNONYMOUS_CODING(MODERATE|MISSENSE|Gga/Aga|G114R||HORVU2Hr1G078570|Hv_IBSC_PGSB_r1||HORVU2Hr1G078570.11|2|1),NON_SYNONYMOUS_CODING(MODERATE|MISSENSE|Gga/Aga|G114R||HORVU2Hr1G078570|Hv_IBSC_PGSB_r1||HORVU2Hr1G078570.12|2|1),NON_SYNONYMOUS_CODING(MODERATE|MISSENSE|Gga/Aga|G114R||HORVU2Hr1G078570|Hv_IBSC_PGSB_r1|…
SCRI_RS_216129	chr2H:569506635(validated)	EFF=DOWNSTREAM(MODIFIER||1616|||HORVU2Hr1G078640|Hv_IBSC_PGSB_r1||HORVU2Hr1G078640.4||1|WARNING_TRANSCRIPT_NO_START_CODON),DOWNSTREAM(MODIFIER||833|||HORVU2Hr1G078640|Hv_IBSC_PGSB_r1||HORVU2Hr1G078640.2||1|WARNING_TRANSCRIPT_INCOMPLETE),DOWNSTREAM(MODIFIER||890|||HORVU2Hr1G078640|Hv_IBSC_PGSB_r1||HORVU2Hr1G078640.3||1|WARNING_TRANSCRIPT_NO_START_CODON),UPSTREAM(MODIFIER||833|||HORVU2Hr1G078650|Hv…
SCRI_RS_165574	chr2H:569894887(validated)	EFF=NON_SYNONYMOUS_CODING(MODERATE|MISSENSE|tCt/tGt|S147C||HORVU2Hr1G078680|Hv_IBSC_PGSB_r1||HORVU2Hr1G078680.2|2|1),START_GAINED(LOW|||||HORVU2Hr1G078680|Hv_IBSC_PGSB_r1||HORVU2Hr1G078680.1|3|1),UTR_5_PRIME(MODIFIER||308|||HORVU2Hr1G078680|Hv_IBSC_PGSB_r1||HORVU2Hr1G078680.1|3|1)
ABC03181-1-1-164	chr2H:570919247(validated)	EFF=INTRON(MODIFIER|||||HORVU2Hr1G078840|Hv_IBSC_PGSB_r1||HORVU2Hr1G078840.10|13|1|WARNING_TRANSCRIPT_NO_START_CODON),INTRON(MODIFIER|||||HORVU2Hr1G078840|Hv_IBSC_PGSB_r1||HORVU2Hr1G078840.11|12|1|WARNING_TRANSCRIPT_NO_START_CODON),INTRON(MODIFIER|||||HORVU2Hr1G078840|Hv_IBSC_PGSB_r1||HORVU2Hr1G078840.1|14|1),INTRON(MODIFIER|||||HORVU2Hr1G078840|Hv_IBSC_PGSB_r1||HORVU2Hr1G078840.2|14|1),INTRON(MO…
SCRI_RS_206529	chr2H:572127037(validated)|chr2H:572337943(validated)	EFF=DOWNSTREAM(MODIFIER||908|||HORVU2Hr1G079050|Hv_IBSC_PGSB_r1||HORVU2Hr1G079050.1||1|WARNING_TRANSCRIPT_NO_START_CODON),NON_SYNONYMOUS_CODING(MODERATE|MISSENSE|Act/Gct|T265A||HORVU2Hr1G079060|Hv_IBSC_PGSB_r1||HORVU2Hr1G079060.10|3|1),NON_SYNONYMOUS_CODING(MODERATE|MISSENSE|Act/Gct|T265A||HORVU2Hr1G079060|Hv_IBSC_PGSB_r1||HORVU2Hr1G079060.1|1|1),NON_SYNONYMOUS_CODING(MODERATE|MISSENSE|Act/Gct|T2…
SCRI_RS_41263	chr2H:57311900(validated)	EFF=SYNONYMOUS_CODING(LOW|SILENT|aaT/aaC|N168||HORVU2Hr1G020690|Hv_IBSC_PGSB_r1||HORVU2Hr1G020690.12|6|1),SYNONYMOUS_CODING(LOW|SILENT|aaT/aaC|N249||HORVU2Hr1G020690|Hv_IBSC_PGSB_r1||HORVU2Hr1G020690.1|5|1|WARNING_TRANSCRIPT_NO_START_CODON),SYNONYMOUS_CODING(LOW|SILENT|aaT/aaC|N253||HORVU2Hr1G020690|Hv_IBSC_PGSB_r1||HORVU2Hr1G020690.8|6|1|WARNING_TRANSCRIPT_NO_START_CODON),SYNONYMOUS_CODING(LOW|S…
12_11121	chr2H:573591858(validated)	EFF=DOWNSTREAM(MODIFIER||1693|||HORVU2Hr1G079230|Hv_IBSC_PGSB_r1||HORVU2Hr1G079230.1||1),DOWNSTREAM(MODIFIER||1695|||HORVU2Hr1G079230|Hv_IBSC_PGSB_r1||HORVU2Hr1G079230.2||1|WARNING_TRANSCRIPT_INCOMPLETE),DOWNSTREAM(MODIFIER||1695|||HORVU2Hr1G079230|Hv_IBSC_PGSB_r1||HORVU2Hr1G079230.3||1|WARNING_TRANSCRIPT_INCOMPLETE),DOWNSTREAM(MODIFIER||1890|||HORVU2Hr1G079230|Hv_IBSC_PGSB_r1||HORVU2Hr1G079230.4…
SCRI_RS_107754	chr2H:579101576(unvalidated)
6911-866	chr2H:579380380(validated)	EFF=SYNONYMOUS_CODING(LOW|SILENT|acA/acC|T419||HORVU2Hr1G080050|Hv_IBSC_PGSB_r1||HORVU2Hr1G080050.8|1|1|WARNING_TRANSCRIPT_NO_START_CODON),SYNONYMOUS_CODING(LOW|SILENT|acA/acC|T552||HORVU2Hr1G080050|Hv_IBSC_PGSB_r1||HORVU2Hr1G080050.10|2|1),SYNONYMOUS_CODING(LOW|SILENT|acA/acC|T552||HORVU2Hr1G080050|Hv_IBSC_PGSB_r1||HORVU2Hr1G080050.11|3|1),SYNONYMOUS_CODING(LOW|SILENT|acA/acC|T552||HORVU2Hr1G080…
SCRI_RS_143213	chr2H:579637954(unvalidated)
SCRI_RS_4802	chr2H:581246871(unvalidated)
6510-1430	chr2H:581251463(validated)	EFF=DOWNSTREAM(MODIFIER||243|||HORVU2Hr1G080240|Hv_IBSC_PGSB_r1||HORVU2Hr1G080240.1||1),DOWNSTREAM(MODIFIER||2640|||HORVU2Hr1G080240|Hv_IBSC_PGSB_r1||HORVU2Hr1G080240.6||1),DOWNSTREAM(MODIFIER||2755|||HORVU2Hr1G080240|Hv_IBSC_PGSB_r1||HORVU2Hr1G080240.13||1),DOWNSTREAM(MODIFIER||566|||HORVU2Hr1G080240|Hv_IBSC_PGSB_r1||HORVU2Hr1G080240.17||1|WARNING_TRANSCRIPT_NO_START_CODON),DOWNSTREAM(MODIFIER||…
SCRI_RS_109192	chr2H:583053290(unvalidated)|chr1H:450210715(unvalidated)
SCRI_RS_141655	chr2H:58528525(validated)	EFF=DOWNSTREAM(MODIFIER||830|||HORVU2Hr1G020880|Hv_IBSC_PGSB_r1||HORVU2Hr1G020880.1||1),NON_SYNONYMOUS_CODING(MODERATE|MISSENSE|atG/atA|M101I||HORVU2Hr1G020870|Hv_IBSC_PGSB_r1||HORVU2Hr1G020870.4|2|1|WARNING_TRANSCRIPT_NO_START_CODON),NON_SYNONYMOUS_CODING(MODERATE|MISSENSE|atG/atA|M102I||HORVU2Hr1G020870|Hv_IBSC_PGSB_r1||HORVU2Hr1G020870.3|2|1|WARNING_TRANSCRIPT_NO_START_CODON),NON_SYNONYMOUS_CO…
4136-869	chr2H:587894696(validated)	EFF=DOWNSTREAM(MODIFIER||1437|||HORVU2Hr1G081080|Hv_IBSC_PGSB_r1||HORVU2Hr1G081080.5||1|WARNING_TRANSCRIPT_INCOMPLETE),DOWNSTREAM(MODIFIER||596|||HORVU2Hr1G081090|Hv_IBSC_PGSB_r1||HORVU2Hr1G081090.1||1|WARNING_TRANSCRIPT_NO_START_CODON),INTRON(MODIFIER|||||HORVU2Hr1G081080|Hv_IBSC_PGSB_r1||HORVU2Hr1G081080.2|4|1|WARNING_TRANSCRIPT_INCOMPLETE),SYNONYMOUS_CODING(LOW|SILENT|ggT/ggC|G204||HORVU2Hr1G0…
12_10545	chr2H:589927308(unvalidated)
SCRI_RS_202786	chr2H:590804054(validated)	EFF=DOWNSTREAM(MODIFIER||103|||HORVU2Hr1G081450|Hv_IBSC_PGSB_r1||HORVU2Hr1G081450.17||1|WARNING_TRANSCRIPT_NO_START_CODON),DOWNSTREAM(MODIFIER||124|||HORVU2Hr1G081450|Hv_IBSC_PGSB_r1||HORVU2Hr1G081450.8||1|WARNING_TRANSCRIPT_NO_START_CODON),DOWNSTREAM(MODIFIER||1695|||HORVU2Hr1G081450|Hv_IBSC_PGSB_r1||HORVU2Hr1G081450.6||1|WARNING_TRANSCRIPT_NO_START_CODON),DOWNSTREAM(MODIFIER||1942|||HORVU2Hr1G0…
6804-1197	chr2H:590822206(unvalidated)
SCRI_RS_162413	chr2H:592334613(unvalidated)
12_11096	chr2H:592937557(validated)	EFF=DOWNSTREAM(MODIFIER||2935|||HORVU2Hr1G081740|Hv_IBSC_PGSB_r1||HORVU2Hr1G081740.1||1),DOWNSTREAM(MODIFIER||2935|||HORVU2Hr1G081740|Hv_IBSC_PGSB_r1||HORVU2Hr1G081740.2||1),DOWNSTREAM(MODIFIER||2935|||HORVU2Hr1G081740|Hv_IBSC_PGSB_r1||HORVU2Hr1G081740.8||1),DOWNSTREAM(MODIFIER||3143|||HORVU2Hr1G081740|Hv_IBSC_PGSB_r1||HORVU2Hr1G081740.4||1),DOWNSTREAM(MODIFIER||3143|||HORVU2Hr1G081740|Hv_IBSC_PG…
SCRI_RS_153531	chr2H:603731744(validated)	EFF=SYNONYMOUS_CODING(LOW|SILENT|ctG/ctA|L30||HORVU2Hr1G083030|Hv_IBSC_PGSB_r1||HORVU2Hr1G083030.1|1|1|WARNING_TRANSCRIPT_NO_START_CODON)
SCRI_RS_156063	chr2H:605857144(validated)	EFF=DOWNSTREAM(MODIFIER||281|||HORVU2Hr1G083530|Hv_IBSC_PGSB_r1||HORVU2Hr1G083530.4||1),DOWNSTREAM(MODIFIER||281|||HORVU2Hr1G083530|Hv_IBSC_PGSB_r1||HORVU2Hr1G083530.5||1|WARNING_TRANSCRIPT_NO_START_CODON),DOWNSTREAM(MODIFIER||473|||HORVU2Hr1G083530|Hv_IBSC_PGSB_r1||HORVU2Hr1G083530.6||1),UPSTREAM(MODIFIER||1149|||HORVU2Hr1G083520|Hv_IBSC_PGSB_r1||HORVU2Hr1G083520.1||1|WARNING_TRANSCRIPT_INCOMPLE…
4434-804	chr2H:606128866(validated)	EFF=DOWNSTREAM(MODIFIER||401|||HORVU2Hr1G083550|Hv_IBSC_PGSB_r1||HORVU2Hr1G083550.2||1),UTR_3_PRIME(MODIFIER||146|||HORVU2Hr1G083550|Hv_IBSC_PGSB_r1||HORVU2Hr1G083550.3|5|1|WARNING_TRANSCRIPT_NO_START_CODON),UTR_3_PRIME(MODIFIER||146|||HORVU2Hr1G083550|Hv_IBSC_PGSB_r1||HORVU2Hr1G083550.5|3|1|WARNING_TRANSCRIPT_NO_START_CODON),UTR_3_PRIME(MODIFIER||4593|||HORVU2Hr1G083550|Hv_IBSC_PGSB_r1||HORVU2Hr…
SCRI_RS_145381	chr2H:607177355(validated)	EFF=DOWNSTREAM(MODIFIER||3487|||HORVU2Hr1G083720|Hv_IBSC_PGSB_r1||HORVU2Hr1G083720.9||1|WARNING_TRANSCRIPT_NO_START_CODON),DOWNSTREAM(MODIFIER||4352|||HORVU2Hr1G083710|Hv_IBSC_PGSB_r1||HORVU2Hr1G083710.4||1),DOWNSTREAM(MODIFIER||4352|||HORVU2Hr1G083710|Hv_IBSC_PGSB_r1||HORVU2Hr1G083710.5||1),DOWNSTREAM(MODIFIER||4352|||HORVU2Hr1G083710|Hv_IBSC_PGSB_r1||HORVU2Hr1G083710.6||1),DOWNSTREAM(MODIFIER||…
SCRI_RS_100476	chr2H:608070615(unvalidated)
SCRI_RS_147810	chr2H:608074130(validated)	EFF=DOWNSTREAM(MODIFIER||4376|||HORVU2Hr1G083850|Hv_IBSC_PGSB_r1||HORVU2Hr1G083850.1||1),DOWNSTREAM(MODIFIER||4469|||HORVU2Hr1G083850|Hv_IBSC_PGSB_r1||HORVU2Hr1G083850.2||1),SYNONYMOUS_CODING(LOW|SILENT|taC/taT|Y193||HORVU2Hr1G083870|Hv_IBSC_PGSB_r1||HORVU2Hr1G083870.1|1|1),UPSTREAM(MODIFIER||3629|||HORVU2Hr1G083870|Hv_IBSC_PGSB_r1||HORVU2Hr1G083870.3||1|WARNING_TRANSCRIPT_NO_START_CODON),UTR_5_P…
SCRI_RS_167713	chr2H:609145474(validated)	EFF=DOWNSTREAM(MODIFIER||4217|||HORVU2Hr1G083980|Hv_IBSC_PGSB_r1||HORVU2Hr1G083980.1||1),DOWNSTREAM(MODIFIER||4481|||HORVU2Hr1G083980|Hv_IBSC_PGSB_r1||HORVU2Hr1G083980.2||1),DOWNSTREAM(MODIFIER||4558|||HORVU2Hr1G083980|Hv_IBSC_PGSB_r1||HORVU2Hr1G083980.3||1),NON_SYNONYMOUS_CODING(MODERATE|MISSENSE|Gtg/Ctg|V184L||HORVU2Hr1G083960|Hv_IBSC_PGSB_r1||HORVU2Hr1G083960.13|4|1|WARNING_TRANSCRIPT_INCOMPLE…
SCRI_RS_189408	chr2H:609148242(validated)	EFF=DOWNSTREAM(MODIFIER||1449|||HORVU2Hr1G083980|Hv_IBSC_PGSB_r1||HORVU2Hr1G083980.1||1),DOWNSTREAM(MODIFIER||1713|||HORVU2Hr1G083980|Hv_IBSC_PGSB_r1||HORVU2Hr1G083980.2||1),DOWNSTREAM(MODIFIER||1790|||HORVU2Hr1G083980|Hv_IBSC_PGSB_r1||HORVU2Hr1G083980.3||1),NON_SYNONYMOUS_CODING(MODERATE|MISSENSE|gCc/gTc|A101V||HORVU2Hr1G083970|Hv_IBSC_PGSB_r1||HORVU2Hr1G083970.13|3|1|WARNING_TRANSCRIPT_NO_START…
10489-586	chr2H:609630637(validated)	EFF=DOWNSTREAM(MODIFIER||1399|||HORVU2Hr1G084050|Hv_IBSC_PGSB_r1||HORVU2Hr1G084050.10||1|WARNING_TRANSCRIPT_NO_START_CODON),DOWNSTREAM(MODIFIER||4717|||HORVU2Hr1G084030|Hv_IBSC_PGSB_r1||HORVU2Hr1G084030.1||1|WARNING_TRANSCRIPT_NO_START_CODON),DOWNSTREAM(MODIFIER||542|||HORVU2Hr1G084050|Hv_IBSC_PGSB_r1||HORVU2Hr1G084050.6||1|WARNING_TRANSCRIPT_NO_START_CODON),DOWNSTREAM(MODIFIER||789|||HORVU2Hr1G0…
SCRI_RS_212940	chr2H:609631639(unvalidated)
SCRI_RS_180983	chr2H:610191120(validated)	EFF=DOWNSTREAM(MODIFIER||1119|||HORVU2Hr1G084120|Hv_IBSC_PGSB_r1||HORVU2Hr1G084120.4||1|WARNING_TRANSCRIPT_NO_START_CODON),DOWNSTREAM(MODIFIER||1133|||HORVU2Hr1G084120|Hv_IBSC_PGSB_r1||HORVU2Hr1G084120.2||1),DOWNSTREAM(MODIFIER||186|||HORVU2Hr1G084130|Hv_IBSC_PGSB_r1||HORVU2Hr1G084130.5||1),DOWNSTREAM(MODIFIER||204|||HORVU2Hr1G084120|Hv_IBSC_PGSB_r1||HORVU2Hr1G084120.1||1),DOWNSTREAM(MODIFIER||37…
7729-565	chr2H:610741736(validated)	EFF=DOWNSTREAM(MODIFIER||3818|||HORVU2Hr1G084270|Hv_IBSC_PGSB_r1||HORVU2Hr1G084270.1||1),DOWNSTREAM(MODIFIER||3837|||HORVU2Hr1G084270|Hv_IBSC_PGSB_r1||HORVU2Hr1G084270.2||1),SYNONYMOUS_CODING(LOW|SILENT|atT/atC|I278||HORVU2Hr1G084260|Hv_IBSC_PGSB_r1||HORVU2Hr1G084260.2|1|1|WARNING_TRANSCRIPT_NO_START_CODON),SYNONYMOUS_CODING(LOW|SILENT|atT/atC|I278||HORVU2Hr1G084260|Hv_IBSC_PGSB_r1||HORVU2Hr1G084…
5339-487	chr2H:610747937(unvalidated)
SCRI_RS_155470	chr2H:610754190(validated)	EFF=DOWNSTREAM(MODIFIER||3985|||HORVU2Hr1G084280|Hv_IBSC_PGSB_r1||HORVU2Hr1G084280.1||1|WARNING_TRANSCRIPT_NO_START_CODON),UPSTREAM(MODIFIER||2110|||HORVU2Hr1G084290|Hv_IBSC_PGSB_r1||HORVU2Hr1G084290.1||1),UTR_3_PRIME(MODIFIER||2139|||HORVU2Hr1G084300|Hv_IBSC_PGSB_r1||HORVU2Hr1G084300.3|3|1|WARNING_TRANSCRIPT_NO_START_CODON),UTR_3_PRIME(MODIFIER||2385|||HORVU2Hr1G084300|Hv_IBSC_PGSB_r1||HORVU2Hr1…
SCRI_RS_179253	chr2H:611288045(validated)	EFF=DOWNSTREAM(MODIFIER||1602|||HORVU2Hr1G084440|Hv_IBSC_PGSB_r1||HORVU2Hr1G084440.20||1|WARNING_TRANSCRIPT_INCOMPLETE),DOWNSTREAM(MODIFIER||2009|||HORVU2Hr1G084440|Hv_IBSC_PGSB_r1||HORVU2Hr1G084440.21||1),INTRON(MODIFIER|||||HORVU2Hr1G084440|Hv_IBSC_PGSB_r1||HORVU2Hr1G084440.1|8|1),UTR_3_PRIME(MODIFIER||2329|||HORVU2Hr1G084440|Hv_IBSC_PGSB_r1||HORVU2Hr1G084440.19|7|1|WARNING_TRANSCRIPT_INCOMPLET…
SCRI_RS_173757	chr2H:611976277(unvalidated)
SCRI_RS_163975	chr2H:613635962(validated)	EFF=DOWNSTREAM(MODIFIER||1034|||HORVU2Hr1G084750|Hv_IBSC_PGSB_r1||HORVU2Hr1G084750.4||1|WARNING_TRANSCRIPT_NO_START_CODON),DOWNSTREAM(MODIFIER||1138|||HORVU2Hr1G084750|Hv_IBSC_PGSB_r1||HORVU2Hr1G084750.11||1),DOWNSTREAM(MODIFIER||1138|||HORVU2Hr1G084750|Hv_IBSC_PGSB_r1||HORVU2Hr1G084750.1||1|WARNING_TRANSCRIPT_NO_START_CODON),DOWNSTREAM(MODIFIER||1138|||HORVU2Hr1G084750|Hv_IBSC_PGSB_r1||HORVU2Hr1…
SCRI_RS_59851	chr2H:613854115(validated)	EFF=UTR_3_PRIME(MODIFIER||217|||HORVU2Hr1G084790|Hv_IBSC_PGSB_r1||HORVU2Hr1G084790.1|4|1)
SCRI_RS_198848	chr2H:614154596(validated)	EFF=DOWNSTREAM(MODIFIER||191|||HORVU2Hr1G084890|Hv_IBSC_PGSB_r1||HORVU2Hr1G084890.1||1|WARNING_TRANSCRIPT_NO_START_CODON),INTERGENIC(MODIFIER||||||||||1),UPSTREAM(MODIFIER||967|||HORVU2Hr1G084880|Hv_IBSC_PGSB_r1||HORVU2Hr1G084880.1||1|WARNING_TRANSCRIPT_NO_START_CODON)
12_30205	chr2H:614418306(unvalidated)
7660-476	chr2H:615045226(validated)	EFF=DOWNSTREAM(MODIFIER||1381|||HORVU2Hr1G085060|Hv_IBSC_PGSB_r1||HORVU2Hr1G085060.9||1|WARNING_TRANSCRIPT_INCOMPLETE),DOWNSTREAM(MODIFIER||256|||HORVU2Hr1G085060|Hv_IBSC_PGSB_r1||HORVU2Hr1G085060.7||1|WARNING_TRANSCRIPT_INCOMPLETE),DOWNSTREAM(MODIFIER||256|||HORVU2Hr1G085060|Hv_IBSC_PGSB_r1||HORVU2Hr1G085060.8||1|WARNING_TRANSCRIPT_NO_START_CODON),DOWNSTREAM(MODIFIER||70|||HORVU2Hr1G085060|Hv_IB…
12_31020	chr2H:616918952(unvalidated)
SCRI_RS_184899	chr2H:6169466(validated)	EFF=DOWNSTREAM(MODIFIER||1148|||HORVU2Hr1G002690|Hv_IBSC_PGSB_r1||HORVU2Hr1G002690.2||1),DOWNSTREAM(MODIFIER||4902|||HORVU2Hr1G002690|Hv_IBSC_PGSB_r1||HORVU2Hr1G002690.1||1),INTRON(MODIFIER|||||HORVU2Hr1G002690|Hv_IBSC_PGSB_r1||HORVU2Hr1G002690.3|1|1),UTR_3_PRIME(MODIFIER||167|||HORVU2Hr1G002690|Hv_IBSC_PGSB_r1||HORVU2Hr1G002690.4|1|1)
SCRI_RS_167823	chr2H:6170271(validated)	EFF=DOWNSTREAM(MODIFIER||1953|||HORVU2Hr1G002690|Hv_IBSC_PGSB_r1||HORVU2Hr1G002690.2||1),DOWNSTREAM(MODIFIER||693|||HORVU2Hr1G002690|Hv_IBSC_PGSB_r1||HORVU2Hr1G002690.3||1),UTR_3_PRIME(MODIFIER||972|||HORVU2Hr1G002690|Hv_IBSC_PGSB_r1||HORVU2Hr1G002690.4|1|1)
12_31021	chr2H:617147016(validated)	EFF=UTR_3_PRIME(MODIFIER||28|||HORVU2Hr1G085280|Hv_IBSC_PGSB_r1||HORVU2Hr1G085280.3|2|1|WARNING_TRANSCRIPT_INCOMPLETE),UTR_3_PRIME(MODIFIER||395|||HORVU2Hr1G085280|Hv_IBSC_PGSB_r1||HORVU2Hr1G085280.1|1|1|WARNING_TRANSCRIPT_NO_START_CODON),UTR_3_PRIME(MODIFIER||395|||HORVU2Hr1G085280|Hv_IBSC_PGSB_r1||HORVU2Hr1G085280.2|2|1|WARNING_TRANSCRIPT_INCOMPLETE)
SCRI_RS_122	chr2H:6177615(validated)	EFF=DOWNSTREAM(MODIFIER||3692|||HORVU2Hr1G002700|Hv_IBSC_PGSB_r1||HORVU2Hr1G002700.20||1),NON_SYNONYMOUS_CODING(MODERATE|MISSENSE|aAg/aGg|K165R||HORVU2Hr1G002700|Hv_IBSC_PGSB_r1||HORVU2Hr1G002700.10|5|1|WARNING_TRANSCRIPT_INCOMPLETE),NON_SYNONYMOUS_CODING(MODERATE|MISSENSE|aAg/aGg|K201R||HORVU2Hr1G002700|Hv_IBSC_PGSB_r1||HORVU2Hr1G002700.7|6|1|WARNING_TRANSCRIPT_INCOMPLETE),NON_SYNONYMOUS_CODING(…
12_10719	chr2H:618672370(validated)	EFF=DOWNSTREAM(MODIFIER||1497|||HORVU2Hr1G085560|Hv_IBSC_PGSB_r1||HORVU2Hr1G085560.5||1|WARNING_TRANSCRIPT_NO_START_CODON),DOWNSTREAM(MODIFIER||1866|||HORVU2Hr1G085560|Hv_IBSC_PGSB_r1||HORVU2Hr1G085560.4||1|WARNING_TRANSCRIPT_NO_START_CODON),UTR_3_PRIME(MODIFIER||1245|||HORVU2Hr1G085570|Hv_IBSC_PGSB_r1||HORVU2Hr1G085570.1|1|1),UTR_3_PRIME(MODIFIER||1245|||HORVU2Hr1G085570|Hv_IBSC_PGSB_r1||HORVU2H…
SCRI_RS_146936	chr2H:6190507(validated)	EFF=INTRON(MODIFIER|||||HORVU2Hr1G002700|Hv_IBSC_PGSB_r1||HORVU2Hr1G002700.14|1|1|WARNING_TRANSCRIPT_INCOMPLETE),NON_SYNONYMOUS_CODING(MODERATE|MISSENSE|Tct/Cct|S14P||HORVU2Hr1G002710|Hv_IBSC_PGSB_r1||HORVU2Hr1G002710.6|1|1|WARNING_TRANSCRIPT_NO_START_CODON),NON_SYNONYMOUS_CODING(MODERATE|MISSENSE|Tct/Cct|S35P||HORVU2Hr1G002710|Hv_IBSC_PGSB_r1||HORVU2Hr1G002710.1|2|1),NON_SYNONYMOUS_CODING(MODERA…
12_21415	chr2H:6193157(validated)	EFF=DOWNSTREAM(MODIFIER||18|||HORVU2Hr1G002710|Hv_IBSC_PGSB_r1||HORVU2Hr1G002710.7||1),DOWNSTREAM(MODIFIER||236|||HORVU2Hr1G002710|Hv_IBSC_PGSB_r1||HORVU2Hr1G002710.3||1),DOWNSTREAM(MODIFIER||558|||HORVU2Hr1G002710|Hv_IBSC_PGSB_r1||HORVU2Hr1G002710.8||1|WARNING_TRANSCRIPT_NO_START_CODON),INTRON(MODIFIER|||||HORVU2Hr1G002700|Hv_IBSC_PGSB_r1||HORVU2Hr1G002700.14|1|1|WARNING_TRANSCRIPT_INCOMPLETE),U…
SCRI_RS_110043	chr2H:619884483(unvalidated)
7187-382	chr2H:619885222(validated)	EFF=DOWNSTREAM(MODIFIER||122|||HORVU2Hr1G085720|Hv_IBSC_PGSB_r1||HORVU2Hr1G085720.8||1),DOWNSTREAM(MODIFIER||1542|||HORVU2Hr1G085720|Hv_IBSC_PGSB_r1||HORVU2Hr1G085720.7||1),DOWNSTREAM(MODIFIER||211|||HORVU2Hr1G085720|Hv_IBSC_PGSB_r1||HORVU2Hr1G085720.4||1),DOWNSTREAM(MODIFIER||2605|||HORVU2Hr1G085730|Hv_IBSC_PGSB_r1||HORVU2Hr1G085730.1||1|WARNING_TRANSCRIPT_INCOMPLETE),DOWNSTREAM(MODIFIER||2605||…
12_10717	chr2H:620230638(validated)	EFF=DOWNSTREAM(MODIFIER||1760|||HORVU2Hr1G085800|Hv_IBSC_PGSB_r1||HORVU2Hr1G085800.5||1|WARNING_TRANSCRIPT_INCOMPLETE),DOWNSTREAM(MODIFIER||826|||HORVU2Hr1G085810|Hv_IBSC_PGSB_r1||HORVU2Hr1G085810.1||1),UTR_3_PRIME(MODIFIER||69|||HORVU2Hr1G085800|Hv_IBSC_PGSB_r1||HORVU2Hr1G085800.2|4|1|WARNING_TRANSCRIPT_NO_START_CODON),UTR_3_PRIME(MODIFIER||69|||HORVU2Hr1G085800|Hv_IBSC_PGSB_r1||HORVU2Hr1G085800…
12_31383	chr2H:620408210(validated)	EFF=DOWNSTREAM(MODIFIER||696|||HORVU2Hr1G085880|Hv_IBSC_PGSB_r1||HORVU2Hr1G085880.4||1|WARNING_TRANSCRIPT_INCOMPLETE),UPSTREAM(MODIFIER||3501|||HORVU2Hr1G085870|Hv_IBSC_PGSB_r1||HORVU2Hr1G085870.4||1),UPSTREAM(MODIFIER||3508|||HORVU2Hr1G085870|Hv_IBSC_PGSB_r1||HORVU2Hr1G085870.5||1),UPSTREAM(MODIFIER||3513|||HORVU2Hr1G085870|Hv_IBSC_PGSB_r1||HORVU2Hr1G085870.6||1),UPSTREAM(MODIFIER||3513|||HORVU2…
SCRI_RS_173752	chr2H:620412362(unvalidated)
4037-916	chr2H:620951832(unvalidated)
SCRI_RS_16024	chr2H:621072862(unvalidated)
SCRI_RS_6727	chr2H:621087144(validated)	EFF=DOWNSTREAM(MODIFIER||1223|||HORVU2Hr1G086130|Hv_IBSC_PGSB_r1||HORVU2Hr1G086130.1||1),SYNONYMOUS_CODING(LOW|SILENT|gcC/gcT|A103||HORVU2Hr1G086120|Hv_IBSC_PGSB_r1||HORVU2Hr1G086120.1|1|1|WARNING_TRANSCRIPT_NO_START_CODON),UPSTREAM(MODIFIER||2601|||HORVU2Hr1G086120|Hv_IBSC_PGSB_r1||HORVU2Hr1G086120.6||1),UPSTREAM(MODIFIER||540|||HORVU2Hr1G086120|Hv_IBSC_PGSB_r1||HORVU2Hr1G086120.4||1|WARNING_TRA…
SCRI_RS_150266	chr2H:621090749(validated)|chr2H:621216069(validated)	EFF=DOWNSTREAM(MODIFIER||1540|||HORVU2Hr1G086120|Hv_IBSC_PGSB_r1||HORVU2Hr1G086120.5||1|WARNING_TRANSCRIPT_NO_START_CODON),DOWNSTREAM(MODIFIER||2657|||HORVU2Hr1G086120|Hv_IBSC_PGSB_r1||HORVU2Hr1G086120.1||1|WARNING_TRANSCRIPT_NO_START_CODON),DOWNSTREAM(MODIFIER||334|||HORVU2Hr1G086120|Hv_IBSC_PGSB_r1||HORVU2Hr1G086120.6||1),DOWNSTREAM(MODIFIER||484|||HORVU2Hr1G086120|Hv_IBSC_PGSB_r1||HORVU2Hr1G08…
334-1164	chr2H:621115373(validated)	EFF=DOWNSTREAM(MODIFIER||711|||HORVU2Hr1G086140|Hv_IBSC_PGSB_r1||HORVU2Hr1G086140.6||1),INTRON(MODIFIER|||||HORVU2Hr1G086140|Hv_IBSC_PGSB_r1||HORVU2Hr1G086140.2|3|1),SYNONYMOUS_CODING(LOW|SILENT|gcC/gcA|A192||HORVU2Hr1G086140|Hv_IBSC_PGSB_r1||HORVU2Hr1G086140.1|1|1),SYNONYMOUS_CODING(LOW|SILENT|gcC/gcA|A192||HORVU2Hr1G086140|Hv_IBSC_PGSB_r1||HORVU2Hr1G086140.3|3|1),SYNONYMOUS_CODING(LOW|SILENT|gc…
SCRI_RS_16995	chr2H:621211439(validated)	EFF=DOWNSTREAM(MODIFIER||4092|||HORVU2Hr1G086160|Hv_IBSC_PGSB_r1||HORVU2Hr1G086160.1||1|WARNING_TRANSCRIPT_INCOMPLETE),DOWNSTREAM(MODIFIER||4477|||HORVU2Hr1G086160|Hv_IBSC_PGSB_r1||HORVU2Hr1G086160.2||1|WARNING_TRANSCRIPT_INCOMPLETE),DOWNSTREAM(MODIFIER||4477|||HORVU2Hr1G086160|Hv_IBSC_PGSB_r1||HORVU2Hr1G086160.3||1|WARNING_TRANSCRIPT_INCOMPLETE),DOWNSTREAM(MODIFIER||4718|||HORVU2Hr1G086160|Hv_IB…
12_10715	chr2H:62239304(validated)	EFF=INTRON(MODIFIER|||||HORVU2Hr1G021710|Hv_IBSC_PGSB_r1||HORVU2Hr1G021710.2|4|1|WARNING_TRANSCRIPT_NO_START_CODON),NON_SYNONYMOUS_CODING(MODERATE|MISSENSE|Cca/Gca|P72A||HORVU2Hr1G021700|Hv_IBSC_PGSB_r1||HORVU2Hr1G021700.18|2|1),NON_SYNONYMOUS_CODING(MODERATE|MISSENSE|Cca/Gca|P72A||HORVU2Hr1G021700|Hv_IBSC_PGSB_r1||HORVU2Hr1G021700.37|2|1),NON_SYNONYMOUS_CODING(MODERATE|MISSENSE|aCc/aGc|T103S||HO…
5499-1430	chr2H:622777604(validated)	EFF=DOWNSTREAM(MODIFIER||1649|||HORVU2Hr1G086380|Hv_IBSC_PGSB_r1||HORVU2Hr1G086380.4||1),UPSTREAM(MODIFIER||2734|||HORVU2Hr1G086370|Hv_IBSC_PGSB_r1||HORVU2Hr1G086370.4||1),UPSTREAM(MODIFIER||2761|||HORVU2Hr1G086370|Hv_IBSC_PGSB_r1||HORVU2Hr1G086370.2||1),UPSTREAM(MODIFIER||2761|||HORVU2Hr1G086370|Hv_IBSC_PGSB_r1||HORVU2Hr1G086370.3||1|WARNING_TRANSCRIPT_INCOMPLETE),UPSTREAM(MODIFIER||2836|||HORVU…
SCRI_RS_207224	chr2H:623318110(validated)	EFF=DOWNSTREAM(MODIFIER||3167|||HORVU2Hr1G086460|Hv_IBSC_PGSB_r1||HORVU2Hr1G086460.7||1),DOWNSTREAM(MODIFIER||507|||HORVU2Hr1G086460|Hv_IBSC_PGSB_r1||HORVU2Hr1G086460.5||1|WARNING_TRANSCRIPT_INCOMPLETE),DOWNSTREAM(MODIFIER||748|||HORVU2Hr1G086460|Hv_IBSC_PGSB_r1||HORVU2Hr1G086460.6||1),SYNONYMOUS_CODING(LOW|SILENT|aaC/aaT|N371||HORVU2Hr1G086460|Hv_IBSC_PGSB_r1||HORVU2Hr1G086460.1|5|1),SYNONYMOUS_…
ABC22343-1-1-120	chr2H:624194869(validated)	EFF=SYNONYMOUS_CODING(LOW|SILENT|ggC/ggT|G404||HORVU2Hr1G086690|Hv_IBSC_PGSB_r1||HORVU2Hr1G086690.2|2|1|WARNING_TRANSCRIPT_NO_START_CODON),SYNONYMOUS_CODING(LOW|SILENT|ggC/ggT|G427||HORVU2Hr1G086690|Hv_IBSC_PGSB_r1||HORVU2Hr1G086690.1|1|1)
SCRI_RS_73	chr2H:624266485(unvalidated)
6280-1098	chr2H:624272301(validated)	EFF=DOWNSTREAM(MODIFIER||186|||HORVU2Hr1G086710|Hv_IBSC_PGSB_r1||HORVU2Hr1G086710.2||1),DOWNSTREAM(MODIFIER||195|||HORVU2Hr1G086710|Hv_IBSC_PGSB_r1||HORVU2Hr1G086710.4||1|WARNING_TRANSCRIPT_NO_START_CODON),DOWNSTREAM(MODIFIER||224|||HORVU2Hr1G086710|Hv_IBSC_PGSB_r1||HORVU2Hr1G086710.3||1),NON_SYNONYMOUS_CODING(MODERATE|MISSENSE|Cgc/Ggc|R27G||HORVU2Hr1G086720|Hv_IBSC_PGSB_r1||HORVU2Hr1G086720.1|1|…
SCRI_RS_156871	chr2H:624659037(validated)	EFF=SYNONYMOUS_CODING(LOW|SILENT|aaC/aaT|N115||HORVU2Hr1G086820|Hv_IBSC_PGSB_r1||HORVU2Hr1G086820.9|5|1|WARNING_TRANSCRIPT_NO_START_CODON),SYNONYMOUS_CODING(LOW|SILENT|aaC/aaT|N139||HORVU2Hr1G086820|Hv_IBSC_PGSB_r1||HORVU2Hr1G086820.19|7|1|WARNING_TRANSCRIPT_INCOMPLETE),SYNONYMOUS_CODING(LOW|SILENT|aaC/aaT|N193||HORVU2Hr1G086820|Hv_IBSC_PGSB_r1||HORVU2Hr1G086820.15|9|1|WARNING_TRANSCRIPT_INCOMPLE…
SCRI_RS_221992	chr2H:625293799(unvalidated)
SCRI_RS_9469	chr2H:625385194(validated)	EFF=SYNONYMOUS_CODING(LOW|SILENT|ggT/ggG|G190||HORVU2Hr1G086920|Hv_IBSC_PGSB_r1||HORVU2Hr1G086920.1|2|1|WARNING_TRANSCRIPT_INCOMPLETE),SYNONYMOUS_CODING(LOW|SILENT|ggT/ggG|G292||HORVU2Hr1G086920|Hv_IBSC_PGSB_r1||HORVU2Hr1G086920.2|2|1|WARNING_TRANSCRIPT_INCOMPLETE)
2809-271	chr2H:625765678(validated)	EFF=SYNONYMOUS_CODING(LOW|SILENT|tcG/tcC|S29||HORVU2Hr1G086990|Hv_IBSC_PGSB_r1||HORVU2Hr1G086990.2|1|1),SYNONYMOUS_CODING(LOW|SILENT|tcG/tcC|S29||HORVU2Hr1G086990|Hv_IBSC_PGSB_r1||HORVU2Hr1G086990.6|2|1),SYNONYMOUS_CODING(LOW|SILENT|tcG/tcC|S32||HORVU2Hr1G086990|Hv_IBSC_PGSB_r1||HORVU2Hr1G086990.4|2|1),SYNONYMOUS_CODING(LOW|SILENT|tcG/tcC|S37||HORVU2Hr1G086990|Hv_IBSC_PGSB_r1||HORVU2Hr1G086990.1|…
12_30674	chr2H:626233860(validated)	EFF=DOWNSTREAM(MODIFIER||1585|||HORVU2Hr1G087090|Hv_IBSC_PGSB_r1||HORVU2Hr1G087090.9||1|WARNING_TRANSCRIPT_INCOMPLETE),DOWNSTREAM(MODIFIER||1598|||HORVU2Hr1G087090|Hv_IBSC_PGSB_r1||HORVU2Hr1G087090.10||1|WARNING_TRANSCRIPT_INCOMPLETE),DOWNSTREAM(MODIFIER||437|||HORVU2Hr1G087070|Hv_IBSC_PGSB_r1||HORVU2Hr1G087070.1||1),DOWNSTREAM(MODIFIER||526|||HORVU2Hr1G087090|Hv_IBSC_PGSB_r1||HORVU2Hr1G087090.7|…
12_31394	chr2H:627474976(validated)	EFF=DOWNSTREAM(MODIFIER||15|||HORVU2Hr1G087380|Hv_IBSC_PGSB_r1||HORVU2Hr1G087380.2||1|WARNING_TRANSCRIPT_NO_START_CODON),DOWNSTREAM(MODIFIER||1815|||HORVU2Hr1G087380|Hv_IBSC_PGSB_r1||HORVU2Hr1G087380.4||1),DOWNSTREAM(MODIFIER||24|||HORVU2Hr1G087380|Hv_IBSC_PGSB_r1||HORVU2Hr1G087380.3||1|WARNING_TRANSCRIPT_NO_START_CODON),UTR_3_PRIME(MODIFIER||24|||HORVU2Hr1G087380|Hv_IBSC_PGSB_r1||HORVU2Hr1G08738…
5573-1170	chr2H:627657786(validated)	EFF=DOWNSTREAM(MODIFIER||2760|||HORVU2Hr1G087390|Hv_IBSC_PGSB_r1||HORVU2Hr1G087390.2||1),DOWNSTREAM(MODIFIER||2769|||HORVU2Hr1G087390|Hv_IBSC_PGSB_r1||HORVU2Hr1G087390.3||1|WARNING_TRANSCRIPT_NO_START_CODON),DOWNSTREAM(MODIFIER||2997|||HORVU2Hr1G087390|Hv_IBSC_PGSB_r1||HORVU2Hr1G087390.5||1|WARNING_TRANSCRIPT_NO_START_CODON),DOWNSTREAM(MODIFIER||3066|||HORVU2Hr1G087390|Hv_IBSC_PGSB_r1||HORVU2Hr1G…
SCRI_RS_150	chr2H:629373330(validated)	EFF=DOWNSTREAM(MODIFIER||3647|||HORVU2Hr1G087630|Hv_IBSC_PGSB_r1||HORVU2Hr1G087630.18||1),DOWNSTREAM(MODIFIER||490|||HORVU2Hr1G087630|Hv_IBSC_PGSB_r1||HORVU2Hr1G087630.20||1),DOWNSTREAM(MODIFIER||490|||HORVU2Hr1G087630|Hv_IBSC_PGSB_r1||HORVU2Hr1G087630.4||1),DOWNSTREAM(MODIFIER||501|||HORVU2Hr1G087630|Hv_IBSC_PGSB_r1||HORVU2Hr1G087630.25||1),DOWNSTREAM(MODIFIER||501|||HORVU2Hr1G087630|Hv_IBSC_PGS…
4377-571	chr2H:631621566(unvalidated)
8065-1203	chr2H:631976772(validated)	EFF=DOWNSTREAM(MODIFIER||1128|||HORVU2Hr1G088100|Hv_IBSC_PGSB_r1||HORVU2Hr1G088100.1||1),DOWNSTREAM(MODIFIER||46|||HORVU2Hr1G088110|Hv_IBSC_PGSB_r1||HORVU2Hr1G088110.7||1|WARNING_TRANSCRIPT_NO_START_CODON),DOWNSTREAM(MODIFIER||4900|||HORVU2Hr1G088110|Hv_IBSC_PGSB_r1||HORVU2Hr1G088110.11||1|WARNING_TRANSCRIPT_NO_START_CODON),DOWNSTREAM(MODIFIER||50|||HORVU2Hr1G088110|Hv_IBSC_PGSB_r1||HORVU2Hr1G088…
12_20985	chr2H:632316030(unvalidated)
SCRI_RS_159024	chr2H:632848792(validated)	EFF=SYNONYMOUS_CODING(LOW|SILENT|atC/atT|I159||HORVU2Hr1G088460|Hv_IBSC_PGSB_r1||HORVU2Hr1G088460.4|1|1|WARNING_TRANSCRIPT_NO_START_CODON),SYNONYMOUS_CODING(LOW|SILENT|atC/atT|I268||HORVU2Hr1G088460|Hv_IBSC_PGSB_r1||HORVU2Hr1G088460.3|1|1|WARNING_TRANSCRIPT_NO_START_CODON),SYNONYMOUS_CODING(LOW|SILENT|atC/atT|I522||HORVU2Hr1G088460|Hv_IBSC_PGSB_r1||HORVU2Hr1G088460.2|2|1),SYNONYMOUS_CODING(LOW|SI…
12_11449	chr2H:633663480(validated)	EFF=DOWNSTREAM(MODIFIER||1064|||HORVU2Hr1G088520|Hv_IBSC_PGSB_r1||HORVU2Hr1G088520.10||1|WARNING_TRANSCRIPT_NO_START_CODON),DOWNSTREAM(MODIFIER||205|||HORVU2Hr1G088520|Hv_IBSC_PGSB_r1||HORVU2Hr1G088520.6||1|WARNING_TRANSCRIPT_INCOMPLETE),DOWNSTREAM(MODIFIER||238|||HORVU2Hr1G088520|Hv_IBSC_PGSB_r1||HORVU2Hr1G088520.7||1|WARNING_TRANSCRIPT_INCOMPLETE),DOWNSTREAM(MODIFIER||259|||HORVU2Hr1G088520|Hv_…
SCRI_RS_182079	chr2H:634704581(validated)	EFF=DOWNSTREAM(MODIFIER||218|||HORVU2Hr1G088690|Hv_IBSC_PGSB_r1||HORVU2Hr1G088690.4||1),DOWNSTREAM(MODIFIER||644|||HORVU2Hr1G088690|Hv_IBSC_PGSB_r1||HORVU2Hr1G088690.8||1),INTRON(MODIFIER|||||HORVU2Hr1G088690|Hv_IBSC_PGSB_r1||HORVU2Hr1G088690.2|4|1),NON_SYNONYMOUS_CODING(MODERATE|MISSENSE|Agg/Ggg|R126G||HORVU2Hr1G088690|Hv_IBSC_PGSB_r1||HORVU2Hr1G088690.1|4|1),NON_SYNONYMOUS_CODING(MODERATE|MISSE…
12_30379	chr2H:63474180(unvalidated)
12_30696	chr2H:635294518(unvalidated)
SCRI_RS_50957	chr2H:635858598(validated)	EFF=DOWNSTREAM(MODIFIER||1212|||HORVU2Hr1G088950|Hv_IBSC_PGSB_r1||HORVU2Hr1G088950.3||1),DOWNSTREAM(MODIFIER||1364|||HORVU2Hr1G088950|Hv_IBSC_PGSB_r1||HORVU2Hr1G088950.4||1),DOWNSTREAM(MODIFIER||1888|||HORVU2Hr1G088950|Hv_IBSC_PGSB_r1||HORVU2Hr1G088950.5||1),DOWNSTREAM(MODIFIER||2945|||HORVU2Hr1G088940|Hv_IBSC_PGSB_r1||HORVU2Hr1G088940.3||1),DOWNSTREAM(MODIFIER||3221|||HORVU2Hr1G088940|Hv_IBSC_PG…
12_31398	chr2H:636292482(validated)	EFF=DOWNSTREAM(MODIFIER||105|||HORVU2Hr1G089020|Hv_IBSC_PGSB_r1||HORVU2Hr1G089020.19||1|WARNING_TRANSCRIPT_NO_START_CODON),DOWNSTREAM(MODIFIER||1073|||HORVU2Hr1G089030|Hv_IBSC_PGSB_r1||HORVU2Hr1G089030.2||1|WARNING_TRANSCRIPT_NO_START_CODON),DOWNSTREAM(MODIFIER||1167|||HORVU2Hr1G089030|Hv_IBSC_PGSB_r1||HORVU2Hr1G089030.3||1|WARNING_TRANSCRIPT_NO_START_CODON),DOWNSTREAM(MODIFIER||1167|||HORVU2Hr1G…
ConsensusGBS0033-1	chr2H:636292482(validated)	EFF=DOWNSTREAM(MODIFIER||105|||HORVU2Hr1G089020|Hv_IBSC_PGSB_r1||HORVU2Hr1G089020.19||1|WARNING_TRANSCRIPT_NO_START_CODON),DOWNSTREAM(MODIFIER||1073|||HORVU2Hr1G089030|Hv_IBSC_PGSB_r1||HORVU2Hr1G089030.2||1|WARNING_TRANSCRIPT_NO_START_CODON),DOWNSTREAM(MODIFIER||1167|||HORVU2Hr1G089030|Hv_IBSC_PGSB_r1||HORVU2Hr1G089030.3||1|WARNING_TRANSCRIPT_NO_START_CODON),DOWNSTREAM(MODIFIER||1167|||HORVU2Hr1G…
1946-698	chr2H:636433859(unvalidated)
6023-567	chr2H:636549210(validated)	EFF=DOWNSTREAM(MODIFIER||4149|||HORVU2Hr1G089060|Hv_IBSC_PGSB_r1||HORVU2Hr1G089060.2||1),UTR_3_PRIME(MODIFIER||225|||HORVU2Hr1G089060|Hv_IBSC_PGSB_r1||HORVU2Hr1G089060.1|2|1),UTR_3_PRIME(MODIFIER||850|||HORVU2Hr1G089060|Hv_IBSC_PGSB_r1||HORVU2Hr1G089060.3|1|1)
SCRI_RS_207237	chr2H:636972500(validated)	EFF=SYNONYMOUS_CODING(LOW|SILENT|gcG/gcA|A129||HORVU2Hr1G089130|Hv_IBSC_PGSB_r1||HORVU2Hr1G089130.1|2|1),SYNONYMOUS_CODING(LOW|SILENT|gcG/gcA|A162||HORVU2Hr1G089130|Hv_IBSC_PGSB_r1||HORVU2Hr1G089130.2|3|1|WARNING_TRANSCRIPT_NO_START_CODON),SYNONYMOUS_CODING(LOW|SILENT|gcG/gcA|A60||HORVU2Hr1G089130|Hv_IBSC_PGSB_r1||HORVU2Hr1G089130.3|1|1)
SCRI_RS_172667	chr2H:637003220(validated)	EFF=UTR_3_PRIME(MODIFIER||85|||HORVU2Hr1G089140|Hv_IBSC_PGSB_r1||HORVU2Hr1G089140.1|1|1)
SCRI_RS_219568	chr2H:637284878(validated)	EFF=UTR_3_PRIME(MODIFIER||210|||HORVU2Hr1G089180|Hv_IBSC_PGSB_r1||HORVU2Hr1G089180.1|3|1|WARNING_TRANSCRIPT_NO_START_CODON),UTR_3_PRIME(MODIFIER||210|||HORVU2Hr1G089180|Hv_IBSC_PGSB_r1||HORVU2Hr1G089180.2|1|1)
SCRI_RS_7517	chr2H:638368224(validated)	EFF=DOWNSTREAM(MODIFIER||624|||HORVU2Hr1G089320|Hv_IBSC_PGSB_r1||HORVU2Hr1G089320.10||1|WARNING_TRANSCRIPT_INCOMPLETE),INTRON(MODIFIER|||||HORVU2Hr1G089320|Hv_IBSC_PGSB_r1||HORVU2Hr1G089320.3|6|1),INTRON(MODIFIER|||||HORVU2Hr1G089320|Hv_IBSC_PGSB_r1||HORVU2Hr1G089320.4|5|1|WARNING_TRANSCRIPT_INCOMPLETE),INTRON(MODIFIER|||||HORVU2Hr1G089320|Hv_IBSC_PGSB_r1||HORVU2Hr1G089320.5|5|1),INTRON(MODIFIER|…
12_20489	chr2H:639062553(validated)	EFF=INTRON(MODIFIER|||||HORVU2Hr1G089440|Hv_IBSC_PGSB_r1||HORVU2Hr1G089440.10|2|1),INTRON(MODIFIER|||||HORVU2Hr1G089440|Hv_IBSC_PGSB_r1||HORVU2Hr1G089440.4|2|1),SYNONYMOUS_CODING(LOW|SILENT|ccA/ccT|P144||HORVU2Hr1G089440|Hv_IBSC_PGSB_r1||HORVU2Hr1G089440.13|1|1|WARNING_TRANSCRIPT_NO_START_CODON),SYNONYMOUS_CODING(LOW|SILENT|ccA/ccT|P281||HORVU2Hr1G089440|Hv_IBSC_PGSB_r1||HORVU2Hr1G089440.12|1|1),…
12_31445	chr2H:639288725(validated)	EFF=DOWNSTREAM(MODIFIER||2246|||HORVU2Hr1G089490|Hv_IBSC_PGSB_r1||HORVU2Hr1G089490.5||1),DOWNSTREAM(MODIFIER||2283|||HORVU2Hr1G089490|Hv_IBSC_PGSB_r1||HORVU2Hr1G089490.4||1|WARNING_TRANSCRIPT_NO_START_CODON),DOWNSTREAM(MODIFIER||2327|||HORVU2Hr1G089490|Hv_IBSC_PGSB_r1||HORVU2Hr1G089490.3||1|WARNING_TRANSCRIPT_NO_START_CODON),DOWNSTREAM(MODIFIER||2467|||HORVU2Hr1G089490|Hv_IBSC_PGSB_r1||HORVU2Hr1G…
SCRI_RS_17898	chr2H:640849650(validated)	EFF=UTR_3_PRIME(MODIFIER||104|||HORVU2Hr1G089970|Hv_IBSC_PGSB_r1||HORVU2Hr1G089970.2|2|1),UTR_3_PRIME(MODIFIER||104|||HORVU2Hr1G089970|Hv_IBSC_PGSB_r1||HORVU2Hr1G089970.3|2|1|WARNING_TRANSCRIPT_NO_START_CODON),UTR_3_PRIME(MODIFIER||625|||HORVU2Hr1G089970|Hv_IBSC_PGSB_r1||HORVU2Hr1G089970.1|1|1)
12_31293	chr2H:641328117(validated)	EFF=DOWNSTREAM(MODIFIER||154|||HORVU2Hr1G090010|Hv_IBSC_PGSB_r1||HORVU2Hr1G090010.3||1|WARNING_TRANSCRIPT_NO_START_CODON),UTR_3_PRIME(MODIFIER||154|||HORVU2Hr1G090010|Hv_IBSC_PGSB_r1||HORVU2Hr1G090010.1|1|1),UTR_3_PRIME(MODIFIER||154|||HORVU2Hr1G090010|Hv_IBSC_PGSB_r1||HORVU2Hr1G090010.2|2|1|WARNING_TRANSCRIPT_INCOMPLETE)
SCRI_RS_235874	chr2H:642181195(unvalidated)
SCRI_RS_184395	chr2H:6428458(unvalidated)
SCRI_RS_133539	chr2H:643255426(validated)	EFF=DOWNSTREAM(MODIFIER||1644|||HORVU2Hr1G090280|Hv_IBSC_PGSB_r1||HORVU2Hr1G090280.20||1|WARNING_TRANSCRIPT_INCOMPLETE),DOWNSTREAM(MODIFIER||3240|||HORVU2Hr1G090280|Hv_IBSC_PGSB_r1||HORVU2Hr1G090280.21||1|WARNING_TRANSCRIPT_NO_START_CODON),DOWNSTREAM(MODIFIER||700|||HORVU2Hr1G090280|Hv_IBSC_PGSB_r1||HORVU2Hr1G090280.16||1|WARNING_TRANSCRIPT_NO_START_CODON),DOWNSTREAM(MODIFIER||783|||HORVU2Hr1G090…
12_30029	chr2H:64369800(unvalidated)
SCRI_RS_2273	chr2H:643956152(unvalidated)
SCRI_RS_156323	chr2H:645123440(unvalidated)
SCRI_RS_158285	chr2H:645146545(validated)	EFF=UTR_3_PRIME(MODIFIER||173|||HORVU2Hr1G090640|Hv_IBSC_PGSB_r1||HORVU2Hr1G090640.1|1|1)
12_10859	chr2H:645202515(validated)	EFF=DOWNSTREAM(MODIFIER||4868|||HORVU2Hr1G090670|Hv_IBSC_PGSB_r1||HORVU2Hr1G090670.1||1|WARNING_TRANSCRIPT_NO_START_CODON),DOWNSTREAM(MODIFIER||4983|||HORVU2Hr1G090670|Hv_IBSC_PGSB_r1||HORVU2Hr1G090670.2||1|WARNING_TRANSCRIPT_INCOMPLETE),SYNONYMOUS_CODING(LOW|SILENT|caT/caC|H47||HORVU2Hr1G090660|Hv_IBSC_PGSB_r1||HORVU2Hr1G090660.1|1|1)
12_11274	chr2H:645380129(unvalidated)|chr2H:645485404(unvalidated)
SCRI_RS_239742	chr2H:645574758(unvalidated)
SCRI_RS_129857	chr2H:645575740(validated)	EFF=DOWNSTREAM(MODIFIER||110|||HORVU2Hr1G090780|Hv_IBSC_PGSB_r1||HORVU2Hr1G090780.5||1),DOWNSTREAM(MODIFIER||4611|||HORVU2Hr1G090780|Hv_IBSC_PGSB_r1||HORVU2Hr1G090780.6||1),DOWNSTREAM(MODIFIER||4653|||HORVU2Hr1G090780|Hv_IBSC_PGSB_r1||HORVU2Hr1G090780.7||1),DOWNSTREAM(MODIFIER||4672|||HORVU2Hr1G090780|Hv_IBSC_PGSB_r1||HORVU2Hr1G090780.8||1),DOWNSTREAM(MODIFIER||4685|||HORVU2Hr1G090780|Hv_IBSC_PGS…
7549-782	chr2H:645576270(unvalidated)
SCRI_RS_222844	chr2H:645587157(validated)|chr2H:645797202(validated)	EFF=DOWNSTREAM(MODIFIER||4631|||HORVU2Hr1G090810|Hv_IBSC_PGSB_r1||HORVU2Hr1G090810.1||1|WARNING_TRANSCRIPT_INCOMPLETE),DOWNSTREAM(MODIFIER||4633|||HORVU2Hr1G090810|Hv_IBSC_PGSB_r1||HORVU2Hr1G090810.2||1),DOWNSTREAM(MODIFIER||4633|||HORVU2Hr1G090810|Hv_IBSC_PGSB_r1||HORVU2Hr1G090810.3||1|WARNING_TRANSCRIPT_INCOMPLETE),DOWNSTREAM(MODIFIER||4654|||HORVU2Hr1G090810|Hv_IBSC_PGSB_r1||HORVU2Hr1G090810.4…
SCRI_RS_221795	chr2H:646001218(unvalidated)
SCRI_RS_229103	chr2H:64609142(unvalidated)
SCRI_RS_2961	chr2H:646873475(validated)	EFF=NON_SYNONYMOUS_CODING(MODERATE|MISSENSE|aTg/aCg|M141T||HORVU2Hr1G091010|Hv_IBSC_PGSB_r1||HORVU2Hr1G091010.2|1|1|WARNING_TRANSCRIPT_NO_START_CODON),NON_SYNONYMOUS_CODING(MODERATE|MISSENSE|aTg/aCg|M276T||HORVU2Hr1G091010|Hv_IBSC_PGSB_r1||HORVU2Hr1G091010.1|1|1|WARNING_TRANSCRIPT_NO_START_CODON),NON_SYNONYMOUS_CODING(MODERATE|MISSENSE|aTg/aCg|M46T||HORVU2Hr1G091010|Hv_IBSC_PGSB_r1||HORVU2Hr1G091…
SCRI_RS_200291	chr2H:646932456(unvalidated)
SCRI_RS_166540	chr2H:646934425(validated)	EFF=SYNONYMOUS_CODING(LOW|SILENT|caA/caG|Q107||HORVU2Hr1G091030|Hv_IBSC_PGSB_r1||HORVU2Hr1G091030.4|7|1),SYNONYMOUS_CODING(LOW|SILENT|caA/caG|Q107||HORVU2Hr1G091030|Hv_IBSC_PGSB_r1||HORVU2Hr1G091030.8|6|1),SYNONYMOUS_CODING(LOW|SILENT|caA/caG|Q207||HORVU2Hr1G091030|Hv_IBSC_PGSB_r1||HORVU2Hr1G091030.17|6|1),SYNONYMOUS_CODING(LOW|SILENT|caA/caG|Q317||HORVU2Hr1G091030|Hv_IBSC_PGSB_r1||HORVU2Hr1G0910…
SCRI_RS_154398	chr2H:647274665(validated)	EFF=NON_SYNONYMOUS_CODING(MODERATE|MISSENSE|cCa/cTa|P47L||HORVU2Hr1G091180|Hv_IBSC_PGSB_r1||HORVU2Hr1G091180.1|1|1|WARNING_TRANSCRIPT_NO_START_CODON),UPSTREAM(MODIFIER||4161|||HORVU2Hr1G091190|Hv_IBSC_PGSB_r1||HORVU2Hr1G091190.1||1),UPSTREAM(MODIFIER||4181|||HORVU2Hr1G091190|Hv_IBSC_PGSB_r1||HORVU2Hr1G091190.2||1),UPSTREAM(MODIFIER||4273|||HORVU2Hr1G091190|Hv_IBSC_PGSB_r1||HORVU2Hr1G091190.3||1),…
SCRI_RS_134812	chr2H:647316135(validated)	EFF=DOWNSTREAM(MODIFIER||1116|||HORVU2Hr1G091230|Hv_IBSC_PGSB_r1||HORVU2Hr1G091230.2||1),DOWNSTREAM(MODIFIER||1179|||HORVU2Hr1G091230|Hv_IBSC_PGSB_r1||HORVU2Hr1G091230.3||1),DOWNSTREAM(MODIFIER||1181|||HORVU2Hr1G091230|Hv_IBSC_PGSB_r1||HORVU2Hr1G091230.4||1),DOWNSTREAM(MODIFIER||1216|||HORVU2Hr1G091230|Hv_IBSC_PGSB_r1||HORVU2Hr1G091230.5||1),SYNONYMOUS_CODING(LOW|SILENT|caG/caA|Q141||HORVU2Hr1G09…
6117-1507	chr2H:647456940(validated)	EFF=DOWNSTREAM(MODIFIER||2|||HORVU2Hr1G091270|Hv_IBSC_PGSB_r1||HORVU2Hr1G091270.2||1|WARNING_TRANSCRIPT_NO_START_CODON),NON_SYNONYMOUS_CODING(MODERATE|MISSENSE|tAt/tGt|Y237C||HORVU2Hr1G091270|Hv_IBSC_PGSB_r1||HORVU2Hr1G091270.3|6|1),NON_SYNONYMOUS_CODING(MODERATE|MISSENSE|tAt/tGt|Y347C||HORVU2Hr1G091270|Hv_IBSC_PGSB_r1||HORVU2Hr1G091270.6|4|1),NON_SYNONYMOUS_CODING(MODERATE|MISSENSE|tAt/tGt|Y354C…
SCRI_RS_235860	chr2H:647832363(unvalidated)
SCRI_RS_206245	chr2H:64785555(unvalidated)
SCRI_RS_4930	chr2H:648825898(validated)	EFF=DOWNSTREAM(MODIFIER||399|||HORVU2Hr1G091640|Hv_IBSC_PGSB_r1||HORVU2Hr1G091640.1||1|WARNING_TRANSCRIPT_NO_START_CODON),SYNONYMOUS_CODING(LOW|SILENT|agT/agC|S54||HORVU2Hr1G091630|Hv_IBSC_PGSB_r1||HORVU2Hr1G091630.3|1|1|WARNING_TRANSCRIPT_NO_START_CODON),SYNONYMOUS_CODING(LOW|SILENT|agT/agC|S9||HORVU2Hr1G091630|Hv_IBSC_PGSB_r1||HORVU2Hr1G091630.2|1|1|WARNING_TRANSCRIPT_INCOMPLETE),UPSTREAM(MODIF…
ABC04861-2-1-334	chr2H:649204195(validated)	EFF=INTRON(MODIFIER|||||HORVU2Hr1G091680|Hv_IBSC_PGSB_r1||HORVU2Hr1G091680.2|4|1|WARNING_TRANSCRIPT_NO_START_CODON),INTRON(MODIFIER|||||HORVU2Hr1G091680|Hv_IBSC_PGSB_r1||HORVU2Hr1G091680.3|4|1|WARNING_TRANSCRIPT_NO_START_CODON),INTRON(MODIFIER|||||HORVU2Hr1G091680|Hv_IBSC_PGSB_r1||HORVU2Hr1G091680.4|3|1),INTRON(MODIFIER|||||HORVU2Hr1G091680|Hv_IBSC_PGSB_r1||HORVU2Hr1G091680.5|1|1|WARNING_TRANSCRI…
4629-162	chr2H:649449402(validated)	EFF=NON_SYNONYMOUS_CODING(MODERATE|MISSENSE|gAg/gTg|E34V||HORVU2Hr1G091720|Hv_IBSC_PGSB_r1||HORVU2Hr1G091720.1|1|1|WARNING_TRANSCRIPT_NO_START_CODON),UPSTREAM(MODIFIER||4088|||HORVU2Hr1G091730|Hv_IBSC_PGSB_r1||HORVU2Hr1G091730.1||1|WARNING_TRANSCRIPT_NO_START_CODON),UTR_5_PRIME(MODIFIER||70|||HORVU2Hr1G091720|Hv_IBSC_PGSB_r1||HORVU2Hr1G091720.2|1|1)
SCRI_RS_133327	chr2H:649646163(validated)	EFF=DOWNSTREAM(MODIFIER||3257|||HORVU2Hr1G091840|Hv_IBSC_PGSB_r1||HORVU2Hr1G091840.1||1),DOWNSTREAM(MODIFIER||3257|||HORVU2Hr1G091840|Hv_IBSC_PGSB_r1||HORVU2Hr1G091840.2||1),DOWNSTREAM(MODIFIER||3257|||HORVU2Hr1G091840|Hv_IBSC_PGSB_r1||HORVU2Hr1G091840.3||1),DOWNSTREAM(MODIFIER||3260|||HORVU2Hr1G091840|Hv_IBSC_PGSB_r1||HORVU2Hr1G091840.4||1|WARNING_TRANSCRIPT_NO_START_CODON),DOWNSTREAM(MODIFIER||…
SCRI_RS_150663	chr2H:649651362(unvalidated)
SCRI_RS_154203	chr2H:649973213(validated)	EFF=DOWNSTREAM(MODIFIER||3080|||HORVU2Hr1G091880|Hv_IBSC_PGSB_r1||HORVU2Hr1G091880.3||1),START_GAINED(LOW|||||HORVU2Hr1G091890|Hv_IBSC_PGSB_r1||HORVU2Hr1G091890.12|2|1),SYNONYMOUS_CODING(LOW|SILENT|aaC/aaT|N119||HORVU2Hr1G091890|Hv_IBSC_PGSB_r1||HORVU2Hr1G091890.6|3|1),SYNONYMOUS_CODING(LOW|SILENT|aaC/aaT|N123||HORVU2Hr1G091890|Hv_IBSC_PGSB_r1||HORVU2Hr1G091890.9|3|1|WARNING_TRANSCRIPT_NO_START_C…
SCRI_RS_171029	chr2H:65025031(validated)	EFF=SYNONYMOUS_CODING(LOW|SILENT|ccT/ccG|P12||HORVU2Hr1G022430|Hv_IBSC_PGSB_r1||HORVU2Hr1G022430.1|1|1),UPSTREAM(MODIFIER||1122|||HORVU2Hr1G022420|Hv_IBSC_PGSB_r1||HORVU2Hr1G022420.1||1)
SCRI_RS_171032	chr2H:650676570(validated)	EFF=NON_SYNONYMOUS_CODING(MODERATE|MISSENSE|Att/Gtt|I8V||HORVU2Hr1G092060|Hv_IBSC_PGSB_r1||HORVU2Hr1G092060.1|1|1)
SCRI_RS_91810	chr2H:651051999(unvalidated)
2371-950	chr2H:651372755(validated)	EFF=DOWNSTREAM(MODIFIER||4876|||HORVU2Hr1G092190|Hv_IBSC_PGSB_r1||HORVU2Hr1G092190.1||1|WARNING_TRANSCRIPT_NO_START_CODON),DOWNSTREAM(MODIFIER||4911|||HORVU2Hr1G092190|Hv_IBSC_PGSB_r1||HORVU2Hr1G092190.2||1|WARNING_TRANSCRIPT_NO_START_CODON),SYNONYMOUS_CODING(LOW|SILENT|ctT/ctC|L191||HORVU2Hr1G092180|Hv_IBSC_PGSB_r1||HORVU2Hr1G092180.2|3|1|WARNING_TRANSCRIPT_NO_START_CODON),SYNONYMOUS_CODING(LOW|…
12_30897	chr2H:652031329(validated)	EFF=NON_SYNONYMOUS_CODING(MODERATE|MISSENSE|Gtt/Att|V91I||HORVU2Hr1G092290|Hv_IBSC_PGSB_r1||HORVU2Hr1G092290.1|1|1),NON_SYNONYMOUS_CODING(MODERATE|MISSENSE|gGt/gAt|G12D||HORVU2Hr1G092290|Hv_IBSC_PGSB_r1||HORVU2Hr1G092290.6|1|1|WARNING_TRANSCRIPT_NO_START_CODON),NON_SYNONYMOUS_CODING(MODERATE|MISSENSE|gGt/gAt|G8D||HORVU2Hr1G092290|Hv_IBSC_PGSB_r1||HORVU2Hr1G092290.2|1|1),NON_SYNONYMOUS_CODING(MODE…
12_30900	chr2H:652031655(validated)	EFF=DOWNSTREAM(MODIFIER||212|||HORVU2Hr1G092290|Hv_IBSC_PGSB_r1||HORVU2Hr1G092290.1||1),NON_SYNONYMOUS_CODING(MODERATE|MISSENSE|ttC/ttG|F24L||HORVU2Hr1G092290|Hv_IBSC_PGSB_r1||HORVU2Hr1G092290.7|1|1),NON_SYNONYMOUS_CODING(MODERATE|MISSENSE|ttC/ttG|F75L||HORVU2Hr1G092290|Hv_IBSC_PGSB_r1||HORVU2Hr1G092290.2|2|1),NON_SYNONYMOUS_CODING(MODERATE|MISSENSE|ttC/ttG|F75L||HORVU2Hr1G092290|Hv_IBSC_PGSB_r1|…
12_30901	chr2H:652031870(validated)	EFF=DOWNSTREAM(MODIFIER||427|||HORVU2Hr1G092290|Hv_IBSC_PGSB_r1||HORVU2Hr1G092290.1||1),INTRON(MODIFIER|||||HORVU2Hr1G092290|Hv_IBSC_PGSB_r1||HORVU2Hr1G092290.2|2|1),INTRON(MODIFIER|||||HORVU2Hr1G092290|Hv_IBSC_PGSB_r1||HORVU2Hr1G092290.5|2|1),INTRON(MODIFIER|||||HORVU2Hr1G092290|Hv_IBSC_PGSB_r1||HORVU2Hr1G092290.6|2|1|WARNING_TRANSCRIPT_NO_START_CODON),INTRON(MODIFIER|||||HORVU2Hr1G092290|Hv_IBS…
12_30896	chr2H:652094527(validated)	EFF=UTR_3_PRIME(MODIFIER||56|||HORVU2Hr1G092300|Hv_IBSC_PGSB_r1||HORVU2Hr1G092300.1|2|1|WARNING_TRANSCRIPT_NO_START_CODON)
SCRI_RS_196853	chr2H:652417942(unvalidated)
SCRI_RS_137263	chr2H:653415616(validated)	EFF=SYNONYMOUS_CODING(LOW|SILENT|gcG/gcA|A140||HORVU2Hr1G092430|Hv_IBSC_PGSB_r1||HORVU2Hr1G092430.2|7|1),SYNONYMOUS_CODING(LOW|SILENT|gcG/gcA|A264||HORVU2Hr1G092430|Hv_IBSC_PGSB_r1||HORVU2Hr1G092430.4|8|1|WARNING_TRANSCRIPT_NO_START_CODON),SYNONYMOUS_CODING(LOW|SILENT|gcG/gcA|A264||HORVU2Hr1G092430|Hv_IBSC_PGSB_r1||HORVU2Hr1G092430.5|8|1|WARNING_TRANSCRIPT_NO_START_CODON),SYNONYMOUS_CODING(LOW|SI…
SCRI_RS_165473	chr2H:653930642(unvalidated)
SCRI_RS_72983	chr2H:653947752(unvalidated)
SCRI_RS_171038	chr2H:654600323(validated)	EFF=SYNONYMOUS_CODING(LOW|SILENT|ttC/ttT|F112||HORVU2Hr1G092650|Hv_IBSC_PGSB_r1||HORVU2Hr1G092650.6|1|1),SYNONYMOUS_CODING(LOW|SILENT|ttC/ttT|F115||HORVU2Hr1G092650|Hv_IBSC_PGSB_r1||HORVU2Hr1G092650.7|1|1|WARNING_TRANSCRIPT_NO_START_CODON),SYNONYMOUS_CODING(LOW|SILENT|ttC/ttT|F238||HORVU2Hr1G092650|Hv_IBSC_PGSB_r1||HORVU2Hr1G092650.5|2|1|WARNING_TRANSCRIPT_NO_START_CODON),SYNONYMOUS_CODING(LOW|SI…
12_31205	chr2H:654960941(validated)	EFF=DOWNSTREAM(MODIFIER||1374|||HORVU2Hr1G092700|Hv_IBSC_PGSB_r1||HORVU2Hr1G092700.1||1|WARNING_TRANSCRIPT_NO_START_CODON),DOWNSTREAM(MODIFIER||1432|||HORVU2Hr1G092690|Hv_IBSC_PGSB_r1||HORVU2Hr1G092690.7||1),UPSTREAM(MODIFIER||2218|||HORVU2Hr1G092710|Hv_IBSC_PGSB_r1||HORVU2Hr1G092710.1||1),UPSTREAM(MODIFIER||2230|||HORVU2Hr1G092710|Hv_IBSC_PGSB_r1||HORVU2Hr1G092710.2||1),UPSTREAM(MODIFIER||3504||…
SCRI_RS_13565	chr2H:655112232(validated)	EFF=SYNONYMOUS_CODING(LOW|SILENT|Cga/Aga|R103||HORVU2Hr1G092730|Hv_IBSC_PGSB_r1||HORVU2Hr1G092730.6|2|1),SYNONYMOUS_CODING(LOW|SILENT|Cga/Aga|R103||HORVU2Hr1G092730|Hv_IBSC_PGSB_r1||HORVU2Hr1G092730.7|2|1),SYNONYMOUS_CODING(LOW|SILENT|Cga/Aga|R103||HORVU2Hr1G092730|Hv_IBSC_PGSB_r1||HORVU2Hr1G092730.8|2|1),SYNONYMOUS_CODING(LOW|SILENT|Cga/Aga|R108||HORVU2Hr1G092730|Hv_IBSC_PGSB_r1||HORVU2Hr1G09273…
ConsensusGBS0705-1	chr2H:655112436(validated)	EFF=SYNONYMOUS_CODING(LOW|SILENT|agG/agA|R140||HORVU2Hr1G092730|Hv_IBSC_PGSB_r1||HORVU2Hr1G092730.6|3|1),SYNONYMOUS_CODING(LOW|SILENT|agG/agA|R140||HORVU2Hr1G092730|Hv_IBSC_PGSB_r1||HORVU2Hr1G092730.7|3|1),SYNONYMOUS_CODING(LOW|SILENT|agG/agA|R140||HORVU2Hr1G092730|Hv_IBSC_PGSB_r1||HORVU2Hr1G092730.8|3|1),SYNONYMOUS_CODING(LOW|SILENT|agG/agA|R145||HORVU2Hr1G092730|Hv_IBSC_PGSB_r1||HORVU2Hr1G09273…
SCRI_RS_3376	chr2H:655324614(validated)	EFF=DOWNSTREAM(MODIFIER||2659|||HORVU2Hr1G092800|Hv_IBSC_PGSB_r1||HORVU2Hr1G092800.11||1),UTR_3_PRIME(MODIFIER||266|||HORVU2Hr1G092800|Hv_IBSC_PGSB_r1||HORVU2Hr1G092800.10|8|1|WARNING_TRANSCRIPT_INCOMPLETE),UTR_3_PRIME(MODIFIER||266|||HORVU2Hr1G092800|Hv_IBSC_PGSB_r1||HORVU2Hr1G092800.1|8|1|WARNING_TRANSCRIPT_INCOMPLETE),UTR_3_PRIME(MODIFIER||266|||HORVU2Hr1G092800|Hv_IBSC_PGSB_r1||HORVU2Hr1G0928…
SCRI_RS_192398	chr2H:655480265(validated)	EFF=DOWNSTREAM(MODIFIER||129|||HORVU2Hr1G092820|Hv_IBSC_PGSB_r1||HORVU2Hr1G092820.10||1),DOWNSTREAM(MODIFIER||129|||HORVU2Hr1G092820|Hv_IBSC_PGSB_r1||HORVU2Hr1G092820.11||1),DOWNSTREAM(MODIFIER||129|||HORVU2Hr1G092820|Hv_IBSC_PGSB_r1||HORVU2Hr1G092820.12||1|WARNING_TRANSCRIPT_NO_START_CODON),DOWNSTREAM(MODIFIER||129|||HORVU2Hr1G092820|Hv_IBSC_PGSB_r1||HORVU2Hr1G092820.13||1|WARNING_TRANSCRIPT_NO_…
SCRI_RS_221886	chr2H:655481306(validated)	EFF=NON_SYNONYMOUS_CODING(MODERATE|MISSENSE|cAg/cGg|Q262R||HORVU2Hr1G092820|Hv_IBSC_PGSB_r1||HORVU2Hr1G092820.7|7|1|WARNING_TRANSCRIPT_INCOMPLETE),NON_SYNONYMOUS_CODING(MODERATE|MISSENSE|cAg/cGg|Q316R||HORVU2Hr1G092820|Hv_IBSC_PGSB_r1||HORVU2Hr1G092820.2|7|1|WARNING_TRANSCRIPT_INCOMPLETE),NON_SYNONYMOUS_CODING(MODERATE|MISSENSE|cAg/cGg|Q316R||HORVU2Hr1G092820|Hv_IBSC_PGSB_r1||HORVU2Hr1G092820.3|7…
SCRI_RS_180028	chr2H:655510205(validated)	EFF=DOWNSTREAM(MODIFIER||1058|||HORVU2Hr1G092850|Hv_IBSC_PGSB_r1||HORVU2Hr1G092850.11||1),DOWNSTREAM(MODIFIER||359|||HORVU2Hr1G092840|Hv_IBSC_PGSB_r1||HORVU2Hr1G092840.8||1),DOWNSTREAM(MODIFIER||506|||HORVU2Hr1G092850|Hv_IBSC_PGSB_r1||HORVU2Hr1G092850.6||1),DOWNSTREAM(MODIFIER||66|||HORVU2Hr1G092840|Hv_IBSC_PGSB_r1||HORVU2Hr1G092840.10||1|WARNING_TRANSCRIPT_NO_START_CODON),DOWNSTREAM(MODIFIER||67…
SCRI_RS_10670	chr2H:655815347(validated)	EFF=DOWNSTREAM(MODIFIER||1658|||HORVU2Hr1G092910|Hv_IBSC_PGSB_r1||HORVU2Hr1G092910.1||1),DOWNSTREAM(MODIFIER||4353|||HORVU2Hr1G092920|Hv_IBSC_PGSB_r1||HORVU2Hr1G092920.1||1),UTR_5_PRIME(MODIFIER||114|||HORVU2Hr1G092900|Hv_IBSC_PGSB_r1||HORVU2Hr1G092900.1|1|1)
SCRI_RS_128449	chr2H:655877532(validated)	EFF=DOWNSTREAM(MODIFIER||375|||HORVU2Hr1G092930|Hv_IBSC_PGSB_r1||HORVU2Hr1G092930.6||1),DOWNSTREAM(MODIFIER||4972|||HORVU2Hr1G092940|Hv_IBSC_PGSB_r1||HORVU2Hr1G092940.19||1),DOWNSTREAM(MODIFIER||638|||HORVU2Hr1G092940|Hv_IBSC_PGSB_r1||HORVU2Hr1G092940.1||1|WARNING_TRANSCRIPT_INCOMPLETE),DOWNSTREAM(MODIFIER||638|||HORVU2Hr1G092940|Hv_IBSC_PGSB_r1||HORVU2Hr1G092940.2||1|WARNING_TRANSCRIPT_INCOMPLET…
SCRI_RS_165463	chr2H:656010860(validated)	EFF=NON_SYNONYMOUS_CODING(MODERATE|MISSENSE|gAt/gGt|D118G||HORVU2Hr1G092960|Hv_IBSC_PGSB_r1||HORVU2Hr1G092960.4|2|1|WARNING_TRANSCRIPT_NO_START_CODON),NON_SYNONYMOUS_CODING(MODERATE|MISSENSE|gAt/gGt|D149G||HORVU2Hr1G092960|Hv_IBSC_PGSB_r1||HORVU2Hr1G092960.3|4|1|WARNING_TRANSCRIPT_NO_START_CODON),NON_SYNONYMOUS_CODING(MODERATE|MISSENSE|gAt/gGt|D14G||HORVU2Hr1G092960|Hv_IBSC_PGSB_r1||HORVU2Hr1G092…
SCRI_RS_126439	chr2H:656012726(validated)	EFF=NON_SYNONYMOUS_CODING(MODERATE|MISSENSE|Gtt/Ttt|V432F||HORVU2Hr1G092960|Hv_IBSC_PGSB_r1||HORVU2Hr1G092960.2|8|1),NON_SYNONYMOUS_CODING(MODERATE|MISSENSE|Gtt/Ttt|V536F||HORVU2Hr1G092960|Hv_IBSC_PGSB_r1||HORVU2Hr1G092960.4|7|1|WARNING_TRANSCRIPT_NO_START_CODON),NON_SYNONYMOUS_CODING(MODERATE|MISSENSE|Gtt/Ttt|V567F||HORVU2Hr1G092960|Hv_IBSC_PGSB_r1||HORVU2Hr1G092960.3|9|1|WARNING_TRANSCRIPT_NO_S…
SCRI_RS_198603	chr2H:656021079(validated)	EFF=DOWNSTREAM(MODIFIER||186|||HORVU2Hr1G092980|Hv_IBSC_PGSB_r1||HORVU2Hr1G092980.32||1),DOWNSTREAM(MODIFIER||4825|||HORVU2Hr1G092970|Hv_IBSC_PGSB_r1||HORVU2Hr1G092970.1||1|WARNING_TRANSCRIPT_NO_START_CODON),DOWNSTREAM(MODIFIER||870|||HORVU2Hr1G092980|Hv_IBSC_PGSB_r1||HORVU2Hr1G092980.33||1|WARNING_TRANSCRIPT_NO_START_CODON),DOWNSTREAM(MODIFIER||969|||HORVU2Hr1G092980|Hv_IBSC_PGSB_r1||HORVU2Hr1G0…
SCRI_RS_198601	chr2H:656022218(unvalidated)
SCRI_RS_185505	chr2H:656412102(validated)	EFF=DOWNSTREAM(MODIFIER||1234|||HORVU2Hr1G093030|Hv_IBSC_PGSB_r1||HORVU2Hr1G093030.1||1|WARNING_TRANSCRIPT_NO_START_CODON),NON_SYNONYMOUS_CODING(MODERATE|MISSENSE|Att/Ctt|I196L||HORVU2Hr1G093020|Hv_IBSC_PGSB_r1||HORVU2Hr1G093020.2|1|1),NON_SYNONYMOUS_CODING(MODERATE|MISSENSE|Att/Ctt|I196L||HORVU2Hr1G093020|Hv_IBSC_PGSB_r1||HORVU2Hr1G093020.3|1|1),NON_SYNONYMOUS_CODING(MODERATE|MISSENSE|Att/Ctt|I2…
SCRI_RS_159462	chr2H:656412310(validated)	EFF=DOWNSTREAM(MODIFIER||1026|||HORVU2Hr1G093030|Hv_IBSC_PGSB_r1||HORVU2Hr1G093030.1||1|WARNING_TRANSCRIPT_NO_START_CODON),NON_SYNONYMOUS_CODING(MODERATE|MISSENSE|gCc/gAc|A265D||HORVU2Hr1G093020|Hv_IBSC_PGSB_r1||HORVU2Hr1G093020.2|1|1),NON_SYNONYMOUS_CODING(MODERATE|MISSENSE|gCc/gAc|A265D||HORVU2Hr1G093020|Hv_IBSC_PGSB_r1||HORVU2Hr1G093020.3|1|1),NON_SYNONYMOUS_CODING(MODERATE|MISSENSE|gCc/gAc|A3…
3469-1152	chr2H:656413916(unvalidated)|chr2H:656414480(unvalidated)
SCRI_RS_160833	chr2H:657023067(unvalidated)|chr2H:657157214(unvalidated)
SCRI_RS_172648	chr2H:657563270(unvalidated)
SCRI_RS_235221	chr2H:657567690(validated)	EFF=DOWNSTREAM(MODIFIER||172|||HORVU2Hr1G093230|Hv_IBSC_PGSB_r1||HORVU2Hr1G093230.9||1|WARNING_TRANSCRIPT_NO_START_CODON),NON_SYNONYMOUS_CODING(MODERATE|MISSENSE|Act/Gct|T17A||HORVU2Hr1G093230|Hv_IBSC_PGSB_r1||HORVU2Hr1G093230.2|1|1|WARNING_TRANSCRIPT_NO_START_CODON),NON_SYNONYMOUS_CODING(MODERATE|MISSENSE|Act/Gct|T352A||HORVU2Hr1G093230|Hv_IBSC_PGSB_r1||HORVU2Hr1G093230.8|6|1|WARNING_TRANSCRIPT_…
SCRI_RS_160616	chr2H:657571276(validated)	EFF=UPSTREAM(MODIFIER||1266|||HORVU2Hr1G093230|Hv_IBSC_PGSB_r1||HORVU2Hr1G093230.7||1|WARNING_TRANSCRIPT_NO_START_CODON),UPSTREAM(MODIFIER||1266|||HORVU2Hr1G093230|Hv_IBSC_PGSB_r1||HORVU2Hr1G093230.8||1|WARNING_TRANSCRIPT_NO_START_CODON),UPSTREAM(MODIFIER||1268|||HORVU2Hr1G093230|Hv_IBSC_PGSB_r1||HORVU2Hr1G093230.9||1|WARNING_TRANSCRIPT_NO_START_CODON),UPSTREAM(MODIFIER||1285|||HORVU2Hr1G093230|H…
SCRI_RS_135391	chr2H:657669652(validated)	EFF=DOWNSTREAM(MODIFIER||1975|||HORVU2Hr1G093320|Hv_IBSC_PGSB_r1||HORVU2Hr1G093320.1||1|WARNING_TRANSCRIPT_NO_START_CODON),DOWNSTREAM(MODIFIER||1976|||HORVU2Hr1G093320|Hv_IBSC_PGSB_r1||HORVU2Hr1G093320.2||1|WARNING_TRANSCRIPT_NO_START_CODON),DOWNSTREAM(MODIFIER||3572|||HORVU2Hr1G093300|Hv_IBSC_PGSB_r1||HORVU2Hr1G093300.1||1|WARNING_TRANSCRIPT_NO_START_CODON),SYNONYMOUS_CODING(LOW|SILENT|gcA/gcG|A…
SCRI_RS_211281	chr2H:658263285(validated)	EFF=SYNONYMOUS_CODING(LOW|SILENT|gtT/gtC|V113||HORVU2Hr1G093420|Hv_IBSC_PGSB_r1||HORVU2Hr1G093420.1|4|1),SYNONYMOUS_CODING(LOW|SILENT|gtT/gtC|V68||HORVU2Hr1G093420|Hv_IBSC_PGSB_r1||HORVU2Hr1G093420.2|3|1),SYNONYMOUS_CODING(LOW|SILENT|gtT/gtC|V68||HORVU2Hr1G093420|Hv_IBSC_PGSB_r1||HORVU2Hr1G093420.3|3|1)
SCRI_RS_208760	chr2H:658835120(validated)	EFF=DOWNSTREAM(MODIFIER||1011|||HORVU2Hr1G093580|Hv_IBSC_PGSB_r1||HORVU2Hr1G093580.1||1|WARNING_TRANSCRIPT_INCOMPLETE),DOWNSTREAM(MODIFIER||1028|||HORVU2Hr1G093580|Hv_IBSC_PGSB_r1||HORVU2Hr1G093580.2||1|WARNING_TRANSCRIPT_INCOMPLETE),DOWNSTREAM(MODIFIER||1170|||HORVU2Hr1G093580|Hv_IBSC_PGSB_r1||HORVU2Hr1G093580.3||1|WARNING_TRANSCRIPT_INCOMPLETE),DOWNSTREAM(MODIFIER||1181|||HORVU2Hr1G093580|Hv_IB…
SCRI_RS_188339	chr2H:658839181(validated)	EFF=START_GAINED(LOW|||||HORVU2Hr1G093580|Hv_IBSC_PGSB_r1||HORVU2Hr1G093580.1|3|1|WARNING_TRANSCRIPT_INCOMPLETE),START_GAINED(LOW|||||HORVU2Hr1G093580|Hv_IBSC_PGSB_r1||HORVU2Hr1G093580.2|3|1|WARNING_TRANSCRIPT_INCOMPLETE),START_GAINED(LOW|||||HORVU2Hr1G093580|Hv_IBSC_PGSB_r1||HORVU2Hr1G093580.4|3|1|WARNING_TRANSCRIPT_INCOMPLETE),UPSTREAM(MODIFIER||1574|||HORVU2Hr1G093580|Hv_IBSC_PGSB_r1||HORVU2Hr…
12_10936	chr2H:659264767(validated)	EFF=INTRON(MODIFIER|||||HORVU2Hr1G093670|Hv_IBSC_PGSB_r1||HORVU2Hr1G093670.1|1|1|WARNING_TRANSCRIPT_INCOMPLETE),SYNONYMOUS_CODING(LOW|SILENT|gtT/gtC|V582||HORVU2Hr1G093720|Hv_IBSC_PGSB_r1||HORVU2Hr1G093720.1|1|1)
SCRI_RS_183984	chr2H:660982405(validated)	EFF=DOWNSTREAM(MODIFIER||1025|||HORVU2Hr1G093920|Hv_IBSC_PGSB_r1||HORVU2Hr1G093920.6||1),DOWNSTREAM(MODIFIER||2566|||HORVU2Hr1G093920|Hv_IBSC_PGSB_r1||HORVU2Hr1G093920.5||1|WARNING_TRANSCRIPT_NO_START_CODON),NON_SYNONYMOUS_CODING(MODERATE|MISSENSE|Tat/Cat|Y165H||HORVU2Hr1G093930|Hv_IBSC_PGSB_r1||HORVU2Hr1G093930.4|1|1|WARNING_TRANSCRIPT_NO_START_CODON),NON_SYNONYMOUS_CODING(MODERATE|MISSENSE|Tat/…
SCRI_RS_157236	chr2H:661573205(validated)	EFF=NON_SYNONYMOUS_CODING(MODERATE|MISSENSE|Gct/Act|A91T||HORVU2Hr1G093960|Hv_IBSC_PGSB_r1||HORVU2Hr1G093960.1|1|1)
SCRI_RS_176114	chr2H:662056107(validated)	EFF=SYNONYMOUS_CODING(LOW|SILENT|gaC/gaT|D87||HORVU2Hr1G094040|Hv_IBSC_PGSB_r1||HORVU2Hr1G094040.1|1|1),SYNONYMOUS_CODING(LOW|SILENT|gaC/gaT|D87||HORVU2Hr1G094040|Hv_IBSC_PGSB_r1||HORVU2Hr1G094040.2|1|1|WARNING_TRANSCRIPT_INCOMPLETE),SYNONYMOUS_CODING(LOW|SILENT|gaC/gaT|D87||HORVU2Hr1G094040|Hv_IBSC_PGSB_r1||HORVU2Hr1G094040.3|1|1|WARNING_TRANSCRIPT_INCOMPLETE)
SCRI_RS_182039	chr2H:662300246(validated)	EFF=SYNONYMOUS_CODING(LOW|SILENT|ggG/ggA|G226||HORVU2Hr1G094080|Hv_IBSC_PGSB_r1||HORVU2Hr1G094080.4|2|1),SYNONYMOUS_CODING(LOW|SILENT|ggG/ggA|G558||HORVU2Hr1G094080|Hv_IBSC_PGSB_r1||HORVU2Hr1G094080.3|3|1),SYNONYMOUS_CODING(LOW|SILENT|ggG/ggA|G606||HORVU2Hr1G094080|Hv_IBSC_PGSB_r1||HORVU2Hr1G094080.1|2|1|WARNING_TRANSCRIPT_NO_START_CODON),UTR_3_PRIME(MODIFIER||937|||HORVU2Hr1G094080|Hv_IBSC_PGSB_…
8632-1809	chr2H:663236849(unvalidated)
SCRI_RS_119261	chr2H:663531370(validated)	EFF=UPSTREAM(MODIFIER||104|||HORVU2Hr1G094160|Hv_IBSC_PGSB_r1||HORVU2Hr1G094160.12||1|WARNING_TRANSCRIPT_NO_START_CODON),UPSTREAM(MODIFIER||1211|||HORVU2Hr1G094160|Hv_IBSC_PGSB_r1||HORVU2Hr1G094160.17||1|WARNING_TRANSCRIPT_NO_START_CODON),UPSTREAM(MODIFIER||206|||HORVU2Hr1G094160|Hv_IBSC_PGSB_r1||HORVU2Hr1G094160.13||1|WARNING_TRANSCRIPT_NO_START_CODON),UPSTREAM(MODIFIER||254|||HORVU2Hr1G094160|H…
12_10969	chr2H:663583331(validated)	EFF=DOWNSTREAM(MODIFIER||1|||HORVU2Hr1G094170|Hv_IBSC_PGSB_r1||HORVU2Hr1G094170.14||1),UTR_3_PRIME(MODIFIER||177|||HORVU2Hr1G094170|Hv_IBSC_PGSB_r1||HORVU2Hr1G094170.10|4|1),UTR_3_PRIME(MODIFIER||177|||HORVU2Hr1G094170|Hv_IBSC_PGSB_r1||HORVU2Hr1G094170.11|3|1),UTR_3_PRIME(MODIFIER||177|||HORVU2Hr1G094170|Hv_IBSC_PGSB_r1||HORVU2Hr1G094170.12|4|1),UTR_3_PRIME(MODIFIER||177|||HORVU2Hr1G094170|Hv_IBS…
SCRI_RS_155456	chr2H:663677910(validated)	EFF=INTRON(MODIFIER|||||HORVU2Hr1G094210|Hv_IBSC_PGSB_r1||HORVU2Hr1G094210.1|1|1),UPSTREAM(MODIFIER||694|||HORVU2Hr1G094210|Hv_IBSC_PGSB_r1||HORVU2Hr1G094210.2||1),UPSTREAM(MODIFIER||694|||HORVU2Hr1G094210|Hv_IBSC_PGSB_r1||HORVU2Hr1G094210.3||1),UTR_3_PRIME(MODIFIER||2303|||HORVU2Hr1G094200|Hv_IBSC_PGSB_r1||HORVU2Hr1G094200.2|1|1),UTR_3_PRIME(MODIFIER||2303|||HORVU2Hr1G094200|Hv_IBSC_PGSB_r1||HOR…
SCRI_RS_237481	chr2H:663678788(validated)	EFF=UTR_3_PRIME(MODIFIER||1425|||HORVU2Hr1G094200|Hv_IBSC_PGSB_r1||HORVU2Hr1G094200.2|1|1),UTR_3_PRIME(MODIFIER||1425|||HORVU2Hr1G094200|Hv_IBSC_PGSB_r1||HORVU2Hr1G094200.3|2|1|WARNING_TRANSCRIPT_NO_START_CODON),UTR_5_PRIME(MODIFIER||1036|||HORVU2Hr1G094200|Hv_IBSC_PGSB_r1||HORVU2Hr1G094200.1|2|1),UTR_5_PRIME(MODIFIER||1036|||HORVU2Hr1G094200|Hv_IBSC_PGSB_r1||HORVU2Hr1G094200.4|2|1),UTR_5_PRIME(M…
SCRI_RS_162798	chr2H:663679191(validated)	EFF=UTR_3_PRIME(MODIFIER||1022|||HORVU2Hr1G094200|Hv_IBSC_PGSB_r1||HORVU2Hr1G094200.2|1|1),UTR_3_PRIME(MODIFIER||1022|||HORVU2Hr1G094200|Hv_IBSC_PGSB_r1||HORVU2Hr1G094200.3|2|1|WARNING_TRANSCRIPT_NO_START_CODON),UTR_5_PRIME(MODIFIER||1439|||HORVU2Hr1G094200|Hv_IBSC_PGSB_r1||HORVU2Hr1G094200.1|2|1),UTR_5_PRIME(MODIFIER||1439|||HORVU2Hr1G094200|Hv_IBSC_PGSB_r1||HORVU2Hr1G094200.4|2|1),UTR_5_PRIME(M…
SCRI_RS_138463	chr2H:663877590(validated)	EFF=DOWNSTREAM(MODIFIER||1822|||HORVU2Hr1G094230|Hv_IBSC_PGSB_r1||HORVU2Hr1G094230.5||1|WARNING_TRANSCRIPT_INCOMPLETE),DOWNSTREAM(MODIFIER||182|||HORVU2Hr1G094230|Hv_IBSC_PGSB_r1||HORVU2Hr1G094230.2||1|WARNING_TRANSCRIPT_INCOMPLETE),DOWNSTREAM(MODIFIER||643|||HORVU2Hr1G094230|Hv_IBSC_PGSB_r1||HORVU2Hr1G094230.3||1),DOWNSTREAM(MODIFIER||643|||HORVU2Hr1G094230|Hv_IBSC_PGSB_r1||HORVU2Hr1G094230.4||1…
SCRI_RS_219074	chr2H:664063253(validated)	EFF=SYNONYMOUS_CODING(LOW|SILENT|Ctg/Ttg|L42||HORVU2Hr1G094280|Hv_IBSC_PGSB_r1||HORVU2Hr1G094280.4|3|1),SYNONYMOUS_CODING(LOW|SILENT|Ctg/Ttg|L60||HORVU2Hr1G094280|Hv_IBSC_PGSB_r1||HORVU2Hr1G094280.1|3|1|WARNING_TRANSCRIPT_NO_START_CODON),SYNONYMOUS_CODING(LOW|SILENT|Ctg/Ttg|L60||HORVU2Hr1G094280|Hv_IBSC_PGSB_r1||HORVU2Hr1G094280.2|3|1|WARNING_TRANSCRIPT_NO_START_CODON),SYNONYMOUS_CODING(LOW|SILEN…
6752-1013	chr2H:664081447(validated)	EFF=DOWNSTREAM(MODIFIER||1528|||HORVU2Hr1G094290|Hv_IBSC_PGSB_r1||HORVU2Hr1G094290.2||1|WARNING_TRANSCRIPT_NO_START_CODON),DOWNSTREAM(MODIFIER||191|||HORVU2Hr1G094290|Hv_IBSC_PGSB_r1||HORVU2Hr1G094290.10||1),DOWNSTREAM(MODIFIER||191|||HORVU2Hr1G094290|Hv_IBSC_PGSB_r1||HORVU2Hr1G094290.9||1),NON_SYNONYMOUS_CODING(MODERATE|MISSENSE|Cgc/Tgc|R211C||HORVU2Hr1G094290|Hv_IBSC_PGSB_r1||HORVU2Hr1G094290.1…
6024-1095	chr2H:664191677(unvalidated)
ABC02258-1-6-382	chr2H:664803009(validated)	EFF=DOWNSTREAM(MODIFIER||4585|||HORVU2Hr1G094390|Hv_IBSC_PGSB_r1||HORVU2Hr1G094390.5||1|WARNING_TRANSCRIPT_NO_START_CODON),DOWNSTREAM(MODIFIER||4633|||HORVU2Hr1G094390|Hv_IBSC_PGSB_r1||HORVU2Hr1G094390.6||1),DOWNSTREAM(MODIFIER||4705|||HORVU2Hr1G094390|Hv_IBSC_PGSB_r1||HORVU2Hr1G094390.7||1),DOWNSTREAM(MODIFIER||4729|||HORVU2Hr1G094390|Hv_IBSC_PGSB_r1||HORVU2Hr1G094390.8||1|WARNING_TRANSCRIPT_INC…
SCRI_RS_131936	chr2H:667838437(unvalidated)
12_10689	chr2H:669122511(validated)	EFF=DOWNSTREAM(MODIFIER||146|||HORVU2Hr1G095270|Hv_IBSC_PGSB_r1||HORVU2Hr1G095270.1||1|WARNING_TRANSCRIPT_NO_START_CODON),DOWNSTREAM(MODIFIER||146|||HORVU2Hr1G095270|Hv_IBSC_PGSB_r1||HORVU2Hr1G095270.3||1),DOWNSTREAM(MODIFIER||146|||HORVU2Hr1G095270|Hv_IBSC_PGSB_r1||HORVU2Hr1G095270.5||1|WARNING_TRANSCRIPT_NO_START_CODON),DOWNSTREAM(MODIFIER||18|||HORVU2Hr1G095270|Hv_IBSC_PGSB_r1||HORVU2Hr1G09527…
SCRI_RS_116694	chr2H:670791117(validated)	EFF=NON_SYNONYMOUS_CODING(MODERATE|MISSENSE|Agc/Ggc|S22G||HORVU2Hr1G095720|Hv_IBSC_PGSB_r1||HORVU2Hr1G095720.1|1|1|WARNING_TRANSCRIPT_NO_START_CODON),UPSTREAM(MODIFIER||164|||HORVU2Hr1G095710|Hv_IBSC_PGSB_r1||HORVU2Hr1G095710.1||1|WARNING_TRANSCRIPT_NO_START_CODON),UPSTREAM(MODIFIER||192|||HORVU2Hr1G095710|Hv_IBSC_PGSB_r1||HORVU2Hr1G095710.2||1|WARNING_TRANSCRIPT_NO_START_CODON)
2020-539	chr2H:672009637(validated)	EFF=DOWNSTREAM(MODIFIER||1466|||HORVU2Hr1G095880|Hv_IBSC_PGSB_r1||HORVU2Hr1G095880.17||1|WARNING_TRANSCRIPT_NO_START_CODON),DOWNSTREAM(MODIFIER||1485|||HORVU2Hr1G095880|Hv_IBSC_PGSB_r1||HORVU2Hr1G095880.9||1),DOWNSTREAM(MODIFIER||1492|||HORVU2Hr1G095880|Hv_IBSC_PGSB_r1||HORVU2Hr1G095880.19||1|WARNING_TRANSCRIPT_NO_START_CODON),DOWNSTREAM(MODIFIER||2722|||HORVU2Hr1G095880|Hv_IBSC_PGSB_r1||HORVU2Hr…
SCRI_RS_2911	chr2H:672010854(unvalidated)
SCRI_RS_157140	chr2H:672373015(validated)	EFF=DOWNSTREAM(MODIFIER||1945|||HORVU2Hr1G095970|Hv_IBSC_PGSB_r1||HORVU2Hr1G095970.8||1|WARNING_TRANSCRIPT_NO_START_CODON),DOWNSTREAM(MODIFIER||1949|||HORVU2Hr1G095970|Hv_IBSC_PGSB_r1||HORVU2Hr1G095970.11||1),DOWNSTREAM(MODIFIER||1949|||HORVU2Hr1G095970|Hv_IBSC_PGSB_r1||HORVU2Hr1G095970.6||1),DOWNSTREAM(MODIFIER||201|||HORVU2Hr1G095970|Hv_IBSC_PGSB_r1||HORVU2Hr1G095970.1||1),DOWNSTREAM(MODIFIER||…
SCRI_RS_203799	chr2H:672929656(validated)	EFF=DOWNSTREAM(MODIFIER||227|||HORVU2Hr1G096080|Hv_IBSC_PGSB_r1||HORVU2Hr1G096080.13||1),INTRON(MODIFIER|||||HORVU2Hr1G096080|Hv_IBSC_PGSB_r1||HORVU2Hr1G096080.12|9|1),UTR_3_PRIME(MODIFIER||227|||HORVU2Hr1G096080|Hv_IBSC_PGSB_r1||HORVU2Hr1G096080.10|4|1),UTR_3_PRIME(MODIFIER||227|||HORVU2Hr1G096080|Hv_IBSC_PGSB_r1||HORVU2Hr1G096080.11|9|1),UTR_3_PRIME(MODIFIER||227|||HORVU2Hr1G096080|Hv_IBSC_PGSB…
SCRI_RS_165795	chr2H:672934435(unvalidated)
12_20281	chr2H:67505683(unvalidated)
SCRI_RS_142621	chr2H:675336776(unvalidated)
SCRI_RS_135112	chr2H:676198623(validated)	EFF=DOWNSTREAM(MODIFIER||1215|||HORVU2Hr1G096670|Hv_IBSC_PGSB_r1||HORVU2Hr1G096670.1||1),DOWNSTREAM(MODIFIER||1631|||HORVU2Hr1G096670|Hv_IBSC_PGSB_r1||HORVU2Hr1G096670.5||1),DOWNSTREAM(MODIFIER||2135|||HORVU2Hr1G096670|Hv_IBSC_PGSB_r1||HORVU2Hr1G096670.3||1),DOWNSTREAM(MODIFIER||2279|||HORVU2Hr1G096670|Hv_IBSC_PGSB_r1||HORVU2Hr1G096670.10||1),DOWNSTREAM(MODIFIER||2361|||HORVU2Hr1G096670|Hv_IBSC_P…
12_10649	chr2H:676764753(validated)	EFF=DOWNSTREAM(MODIFIER||2|||HORVU2Hr1G096760|Hv_IBSC_PGSB_r1||HORVU2Hr1G096760.22||1|WARNING_TRANSCRIPT_NO_START_CODON),DOWNSTREAM(MODIFIER||445|||HORVU2Hr1G096750|Hv_IBSC_PGSB_r1||HORVU2Hr1G096750.2||1),UTR_3_PRIME(MODIFIER||2|||HORVU2Hr1G096760|Hv_IBSC_PGSB_r1||HORVU2Hr1G096760.12|16|1),UTR_3_PRIME(MODIFIER||2|||HORVU2Hr1G096760|Hv_IBSC_PGSB_r1||HORVU2Hr1G096760.14|15|1),UTR_3_PRIME(MODIFIER||…
SCRI_RS_115690	chr2H:676775793(validated)	EFF=DOWNSTREAM(MODIFIER||4351|||HORVU2Hr1G096770|Hv_IBSC_PGSB_r1||HORVU2Hr1G096770.1||1|WARNING_TRANSCRIPT_NO_START_CODON),INTRON(MODIFIER|||||HORVU2Hr1G096760|Hv_IBSC_PGSB_r1||HORVU2Hr1G096760.23|1|1|WARNING_TRANSCRIPT_NO_START_CODON),NON_SYNONYMOUS_CODING(MODERATE|MISSENSE|Ccg/Tcg|P56S||HORVU2Hr1G096760|Hv_IBSC_PGSB_r1||HORVU2Hr1G096760.7|2|1|WARNING_TRANSCRIPT_NO_START_CODON),UPSTREAM(MODIFIER…
SCRI_RS_160618	chr2H:676848238(validated)	EFF=DOWNSTREAM(MODIFIER||2403|||HORVU2Hr1G096810|Hv_IBSC_PGSB_r1||HORVU2Hr1G096810.8||1),DOWNSTREAM(MODIFIER||3351|||HORVU2Hr1G096810|Hv_IBSC_PGSB_r1||HORVU2Hr1G096810.9||1|WARNING_TRANSCRIPT_INCOMPLETE),DOWNSTREAM(MODIFIER||670|||HORVU2Hr1G096810|Hv_IBSC_PGSB_r1||HORVU2Hr1G096810.7||1),NON_SYNONYMOUS_CODING(MODERATE|MISSENSE|aCg/aTg|T177M||HORVU2Hr1G096810|Hv_IBSC_PGSB_r1||HORVU2Hr1G096810.1|1|1…
12_30216	chr2H:677132806(validated)	EFF=UTR_3_PRIME(MODIFIER||54|||HORVU2Hr1G096910|Hv_IBSC_PGSB_r1||HORVU2Hr1G096910.1|1|1)
1635-691	chr2H:677197362(validated)	EFF=DOWNSTREAM(MODIFIER||1877|||HORVU2Hr1G096970|Hv_IBSC_PGSB_r1||HORVU2Hr1G096970.4||1),DOWNSTREAM(MODIFIER||343|||HORVU2Hr1G096970|Hv_IBSC_PGSB_r1||HORVU2Hr1G096970.1||1),DOWNSTREAM(MODIFIER||411|||HORVU2Hr1G096970|Hv_IBSC_PGSB_r1||HORVU2Hr1G096970.6||1),DOWNSTREAM(MODIFIER||439|||HORVU2Hr1G096970|Hv_IBSC_PGSB_r1||HORVU2Hr1G096970.5||1),UPSTREAM(MODIFIER||130|||HORVU2Hr1G096970|Hv_IBSC_PGSB_r1|…
SCRI_RS_195164	chr2H:677482087(validated)	EFF=DOWNSTREAM(MODIFIER||4241|||HORVU2Hr1G097080|Hv_IBSC_PGSB_r1||HORVU2Hr1G097080.2||1|WARNING_TRANSCRIPT_NO_START_CODON),DOWNSTREAM(MODIFIER||4387|||HORVU2Hr1G097080|Hv_IBSC_PGSB_r1||HORVU2Hr1G097080.22||1),SYNONYMOUS_CODING(LOW|SILENT|agT/agC|S1365||HORVU2Hr1G097080|Hv_IBSC_PGSB_r1||HORVU2Hr1G097080.14|26|1),SYNONYMOUS_CODING(LOW|SILENT|agT/agC|S1365||HORVU2Hr1G097080|Hv_IBSC_PGSB_r1||HORVU2Hr…
6951-875	chr2H:677845247(unvalidated)
12_11285	chr2H:678098934(validated)	EFF=UTR_3_PRIME(MODIFIER||20|||HORVU2Hr1G097200|Hv_IBSC_PGSB_r1||HORVU2Hr1G097200.1|2|1|WARNING_TRANSCRIPT_INCOMPLETE),UTR_5_PRIME(MODIFIER||27|||HORVU2Hr1G097190|Hv_IBSC_PGSB_r1||HORVU2Hr1G097190.1|1|1)
ABC12856-1-1-77	chr2H:678192598(validated)	EFF=DOWNSTREAM(MODIFIER||481|||HORVU2Hr1G097240|Hv_IBSC_PGSB_r1||HORVU2Hr1G097240.7||1|WARNING_TRANSCRIPT_INCOMPLETE),NON_SYNONYMOUS_CODING(MODERATE|MISSENSE|Cgc/Tgc|R160C||HORVU2Hr1G097240|Hv_IBSC_PGSB_r1||HORVU2Hr1G097240.4|4|1|WARNING_TRANSCRIPT_INCOMPLETE),NON_SYNONYMOUS_CODING(MODERATE|MISSENSE|Cgc/Tgc|R248C||HORVU2Hr1G097240|Hv_IBSC_PGSB_r1||HORVU2Hr1G097240.2|5|1|WARNING_TRANSCRIPT_INCOMPL…
SCRI_RS_172220	chr2H:678954955(validated)	EFF=SYNONYMOUS_CODING(LOW|SILENT|gcG/gcC|A102||HORVU2Hr1G097420|Hv_IBSC_PGSB_r1||HORVU2Hr1G097420.17|2|1|WARNING_TRANSCRIPT_NO_START_CODON),SYNONYMOUS_CODING(LOW|SILENT|gcG/gcC|A161||HORVU2Hr1G097420|Hv_IBSC_PGSB_r1||HORVU2Hr1G097420.16|1|1|WARNING_TRANSCRIPT_NO_START_CODON),SYNONYMOUS_CODING(LOW|SILENT|gcG/gcC|A366||HORVU2Hr1G097420|Hv_IBSC_PGSB_r1||HORVU2Hr1G097420.12|1|1|WARNING_TRANSCRIPT_NO_…
SCRI_RS_148298	chr2H:679546815(validated)	EFF=NON_SYNONYMOUS_CODING(MODERATE|MISSENSE|Tca/Cca|S165P||HORVU2Hr1G097570|Hv_IBSC_PGSB_r1||HORVU2Hr1G097570.25|9|1|WARNING_TRANSCRIPT_INCOMPLETE),NON_SYNONYMOUS_CODING(MODERATE|MISSENSE|Tca/Cca|S179P||HORVU2Hr1G097570|Hv_IBSC_PGSB_r1||HORVU2Hr1G097570.15|4|1|WARNING_TRANSCRIPT_INCOMPLETE),NON_SYNONYMOUS_CODING(MODERATE|MISSENSE|Tca/Cca|S179P||HORVU2Hr1G097570|Hv_IBSC_PGSB_r1||HORVU2Hr1G097570.2…
SCRI_RS_140972	chr2H:680389013(validated)	EFF=SYNONYMOUS_CODING(LOW|SILENT|gcT/gcG|A238||HORVU2Hr1G097730|Hv_IBSC_PGSB_r1||HORVU2Hr1G097730.3|2|1),SYNONYMOUS_CODING(LOW|SILENT|gcT/gcG|A238||HORVU2Hr1G097730|Hv_IBSC_PGSB_r1||HORVU2Hr1G097730.4|2|1),SYNONYMOUS_CODING(LOW|SILENT|gcT/gcG|A251||HORVU2Hr1G097730|Hv_IBSC_PGSB_r1||HORVU2Hr1G097730.5|1|1|WARNING_TRANSCRIPT_NO_START_CODON)
11660-365	chr2H:681044282(validated)	EFF=DOWNSTREAM(MODIFIER||368|||HORVU2Hr1G097870|Hv_IBSC_PGSB_r1||HORVU2Hr1G097870.8||1),DOWNSTREAM(MODIFIER||8|||HORVU2Hr1G097870|Hv_IBSC_PGSB_r1||HORVU2Hr1G097870.7||1),NON_SYNONYMOUS_CODING(MODERATE|MISSENSE|gAa/gCa|E49A||HORVU2Hr1G097880|Hv_IBSC_PGSB_r1||HORVU2Hr1G097880.3|1|1|WARNING_TRANSCRIPT_NO_START_CODON),NON_SYNONYMOUS_CODING(MODERATE|MISSENSE|gAa/gCa|E49A||HORVU2Hr1G097880|Hv_IBSC_PGSB…
SCRI_RS_154713	chr2H:681051686(unvalidated)
SCRI_RS_196862	chr2H:681291670(validated)	EFF=SYNONYMOUS_CODING(LOW|SILENT|ccG/ccA|P2||HORVU2Hr1G097940|Hv_IBSC_PGSB_r1||HORVU2Hr1G097940.4|1|1),SYNONYMOUS_CODING(LOW|SILENT|ccG/ccA|P2||HORVU2Hr1G097940|Hv_IBSC_PGSB_r1||HORVU2Hr1G097940.5|1|1|WARNING_TRANSCRIPT_INCOMPLETE),SYNONYMOUS_CODING(LOW|SILENT|ccG/ccA|P2||HORVU2Hr1G097940|Hv_IBSC_PGSB_r1||HORVU2Hr1G097940.9|1|1|WARNING_TRANSCRIPT_INCOMPLETE),SYNONYMOUS_CODING(LOW|SILENT|ccG/ccA|P…
SCRI_RS_160958	chr2H:681765866(unvalidated)
SCRI_RS_170162	chr2H:681786657(validated)	EFF=DOWNSTREAM(MODIFIER||2005|||HORVU2Hr1G098040|Hv_IBSC_PGSB_r1||HORVU2Hr1G098040.1||1),DOWNSTREAM(MODIFIER||2022|||HORVU2Hr1G098040|Hv_IBSC_PGSB_r1||HORVU2Hr1G098040.2||1|WARNING_TRANSCRIPT_INCOMPLETE),DOWNSTREAM(MODIFIER||2098|||HORVU2Hr1G098040|Hv_IBSC_PGSB_r1||HORVU2Hr1G098040.3||1|WARNING_TRANSCRIPT_NO_START_CODON),DOWNSTREAM(MODIFIER||2155|||HORVU2Hr1G098040|Hv_IBSC_PGSB_r1||HORVU2Hr1G0980…
682-767	chr2H:682222549(unvalidated)
ABC10472-1-2-247	chr2H:682243810(validated)	EFF=UPSTREAM(MODIFIER||1128|||HORVU2Hr1G098240|Hv_IBSC_PGSB_r1||HORVU2Hr1G098240.1||1|WARNING_TRANSCRIPT_NO_START_CODON),UPSTREAM(MODIFIER||3975|||HORVU2Hr1G098220|Hv_IBSC_PGSB_r1||HORVU2Hr1G098220.2||1),UPSTREAM(MODIFIER||4108|||HORVU2Hr1G098220|Hv_IBSC_PGSB_r1||HORVU2Hr1G098220.1||1),UTR_3_PRIME(MODIFIER||858|||HORVU2Hr1G098230|Hv_IBSC_PGSB_r1||HORVU2Hr1G098230.1|2|1),UTR_3_PRIME(MODIFIER||858|…
SCRI_RS_196270	chr2H:682609938(validated)	EFF=NON_SYNONYMOUS_CODING(MODERATE|MISSENSE|gAa/gGa|E29G||HORVU2Hr1G098380|Hv_IBSC_PGSB_r1||HORVU2Hr1G098380.2|2|1),NON_SYNONYMOUS_CODING(MODERATE|MISSENSE|gAa/gGa|E35G||HORVU2Hr1G098380|Hv_IBSC_PGSB_r1||HORVU2Hr1G098380.6|2|1|WARNING_TRANSCRIPT_NO_START_CODON),NON_SYNONYMOUS_CODING(MODERATE|MISSENSE|gAa/gGa|E38G||HORVU2Hr1G098380|Hv_IBSC_PGSB_r1||HORVU2Hr1G098380.13|2|1|WARNING_TRANSCRIPT_INCOMP…
SCRI_RS_157097	chr2H:682659167(validated)	EFF=SYNONYMOUS_CODING(LOW|SILENT|gaT/gaC|D132||HORVU2Hr1G098390|Hv_IBSC_PGSB_r1||HORVU2Hr1G098390.18|21|1),SYNONYMOUS_CODING(LOW|SILENT|gaT/gaC|D138||HORVU2Hr1G098390|Hv_IBSC_PGSB_r1||HORVU2Hr1G098390.43|2|1|WARNING_TRANSCRIPT_NO_START_CODON),SYNONYMOUS_CODING(LOW|SILENT|gaT/gaC|D297||HORVU2Hr1G098390|Hv_IBSC_PGSB_r1||HORVU2Hr1G098390.41|6|1|WARNING_TRANSCRIPT_NO_START_CODON),SYNONYMOUS_CODING(LO…
SCRI_RS_173374	chr2H:682659940(validated)	EFF=DOWNSTREAM(MODIFIER||20|||HORVU2Hr1G098390|Hv_IBSC_PGSB_r1||HORVU2Hr1G098390.16||1|WARNING_TRANSCRIPT_NO_START_CODON),DOWNSTREAM(MODIFIER||20|||HORVU2Hr1G098390|Hv_IBSC_PGSB_r1||HORVU2Hr1G098390.17||1|WARNING_TRANSCRIPT_NO_START_CODON),DOWNSTREAM(MODIFIER||20|||HORVU2Hr1G098390|Hv_IBSC_PGSB_r1||HORVU2Hr1G098390.21||1|WARNING_TRANSCRIPT_NO_START_CODON),DOWNSTREAM(MODIFIER||35|||HORVU2Hr1G09839…
SCRI_RS_159484	chr2H:682669275(unvalidated)
SCRI_RS_150494	chr2H:683621802(validated)	EFF=INTRON(MODIFIER|||||HORVU2Hr1G098550|Hv_IBSC_PGSB_r1||HORVU2Hr1G098550.2|2|1|WARNING_TRANSCRIPT_NO_START_CODON),INTRON(MODIFIER|||||HORVU2Hr1G098550|Hv_IBSC_PGSB_r1||HORVU2Hr1G098550.4|2|1),INTRON(MODIFIER|||||HORVU2Hr1G098550|Hv_IBSC_PGSB_r1||HORVU2Hr1G098550.5|2|1),INTRON(MODIFIER|||||HORVU2Hr1G098550|Hv_IBSC_PGSB_r1||HORVU2Hr1G098550.6|2|1|WARNING_TRANSCRIPT_INCOMPLETE),INTRON(MODIFIER||||…
SCRI_RS_135248	chr2H:683772664(validated)	EFF=DOWNSTREAM(MODIFIER||328|||HORVU2Hr1G098590|Hv_IBSC_PGSB_r1||HORVU2Hr1G098590.1||1|WARNING_TRANSCRIPT_NO_START_CODON),NON_SYNONYMOUS_CODING(MODERATE|MISSENSE|tCg/tTg|S115L||HORVU2Hr1G098580|Hv_IBSC_PGSB_r1||HORVU2Hr1G098580.2|5|1),NON_SYNONYMOUS_CODING(MODERATE|MISSENSE|tCg/tTg|S121L||HORVU2Hr1G098580|Hv_IBSC_PGSB_r1||HORVU2Hr1G098580.9|4|1|WARNING_TRANSCRIPT_NO_START_CODON),NON_SYNONYMOUS_CO…
SCRI_RS_142188	chr2H:684036885(validated)	EFF=DOWNSTREAM(MODIFIER||3468|||HORVU2Hr1G098600|Hv_IBSC_PGSB_r1||HORVU2Hr1G098600.5||1|WARNING_TRANSCRIPT_NO_START_CODON),DOWNSTREAM(MODIFIER||348|||HORVU2Hr1G098610|Hv_IBSC_PGSB_r1||HORVU2Hr1G098610.2||1|WARNING_TRANSCRIPT_INCOMPLETE),DOWNSTREAM(MODIFIER||35|||HORVU2Hr1G098600|Hv_IBSC_PGSB_r1||HORVU2Hr1G098600.3||1|WARNING_TRANSCRIPT_NO_START_CODON),DOWNSTREAM(MODIFIER||425|||HORVU2Hr1G098600|H…
SCRI_RS_196842	chr2H:684122531(validated)	EFF=DOWNSTREAM(MODIFIER||1152|||HORVU2Hr1G098640|Hv_IBSC_PGSB_r1||HORVU2Hr1G098640.1||1|WARNING_TRANSCRIPT_NO_START_CODON),NON_SYNONYMOUS_CODING(MODERATE|MISSENSE|Gca/Aca|A820T||HORVU2Hr1G098650|Hv_IBSC_PGSB_r1||HORVU2Hr1G098650.1|3|1|WARNING_TRANSCRIPT_INCOMPLETE),UTR_3_PRIME(MODIFIER||441|||HORVU2Hr1G098650|Hv_IBSC_PGSB_r1||HORVU2Hr1G098650.2|4|1|WARNING_TRANSCRIPT_INCOMPLETE)
5347-585	chr2H:684263618(validated)	EFF=DOWNSTREAM(MODIFIER||1375|||HORVU2Hr1G098660|Hv_IBSC_PGSB_r1||HORVU2Hr1G098660.1||1),SYNONYMOUS_CODING(LOW|SILENT|gcT/gcG|A138||HORVU2Hr1G098660|Hv_IBSC_PGSB_r1||HORVU2Hr1G098660.2|2|1),SYNONYMOUS_CODING(LOW|SILENT|gcT/gcG|A138||HORVU2Hr1G098660|Hv_IBSC_PGSB_r1||HORVU2Hr1G098660.3|2|1),SYNONYMOUS_CODING(LOW|SILENT|gcT/gcG|A138||HORVU2Hr1G098660|Hv_IBSC_PGSB_r1||HORVU2Hr1G098660.4|2|1),SYNONYM…
SCRI_RS_221763	chr2H:684500197(unvalidated)|chr2H:684550851(unvalidated)
12_30200	chr2H:685385501(validated)	EFF=DOWNSTREAM(MODIFIER||212|||HORVU2Hr1G098860|Hv_IBSC_PGSB_r1||HORVU2Hr1G098860.3||1),DOWNSTREAM(MODIFIER||212|||HORVU2Hr1G098860|Hv_IBSC_PGSB_r1||HORVU2Hr1G098860.4||1|WARNING_TRANSCRIPT_NO_START_CODON),INTRON(MODIFIER|||||HORVU2Hr1G098860|Hv_IBSC_PGSB_r1||HORVU2Hr1G098860.2|8|1),UTR_3_PRIME(MODIFIER||212|||HORVU2Hr1G098860|Hv_IBSC_PGSB_r1||HORVU2Hr1G098860.1|8|1),UTR_3_PRIME(MODIFIER||212|||H…
SCRI_RS_4931	chr2H:685486097(validated)	EFF=DOWNSTREAM(MODIFIER||3883|||HORVU2Hr1G098880|Hv_IBSC_PGSB_r1||HORVU2Hr1G098880.1||1),DOWNSTREAM(MODIFIER||3928|||HORVU2Hr1G098880|Hv_IBSC_PGSB_r1||HORVU2Hr1G098880.2||1),DOWNSTREAM(MODIFIER||4080|||HORVU2Hr1G098880|Hv_IBSC_PGSB_r1||HORVU2Hr1G098880.3||1|WARNING_TRANSCRIPT_NO_START_CODON),DOWNSTREAM(MODIFIER||4080|||HORVU2Hr1G098880|Hv_IBSC_PGSB_r1||HORVU2Hr1G098880.4||1|WARNING_TRANSCRIPT_INC…
2944-1813	chr2H:685490222(validated)	EFF=DOWNSTREAM(MODIFIER||1100|||HORVU2Hr1G098870|Hv_IBSC_PGSB_r1||HORVU2Hr1G098870.2||1),DOWNSTREAM(MODIFIER||1132|||HORVU2Hr1G098870|Hv_IBSC_PGSB_r1||HORVU2Hr1G098870.1||1|WARNING_TRANSCRIPT_NO_START_CODON),DOWNSTREAM(MODIFIER||181|||HORVU2Hr1G098880|Hv_IBSC_PGSB_r1||HORVU2Hr1G098880.10||1),DOWNSTREAM(MODIFIER||181|||HORVU2Hr1G098880|Hv_IBSC_PGSB_r1||HORVU2Hr1G098880.8||1),DOWNSTREAM(MODIFIER||1…
12_10735	chr2H:685783859(validated)	EFF=NON_SYNONYMOUS_CODING(MODERATE|MISSENSE|Ttg/Gtg|L103V||HORVU2Hr1G098920|Hv_IBSC_PGSB_r1||HORVU2Hr1G098920.2|5|1),NON_SYNONYMOUS_CODING(MODERATE|MISSENSE|Ttg/Gtg|L175V||HORVU2Hr1G098920|Hv_IBSC_PGSB_r1||HORVU2Hr1G098920.3|3|1),NON_SYNONYMOUS_CODING(MODERATE|MISSENSE|Ttg/Gtg|L231V||HORVU2Hr1G098920|Hv_IBSC_PGSB_r1||HORVU2Hr1G098920.1|4|1),UPSTREAM(MODIFIER||1992|||HORVU2Hr1G098930|Hv_IBSC_PGSB_…
SCRI_RS_209354	chr2H:685910089(validated)	EFF=DOWNSTREAM(MODIFIER||1157|||HORVU2Hr1G098940|Hv_IBSC_PGSB_r1||HORVU2Hr1G098940.8||1),DOWNSTREAM(MODIFIER||1345|||HORVU2Hr1G098940|Hv_IBSC_PGSB_r1||HORVU2Hr1G098940.18||1),DOWNSTREAM(MODIFIER||1347|||HORVU2Hr1G098940|Hv_IBSC_PGSB_r1||HORVU2Hr1G098940.13||1),DOWNSTREAM(MODIFIER||1347|||HORVU2Hr1G098940|Hv_IBSC_PGSB_r1||HORVU2Hr1G098940.17||1),DOWNSTREAM(MODIFIER||852|||HORVU2Hr1G098950|Hv_IBSC_…
12_11340	chr2H:68631648(unvalidated)
[truncated: 5,019 more rows]

## Sheet: EXCAP markers
EXCAP marker name	chromosome	physical position (bp)	SnpEff annotation
[truncated: 37,789 more rows]
