# Supplementary material for: Development and Evaluation of a Barley 50k iSelect SNP Array
Source: Front Plant Sci. 2017 Oct 17;8:1792. doi: 10.3389/fpls.2017.01792 (PMC5651081; doi:10.3389/fpls.2017.01792)
Supplement: Supplementary Table 3 — Genetic map of the Golden Promise × Morex cross population genotyped with the new 50k chip. [file Table3.XLSX]

## Sheet: Sheet1
order	SNP no	snp	physical map chr	bp	note (1=physical ordering issue)	genetic map chr	cM	genetic postion in tension with physical position	unmapped 9K SNP
1	10464	JHI-Hv50k-2016-200	1H	269193	0	1H	0
2	17042	JHI-Hv50k-2016-270	1H	277230	0	1H	0
3	18510	JHI-Hv50k-2016-284	1H	278305	0	1H	0
4	43446	SCRI_RS_227491	1H	289719	0	1H	0
5	41229	SCRI_RS_149838	1H	290995	0	1H	0
6	38479	JHI-Hv50k-2016-745	1H	946031	0	1H	0
7	2144	12_30969	1H	977915	0	1H	0
8	27216	JHI-Hv50k-2016-392	1H	474959	1	1H	0.390625
9	35199	JHI-Hv50k-2016-498	1H	519852	0	1H	0.390625
10	9221	JHI-Hv50k-2016-1864	1H	1747044	0	1H	6.64062
11	9954	JHI-Hv50k-2016-1951	1H	1913802	0	1H	6.64062
12	13907	SCRI_RS_124234	1H	1928613	0	1H	6.64062
13	14112	JHI-Hv50k-2016-2322	1H	2199759	0	1H	6.64062
14	18647	JHI-Hv50k-2016-2855	1H	2415604	0	1H	7.42188
15	18690	JHI-Hv50k-2016-2859	1H	2415955	0	1H	7.42188
16	26003	JHI-Hv50k-2016-3779	1H	3666610	0	1H	7.42188
17	43547	SCRI_RS_232577	1H	3666934	0	1H	7.42188
18	29344	JHI-Hv50k-2016-4209	1H	3872752	0	1H	7.42188
19	29670	JHI-Hv50k-2016-4247	1H	3880629	0	1H	7.42188
20	30195	JHI-Hv50k-2016-4298	1H	3895854	0	1H	7.42188
21	13767	SCRI_RS_60293	1H	4131373	0	1H	7.42188
22	14071	11_10419	1H	4153887	0	1H	7.42188
23	30964	JHI-Hv50k-2016-4426	1H	4155131	0	1H	7.42188
24	31526	JHI-Hv50k-2016-4520	1H	4163410	0	1H	7.42188
25	31641	JHI-Hv50k-2016-4532	1H	4164169	0	1H	7.42188
26	14019	SCRI_RS_60145	1H	4184290	0	1H	7.42188
27	33712	JHI-Hv50k-2016-4822	1H	4284236	0	1H	7.42188
28	1333	12_10636	1H	4285541	0	1H	7.42188
29	34350	JHI-Hv50k-2016-4897	1H	4297755	0	1H	7.42188
30	35556	JHI-Hv50k-2016-5029	1H	4328018	0	1H	7.42188
31	35643	JHI-Hv50k-2016-5040	1H	4328449	0	1H	7.42188
32	36507	JHI-Hv50k-2016-5157	1H	4398937	0	1H	7.42188
33	13891	SCRI_RS_194326	1H	4405317	0	1H	7.42188
34	36883	JHI-Hv50k-2016-5228	1H	4405609	0	1H	7.42188
35	36936	JHI-Hv50k-2016-5286	1H	4417497	0	1H	7.42188
36	14199	12_31144	1H	4653990	0	1H	7.42188
37	37053	JHI-Hv50k-2016-5369	1H	4654115	0	1H	7.42188
38	37114	JHI-Hv50k-2016-5448	1H	4675402	0	1H	7.42188
39	37306	JHI-Hv50k-2016-5663	1H	4765347	0	1H	7.42188
40	37486	JHI-Hv50k-2016-5959	1H	5008667	0	1H	7.42188
41	37487	JHI-Hv50k-2016-5960	1H	5008676	0	1H	7.42188
42	37581	JHI-Hv50k-2016-6091	1H	5141334	0	1H	7.42188
43	37582	JHI-Hv50k-2016-6092	1H	5141410	0	1H	7.42188
44	37640	JHI-Hv50k-2016-6206	1H	5157188	0	1H	7.42188
45	37648	JHI-Hv50k-2016-6222	1H	5157517	0	1H	7.42188
46	14555	SCRI_RS_82277	1H	157450138	0	1H	7.42188	1
47	37813	JHI-Hv50k-2016-6496	1H	5280858	0	1H	7.8125
48	37815	JHI-Hv50k-2016-6497	1H	5280925	0	1H	7.8125
49	37899	JHI-Hv50k-2016-6652	1H	5575404	0	1H	8.20312
50	37851	JHI-Hv50k-2016-6543	1H	5503846	1	1H	8.59375
51	38142	JHI-Hv50k-2016-7033	1H	5768370	0	1H	8.59375
52	38144	JHI-Hv50k-2016-7035	1H	5768430	0	1H	8.59375
53	14172	12_11011	1H	5770204	0	1H	8.59375
54	2126	12_30933	1H	5770474	0	1H	8.59375
55	38258	JHI-Hv50k-2016-7222	1H	6249020	0	1H	10.1562
56	38264	JHI-Hv50k-2016-7228	1H	6249804	0	1H	10.1562
57	38270	JHI-Hv50k-2016-7237	1H	6251227	0	1H	10.1562
58	38272	JHI-Hv50k-2016-7238	1H	6251406	0	1H	10.1562
59	38420	JHI-Hv50k-2016-7390	1H	6332167	0	1H	10.5469
60	38424	JHI-Hv50k-2016-7394	1H	6332253	0	1H	10.5469
61	38439	JHI-Hv50k-2016-7404	1H	6332460	0	1H	10.5469
62	38442	JHI-Hv50k-2016-7405	1H	6332518	0	1H	10.5469
63	38470	JHI-Hv50k-2016-7443	1H	6350065	0	1H	10.5469
64	38475	JHI-Hv50k-2016-7449	1H	6350560	0	1H	10.5469
65	38481	JHI-Hv50k-2016-7452	1H	6350837	0	1H	10.5469
66	13699	SCRI_RS_162524	1H	6690341	0	1H	10.9375
67	38743	JHI-Hv50k-2016-7753	1H	6976816	0	1H	10.9375
68	38749	JHI-Hv50k-2016-7757	1H	6976974	0	1H	10.9375
69	38863	JHI-Hv50k-2016-7860	1H	7054241	0	1H	10.9375
70	38871	JHI-Hv50k-2016-7866	1H	7060431	0	1H	10.9375
71	865	11_21174	1H	7137635	0	1H	10.9375
72	38903	JHI-Hv50k-2016-7922	1H	7218934	0	1H	10.9375
73	38934	JHI-Hv50k-2016-7965	1H	7228236	0	1H	10.9375
74	39070	JHI-Hv50k-2016-8132	1H	7684049	0	1H	11.3281
75	39123	JHI-Hv50k-2016-8208	1H	7712383	0	1H	11.3281
76	13490	SCRI_RS_1929	1H	7841466	0	1H	11.3281
77	39224	JHI-Hv50k-2016-8341	1H	7844448	0	1H	11.3281
78	39266	JHI-Hv50k-2016-8401	1H	8048561	0	1H	11.3281
79	39487	JHI-Hv50k-2016-8710	1H	8337195	0	1H	11.7188
80	39568	JHI-Hv50k-2016-8793	1H	8352810	0	1H	11.7188
81	13481	SCRI_RS_165792	1H	8352810	0	1H	11.7188
82	39572	JHI-Hv50k-2016-8797	1H	8353075	0	1H	11.7188
83	43346	SCRI_RS_222250	1H	8354814	0	1H	11.7188
84	39826	JHI-Hv50k-2016-9237	1H	8587066	0	1H	11.7188
85	40003	JHI-Hv50k-2016-9519	1H	8915870	0	1H	12.5
86	40015	JHI-Hv50k-2016-9567	1H	8919481	0	1H	12.5
87	40033	JHI-Hv50k-2016-9618	1H	8935735	0	1H	13.2812
88	2117	12_30918	1H	8935905	0	1H	13.2812
89	40116	JHI-Hv50k-2016-9842	1H	9161305	0	1H	13.6719
90	40120	JHI-Hv50k-2016-9857	1H	9162599	0	1H	13.6719
91	40176	JHI-Hv50k-2016-9963	1H	9237773	0	1H	14.0625
92	40179	JHI-Hv50k-2016-9983	1H	9238603	0	1H	14.0625
93	40180	JHI-Hv50k-2016-9987	1H	9238835	0	1H	14.0625
94	14568	SCRI_RS_148560	1H	9361176	0	1H	14.0625
95	2593	JHI-Hv50k-2016-10222	1H	9795271	0	1H	14.4531
96	2595	JHI-Hv50k-2016-10223	1H	9795287	0	1H	14.4531
97	2628	JHI-Hv50k-2016-10260	1H	9847490	0	1H	14.4531
98	2635	JHI-Hv50k-2016-10265	1H	9848504	0	1H	14.4531
99	2654	JHI-Hv50k-2016-10283	1H	9936447	0	1H	14.4531
100	41188	SCRI_RS_148733	1H	10236703	0	1H	14.4531
101	2731	JHI-Hv50k-2016-10336	1H	10239199	0	1H	14.4531
102	2774	JHI-Hv50k-2016-10363	1H	10246449	0	1H	14.4531
103	3355	JHI-Hv50k-2016-10993	1H	11457309	0	1H	15.2344
104	3357	JHI-Hv50k-2016-10994	1H	11457366	0	1H	15.2344
105	40596	SCRI_RS_130600	1H	11457743	0	1H	15.2344
106	13727	SCRI_RS_182656	1H	11457754	0	1H	15.2344
107	40595	SCRI_RS_130592	1H	11458045	0	1H	15.2344
108	3388	JHI-Hv50k-2016-11028	1H	11464570	0	1H	15.2344
109	3445	JHI-Hv50k-2016-11098	1H	11498533	0	1H	16.4062
110	3497	JHI-Hv50k-2016-11149	1H	11528337	0	1H	17.1875
111	3574	JHI-Hv50k-2016-11229	1H	11665121	0	1H	18.3594
112	3856	JHI-Hv50k-2016-11495	1H	12035800	0	1H	18.3594
113	4063	JHI-Hv50k-2016-11646	1H	12288004	0	1H	18.75
114	4275	JHI-Hv50k-2016-11873	1H	12500045	0	1H	18.75
115	4278	JHI-Hv50k-2016-11874	1H	12500101	0	1H	18.75
116	4280	JHI-Hv50k-2016-11876	1H	12500454	0	1H	18.75
117	14224	SCRI_RS_139220	U	0	0	1H	19.1406		1
118	2133	12_30948	1H	12554357	0	1H	19.1406
119	4383	JHI-Hv50k-2016-11970	1H	12951535	0	1H	19.1406
120	4554	JHI-Hv50k-2016-12202	1H	13057870	0	1H	19.1406
121	4732	JHI-Hv50k-2016-12523	1H	13503951	0	1H	20.7031
122	4821	JHI-Hv50k-2016-12666	1H	13523243	0	1H	21.0938
123	4824	JHI-Hv50k-2016-12669	1H	13523367	0	1H	21.0938
124	4841	JHI-Hv50k-2016-12689	1H	13577646	0	1H	21.4844
125	4846	JHI-Hv50k-2016-12699	1H	13578650	0	1H	21.4844
126	4848	JHI-Hv50k-2016-12700	1H	13578767	0	1H	21.4844
127	4852	JHI-Hv50k-2016-12702	1H	13578821	0	1H	21.4844
128	4853	JHI-Hv50k-2016-12703	1H	13578932	0	1H	21.4844
129	4854	JHI-Hv50k-2016-12704	1H	13578940	0	1H	21.4844
130	4857	JHI-Hv50k-2016-12707	1H	13579164	0	1H	21.4844
131	4859	JHI-Hv50k-2016-12715	1H	13579703	0	1H	21.4844
132	279	11_20371	1H	13581567	0	1H	21.4844
133	4868	JHI-Hv50k-2016-12736	1H	13581763	0	1H	21.4844
134	4934	JHI-Hv50k-2016-12821	1H	13591207	0	1H	21.4844
135	5028	JHI-Hv50k-2016-12986	1H	13983067	0	1H	23.8281
136	40475	SCRI_RS_124926	1H	14371313	0	1H	26.1719
137	849	11_10873	1H	14374682	0	1H	26.1719
138	5294	JHI-Hv50k-2016-13264	1H	14595224	0	1H	26.1719
139	5314	JHI-Hv50k-2016-13282	1H	14600265	0	1H	26.1719
140	5350	JHI-Hv50k-2016-13324	1H	14737513	0	1H	26.1719
141	5351	JHI-Hv50k-2016-13325	1H	14737572	0	1H	26.1719
142	14453	SCRI_RS_153360	1H	15599115	0	1H	26.1719
143	5420	JHI-Hv50k-2016-13419	1H	15602449	0	1H	26.1719
144	14379	SCRI_RS_4891	6H	89123637	0	1H	26.1719	1
145	14434	SCRI_RS_138043	6H	289689383	0	1H	26.1719	1
146	5464	JHI-Hv50k-2016-13500	1H	15691595	0	1H	26.5625
147	40973	SCRI_RS_14227	1H	15691817	0	1H	26.5625
148	5476	JHI-Hv50k-2016-13509	1H	15692660	0	1H	26.5625
149	5522	JHI-Hv50k-2016-13566	1H	16057681	0	1H	26.5625
150	5533	JHI-Hv50k-2016-13578	1H	16060021	0	1H	26.5625
151	5535	JHI-Hv50k-2016-13583	1H	16061886	0	1H	26.5625
152	5561	JHI-Hv50k-2016-13621	1H	16440662	0	1H	26.5625
153	43982	SCRI_RS_88375	1H	16450645	0	1H	26.5625
154	5679	JHI-Hv50k-2016-13780	1H	16614616	0	1H	26.5625
155	13831	SCRI_RS_150226	1H	16644370	0	1H	26.5625
156	5803	JHI-Hv50k-2016-13961	1H	17001337	0	1H	26.5625
157	5847	JHI-Hv50k-2016-14076	1H	17195894	0	1H	26.5625
158	14576	SCRI_RS_171221	1H	17332852	0	1H	26.5625
159	6025	JHI-Hv50k-2016-14306	1H	17338728	0	1H	26.5625
160	6190	JHI-Hv50k-2016-14681	1H	18357862	0	1H	29.8828
161	14459	SCRI_RS_155382	1H	18358066	0	1H	29.8828
162	6194	JHI-Hv50k-2016-14683	1H	18358190	0	1H	29.8828
163	692	11_10757	1H	18359684	0	1H	29.8828
164	6312	JHI-Hv50k-2016-14867	1H	18502156	0	1H	29.8828
165	6383	JHI-Hv50k-2016-14904	1H	18561778	0	1H	29.8828
166	6431	JHI-Hv50k-2016-14929	1H	18642652	0	1H	30.2734
167	6432	JHI-Hv50k-2016-14930	1H	18642704	0	1H	30.2734
168	6433	JHI-Hv50k-2016-14932	1H	18642819	0	1H	30.2734
169	6507	JHI-Hv50k-2016-15025	1H	18775643	0	1H	30.6641
170	6509	JHI-Hv50k-2016-15027	1H	18776441	0	1H	30.6641
171	6515	JHI-Hv50k-2016-15033	1H	18777086	0	1H	30.6641
172	6523	JHI-Hv50k-2016-15043	1H	18777803	0	1H	30.6641
173	6524	JHI-Hv50k-2016-15048	1H	18777910	0	1H	30.6641
174	6525	JHI-Hv50k-2016-15050	1H	18778011	0	1H	30.6641
175	6528	JHI-Hv50k-2016-15051	1H	18778066	0	1H	30.6641
176	6543	JHI-Hv50k-2016-15068	1H	18779328	0	1H	30.6641
177	6547	JHI-Hv50k-2016-15073	1H	18779490	0	1H	30.6641
178	6548	JHI-Hv50k-2016-15075	1H	18779587	0	1H	30.6641
179	6554	JHI-Hv50k-2016-15082	1H	18779793	0	1H	30.6641
180	6562	JHI-Hv50k-2016-15099	1H	18780524	0	1H	30.6641
181	6568	JHI-Hv50k-2016-15113	1H	18793044	0	1H	30.6641
182	43740	SCRI_RS_239784	1H	19951710	0	1H	31.4453
183	6791	JHI-Hv50k-2016-15408	1H	19951982	0	1H	31.4453
184	6803	JHI-Hv50k-2016-15414	1H	19956443	0	1H	31.4453
185	13940	SCRI_RS_150500	1H	20170947	0	1H	31.4453
186	6874	JHI-Hv50k-2016-15510	1H	20235361	0	1H	31.4453
187	6880	JHI-Hv50k-2016-15515	1H	20235848	0	1H	31.4453
188	6895	JHI-Hv50k-2016-15523	1H	20236500	0	1H	31.4453
189	6907	JHI-Hv50k-2016-15529	1H	20236751	0	1H	31.4453
190	6936	JHI-Hv50k-2016-15574	1H	20239136	0	1H	31.4453
191	6953	JHI-Hv50k-2016-15598	1H	20291169	0	1H	31.4453
192	6973	JHI-Hv50k-2016-15630	1H	20349356	0	1H	31.4453
193	6963	JHI-Hv50k-2016-15607	1H	20318267	1	1H	32.6172
194	6964	JHI-Hv50k-2016-15608	1H	20318440	0	1H	32.6172
195	6966	JHI-Hv50k-2016-15609	1H	20318512	0	1H	32.6172
196	2294	12_31276	1H	20336402	0	1H	32.6172
197	7055	JHI-Hv50k-2016-15705	1H	20485873	0	1H	32.6172
198	7056	JHI-Hv50k-2016-15707	1H	20486219	0	1H	32.6172
199	7072	JHI-Hv50k-2016-15722	1H	20489377	0	1H	32.6172
200	7182	JHI-Hv50k-2016-15869	1H	21405736	0	1H	33.0078
201	7184	JHI-Hv50k-2016-15870	1H	21405863	0	1H	33.0078
202	7245	JHI-Hv50k-2016-15952	1H	21746829	0	1H	33.0078
203	7251	JHI-Hv50k-2016-15962	1H	21795761	0	1H	33.0078
204	7254	JHI-Hv50k-2016-15964	1H	21796427	0	1H	33.0078
205	7302	JHI-Hv50k-2016-16019	1H	21918164	0	1H	33.3984
206	7316	JHI-Hv50k-2016-16025	1H	21933694	0	1H	33.3984
207	7320	JHI-Hv50k-2016-16026	1H	21933874	0	1H	33.3984
208	7338	JHI-Hv50k-2016-16033	1H	22019015	0	1H	34.1797
209	7355	JHI-Hv50k-2016-16053	1H	22032235	0	1H	34.1797
210	7379	JHI-Hv50k-2016-16065	1H	22067628	0	1H	34.1797
211	7381	JHI-Hv50k-2016-16066	1H	22067690	0	1H	34.1797
212	7516	JHI-Hv50k-2016-16174	1H	22915320	0	1H	35.7422
213	7527	JHI-Hv50k-2016-16178	1H	23014133	0	1H	35.7422
214	7528	JHI-Hv50k-2016-16180	1H	23014757	0	1H	35.7422
215	7531	JHI-Hv50k-2016-16185	1H	23049402	0	1H	35.7422
216	7545	JHI-Hv50k-2016-16203	1H	23050433	0	1H	35.7422
217	7559	JHI-Hv50k-2016-16218	1H	23059287	0	1H	35.7422
218	7560	JHI-Hv50k-2016-16219	1H	23059420	0	1H	35.7422
219	7566	JHI-Hv50k-2016-16224	1H	23060046	0	1H	35.7422
220	7572	JHI-Hv50k-2016-16232	1H	23062021	0	1H	35.7422
221	7574	JHI-Hv50k-2016-16233	1H	23062109	0	1H	35.7422
222	7580	JHI-Hv50k-2016-16240	1H	23147584	0	1H	35.7422
223	7585	JHI-Hv50k-2016-16245	1H	23167657	0	1H	35.7422
224	7588	JHI-Hv50k-2016-16247	1H	23167661	0	1H	35.7422
225	7590	JHI-Hv50k-2016-16248	1H	23168216	0	1H	35.7422
226	7593	JHI-Hv50k-2016-16250	1H	23168868	0	1H	35.7422
227	7595	JHI-Hv50k-2016-16252	1H	23168973	0	1H	35.7422
228	7596	JHI-Hv50k-2016-16253	1H	23169058	0	1H	35.7422
229	7597	JHI-Hv50k-2016-16255	1H	23169234	0	1H	35.7422
230	7599	JHI-Hv50k-2016-16257	1H	23201377	0	1H	35.7422
231	7605	JHI-Hv50k-2016-16260	1H	23202362	0	1H	35.7422
232	7611	JHI-Hv50k-2016-16264	1H	23219314	0	1H	35.7422
233	696	11_10760	1H	23815813	0	1H	36.9141
234	7679	JHI-Hv50k-2016-16332	1H	23822131	0	1H	36.9141
235	7775	JHI-Hv50k-2016-16399	1H	23930597	0	1H	36.9141
236	7778	JHI-Hv50k-2016-16400	1H	23930651	0	1H	36.9141
237	7779	JHI-Hv50k-2016-16401	1H	23930757	0	1H	36.9141
238	7781	JHI-Hv50k-2016-16403	1H	23930785	0	1H	36.9141
239	7783	JHI-Hv50k-2016-16405	1H	23931000	0	1H	36.9141
240	7793	JHI-Hv50k-2016-16413	1H	23931519	0	1H	36.9141
241	7832	JHI-Hv50k-2016-16437	1H	23935233	0	1H	36.9141
242	7836	JHI-Hv50k-2016-16442	1H	23935346	0	1H	36.9141
243	7840	JHI-Hv50k-2016-16444	1H	23935376	0	1H	36.9141
244	7841	JHI-Hv50k-2016-16445	1H	23935508	0	1H	36.9141
245	7847	JHI-Hv50k-2016-16448	1H	23935577	0	1H	36.9141
246	7852	JHI-Hv50k-2016-16449	1H	23935715	0	1H	36.9141
247	7855	JHI-Hv50k-2016-16450	1H	23935902	0	1H	36.9141
248	7869	JHI-Hv50k-2016-16459	1H	23936756	0	1H	36.9141
249	7872	JHI-Hv50k-2016-16461	1H	23936886	0	1H	36.9141
250	7873	JHI-Hv50k-2016-16462	1H	23936996	0	1H	36.9141
251	7885	JHI-Hv50k-2016-16468	1H	23937409	0	1H	36.9141
252	7886	JHI-Hv50k-2016-16469	1H	23937416	0	1H	36.9141
253	7896	JHI-Hv50k-2016-16473	1H	23937853	0	1H	36.9141
254	7904	JHI-Hv50k-2016-16475	1H	23938007	0	1H	36.9141
255	7907	JHI-Hv50k-2016-16477	1H	23938301	0	1H	36.9141
256	7908	JHI-Hv50k-2016-16478	1H	23938304	0	1H	36.9141
257	7911	JHI-Hv50k-2016-16480	1H	23938524	0	1H	36.9141
258	7912	JHI-Hv50k-2016-16481	1H	23938684	0	1H	36.9141
259	7913	JHI-Hv50k-2016-16482	1H	23938768	0	1H	36.9141
260	7922	JHI-Hv50k-2016-16489	1H	23939401	0	1H	36.9141
261	7925	JHI-Hv50k-2016-16491	1H	23939940	0	1H	36.9141
262	7933	JHI-Hv50k-2016-16499	1H	23941245	0	1H	36.9141
263	7940	JHI-Hv50k-2016-16507	1H	23943414	0	1H	36.9141
264	7946	JHI-Hv50k-2016-16514	1H	23944212	0	1H	36.9141
265	7948	JHI-Hv50k-2016-16516	1H	23944465	0	1H	36.9141
266	7950	JHI-Hv50k-2016-16517	1H	23944546	0	1H	36.9141
267	7963	JHI-Hv50k-2016-16542	1H	23948424	0	1H	36.9141
268	8002	JHI-Hv50k-2016-16622	1H	24657810	0	1H	37.3047
269	8004	JHI-Hv50k-2016-16623	1H	24657837	0	1H	37.3047
270	8006	JHI-Hv50k-2016-16624	1H	24657925	0	1H	37.3047
271	8007	JHI-Hv50k-2016-16625	1H	24658016	0	1H	37.3047
272	8009	JHI-Hv50k-2016-16626	1H	24658134	0	1H	37.3047
273	8022	JHI-Hv50k-2016-16644	1H	25048724	0	1H	37.3047
274	8023	JHI-Hv50k-2016-16648	1H	25328839	0	1H	37.3047
275	8024	JHI-Hv50k-2016-16650	1H	25330942	0	1H	37.3047
276	8025	JHI-Hv50k-2016-16651	1H	25331572	0	1H	37.3047
277	8026	JHI-Hv50k-2016-16654	1H	25334191	0	1H	37.3047
278	8027	JHI-Hv50k-2016-16655	1H	25335685	0	1H	37.3047
279	8029	JHI-Hv50k-2016-16657	1H	25337690	0	1H	37.3047
280	14391	11_21072	1H	27636684	0	1H	37.3047
281	8040	JHI-Hv50k-2016-16677	1H	27684392	0	1H	37.3047
282	8044	JHI-Hv50k-2016-16680	1H	27684540	0	1H	37.3047
283	8046	JHI-Hv50k-2016-16684	1H	27685464	0	1H	37.3047
284	8071	JHI-Hv50k-2016-16711	1H	27827534	0	1H	37.3047
285	8072	JHI-Hv50k-2016-16712	1H	27827623	0	1H	37.3047
286	8078	JHI-Hv50k-2016-16715	1H	27827983	0	1H	37.3047
287	8090	JHI-Hv50k-2016-16731	1H	27866730	0	1H	37.3047
288	8091	JHI-Hv50k-2016-16732	1H	27866915	0	1H	37.3047
289	8092	JHI-Hv50k-2016-16733	1H	27867031	0	1H	37.3047
290	8093	JHI-Hv50k-2016-16735	1H	27867306	0	1H	37.3047
291	8115	JHI-Hv50k-2016-16778	1H	28058019	0	1H	37.3047
292	8116	JHI-Hv50k-2016-16780	1H	28058296	0	1H	37.3047
293	8119	JHI-Hv50k-2016-16787	1H	28059377	0	1H	37.3047
294	8125	JHI-Hv50k-2016-16799	1H	28060605	0	1H	37.3047
295	8126	JHI-Hv50k-2016-16800	1H	28060825	0	1H	37.3047
296	8130	JHI-Hv50k-2016-16807	1H	28061209	0	1H	37.3047
297	8152	JHI-Hv50k-2016-16839	1H	28643240	0	1H	37.3047
298	13635	12_31177	1H	28643791	0	1H	37.3047
299	8157	JHI-Hv50k-2016-16845	1H	28645635	0	1H	37.3047
300	8195	JHI-Hv50k-2016-16903	1H	29070448	0	1H	37.8906
301	8198	JHI-Hv50k-2016-16906	1H	29071003	0	1H	37.8906
302	8199	JHI-Hv50k-2016-16907	1H	29071268	0	1H	37.8906
303	8200	JHI-Hv50k-2016-16908	1H	29071299	0	1H	37.8906
304	8206	JHI-Hv50k-2016-16911	1H	29071414	0	1H	37.8906
305	8209	JHI-Hv50k-2016-16913	1H	29072659	0	1H	37.8906
306	8213	JHI-Hv50k-2016-16918	1H	29074324	0	1H	37.8906
307	8214	JHI-Hv50k-2016-16921	1H	29074416	0	1H	37.8906
308	8216	JHI-Hv50k-2016-16923	1H	29074631	0	1H	37.8906
309	8218	JHI-Hv50k-2016-16924	1H	29074742	0	1H	37.8906
310	8223	JHI-Hv50k-2016-16927	1H	29074893	0	1H	37.8906
311	8224	JHI-Hv50k-2016-16928	1H	29075095	0	1H	37.8906
312	8227	JHI-Hv50k-2016-16929	1H	29075109	0	1H	37.8906
313	8246	JHI-Hv50k-2016-16965	1H	29229384	0	1H	37.8906
314	8283	JHI-Hv50k-2016-17006	1H	29880291	0	1H	37.8906
315	8310	JHI-Hv50k-2016-17042	1H	30268564	0	1H	38.2812
316	8317	JHI-Hv50k-2016-17064	1H	30387923	0	1H	38.2812
317	8318	JHI-Hv50k-2016-17065	1H	30388121	0	1H	38.2812
318	8321	JHI-Hv50k-2016-17082	1H	30415538	0	1H	38.2812
319	8322	JHI-Hv50k-2016-17085	1H	30415961	0	1H	38.2812
320	8323	JHI-Hv50k-2016-17086	1H	30416065	0	1H	38.2812
321	8344	JHI-Hv50k-2016-17159	1H	30850420	0	1H	38.2812
322	8346	JHI-Hv50k-2016-17163	1H	30851982	0	1H	38.2812
323	8347	JHI-Hv50k-2016-17164	1H	30852030	0	1H	38.2812
324	8348	JHI-Hv50k-2016-17165	1H	30852350	0	1H	38.2812
325	8369	JHI-Hv50k-2016-17218	1H	31208217	0	1H	39.0625
326	8370	JHI-Hv50k-2016-17219	1H	31208313	0	1H	39.0625
327	8371	JHI-Hv50k-2016-17222	1H	31208579	0	1H	39.0625
328	8374	JHI-Hv50k-2016-17226	1H	31208646	0	1H	39.0625
329	8379	JHI-Hv50k-2016-17238	1H	31216563	0	1H	39.0625
330	8381	JHI-Hv50k-2016-17241	1H	31217057	0	1H	39.0625
331	8419	JHI-Hv50k-2016-17362	1H	31626218	0	1H	39.0625
332	8432	JHI-Hv50k-2016-17393	1H	31630199	0	1H	39.0625
333	8433	JHI-Hv50k-2016-17394	1H	31630415	0	1H	39.0625
334	8452	JHI-Hv50k-2016-17441	1H	31646263	0	1H	39.0625
335	1828	12_30336	1H	31676923	0	1H	39.0625
336	8470	JHI-Hv50k-2016-17481	1H	31677013	0	1H	39.0625
337	40322	SCRI_RS_114047	1H	31685164	0	1H	39.0625
338	42692	SCRI_RS_193392	1H	31685463	0	1H	39.0625
339	8487	JHI-Hv50k-2016-17526	1H	32102667	0	1H	40.625
340	8493	JHI-Hv50k-2016-17533	1H	32178059	0	1H	40.625
341	41412	SCRI_RS_153785	1H	33444893	0	1H	40.625
342	13715	SCRI_RS_170869	1H	33846707	0	1H	41.0156
343	8566	JHI-Hv50k-2016-17765	1H	34086518	0	1H	41.0156
344	14111	11_10764	1H	34087694	0	1H	41.0156
345	8601	JHI-Hv50k-2016-17846	1H	35612698	0	1H	41.0156
346	8602	JHI-Hv50k-2016-17849	1H	35613995	0	1H	41.0156
347	8603	JHI-Hv50k-2016-17850	1H	35614456	0	1H	41.0156
348	8623	JHI-Hv50k-2016-17884	1H	35723817	0	1H	41.0156
349	8624	JHI-Hv50k-2016-17885	1H	35724537	0	1H	41.0156
350	42611	SCRI_RS_189483	1H	35725028	0	1H	41.0156
351	8627	JHI-Hv50k-2016-17892	1H	35726250	0	1H	41.0156
352	8630	JHI-Hv50k-2016-17895	1H	35727088	0	1H	41.0156
353	8634	JHI-Hv50k-2016-17898	1H	35727509	0	1H	41.0156
354	8637	JHI-Hv50k-2016-17901	1H	35728332	0	1H	41.0156
355	8640	JHI-Hv50k-2016-17903	1H	35728672	0	1H	41.0156
356	8642	JHI-Hv50k-2016-17905	1H	35728954	0	1H	41.0156
357	8645	JHI-Hv50k-2016-17907	1H	35729187	0	1H	41.0156
358	40919	SCRI_RS_140837	1H	36073804	0	1H	41.0156
359	8668	JHI-Hv50k-2016-17965	1H	36073867	0	1H	41.0156
360	8670	JHI-Hv50k-2016-17966	1H	36074373	0	1H	41.0156
361	8671	JHI-Hv50k-2016-17967	1H	36074648	0	1H	41.0156
362	13846	SCRI_RS_230987	4H	346524099	0	1H	41.0156	1
363	42458	SCRI_RS_184784	1H	36171029	0	1H	41.4062
364	40354	SCRI_RS_11615	1H	36439607	0	1H	41.4062
365	8696	JHI-Hv50k-2016-18006	1H	36439765	0	1H	41.4062
366	8709	JHI-Hv50k-2016-18032	1H	36455926	0	1H	41.4062
367	8713	JHI-Hv50k-2016-18042	1H	36457358	0	1H	41.4062
368	8714	JHI-Hv50k-2016-18043	1H	36457484	0	1H	41.4062
369	41696	SCRI_RS_160545	1H	36462613	0	1H	41.4062
370	14062	11_10275	1H	36698847	0	1H	41.4062
371	8725	JHI-Hv50k-2016-18068	1H	36739223	0	1H	41.4062
372	8753	JHI-Hv50k-2016-18132	1H	36948211	0	1H	41.4062
373	8755	JHI-Hv50k-2016-18133	1H	36948325	0	1H	41.4062
374	13932	SCRI_RS_147042	1H	36948325	0	1H	41.4062
375	8756	JHI-Hv50k-2016-18134	1H	36948337	0	1H	41.4062
376	8759	JHI-Hv50k-2016-18138	1H	36948781	0	1H	41.4062
377	8760	JHI-Hv50k-2016-18139	1H	36948994	0	1H	41.4062
378	8761	JHI-Hv50k-2016-18141	1H	36949091	0	1H	41.4062
379	8763	JHI-Hv50k-2016-18142	1H	36949094	0	1H	41.4062
380	8770	JHI-Hv50k-2016-18149	1H	36950290	0	1H	41.4062
381	13543	11_10597	1H	37114410	0	1H	41.4062
382	8781	JHI-Hv50k-2016-18158	1H	37121216	0	1H	41.4062
383	8782	JHI-Hv50k-2016-18159	1H	37121276	0	1H	41.4062
384	8783	JHI-Hv50k-2016-18160	1H	37121657	0	1H	41.4062
385	8785	JHI-Hv50k-2016-18163	1H	37164507	0	1H	41.4062
386	13535	11_20514	1H	37164507	0	1H	41.4062
387	8786	JHI-Hv50k-2016-18164	1H	37164706	0	1H	41.4062
388	42521	SCRI_RS_187264	1H	37165144	0	1H	41.4062
389	8793	JHI-Hv50k-2016-18180	1H	37166019	0	1H	41.4062
390	8797	JHI-Hv50k-2016-18188	1H	37317897	0	1H	41.4062
391	8805	JHI-Hv50k-2016-18206	1H	37376167	0	1H	41.4062
392	8809	JHI-Hv50k-2016-18209	1H	37377299	0	1H	41.4062
393	8812	JHI-Hv50k-2016-18211	1H	37377514	0	1H	41.4062
394	42429	SCRI_RS_183171	1H	37378707	0	1H	41.4062
395	8815	JHI-Hv50k-2016-18214	1H	37379517	0	1H	41.4062
396	8830	JHI-Hv50k-2016-18239	1H	37693816	0	1H	41.4062
397	8833	JHI-Hv50k-2016-18243	1H	37696181	0	1H	41.4062
398	40928	SCRI_RS_141140	1H	38111916	0	1H	41.4062
399	8927	JHI-Hv50k-2016-18338	1H	38537270	0	1H	41.4062
400	8941	JHI-Hv50k-2016-18354	1H	38544637	0	1H	41.4062
401	8944	JHI-Hv50k-2016-18360	1H	38547142	0	1H	41.4062
402	8953	JHI-Hv50k-2016-18373	1H	38710671	0	1H	41.4062
403	8964	JHI-Hv50k-2016-18380	1H	38768761	0	1H	41.4062
404	8965	JHI-Hv50k-2016-18381	1H	38768908	0	1H	41.4062
405	8966	JHI-Hv50k-2016-18382	1H	38769152	0	1H	41.4062
406	8980	JHI-Hv50k-2016-18385	1H	38812600	0	1H	41.4062
407	8982	JHI-Hv50k-2016-18386	1H	38812884	0	1H	41.4062
408	8993	JHI-Hv50k-2016-18400	1H	38823004	0	1H	41.4062
409	8994	JHI-Hv50k-2016-18401	1H	38823605	0	1H	41.4062
410	9002	JHI-Hv50k-2016-18410	1H	39018997	0	1H	42.1875
411	9007	JHI-Hv50k-2016-18411	1H	39019115	0	1H	42.1875
412	9010	JHI-Hv50k-2016-18413	1H	39019604	0	1H	42.1875
413	842	11_21134	1H	39019703	0	1H	42.1875
414	44016	SCRI_RS_9480	1H	39310922	0	1H	42.1875
415	14584	SCRI_RS_199179	1H	39312377	0	1H	42.1875
416	42850	SCRI_RS_199178	1H	39314012	0	1H	42.1875
417	9099	JHI-Hv50k-2016-18514	1H	39912543	0	1H	42.5781
418	40641	SCRI_RS_132461	1H	39913293	0	1H	42.5781
419	9118	JHI-Hv50k-2016-18529	1H	41084800	0	1H	42.7734
420	9121	JHI-Hv50k-2016-18530	1H	41086126	0	1H	42.7734
421	9268	JHI-Hv50k-2016-18696	1H	44387902	0	1H	43.5547
422	9272	JHI-Hv50k-2016-18697	1H	44675882	0	1H	43.5547
423	1123	11_11293	1H	57232996	0	1H	43.5547
424	9296	JHI-Hv50k-2016-18712	1H	57517012	0	1H	43.5547
425	9303	JHI-Hv50k-2016-18720	1H	57889454	0	1H	43.5547
426	9305	JHI-Hv50k-2016-18721	1H	57889821	0	1H	43.5547
427	9309	JHI-Hv50k-2016-18725	1H	57890496	0	1H	43.5547
428	9310	JHI-Hv50k-2016-18726	1H	57890739	0	1H	43.5547
429	9313	JHI-Hv50k-2016-18729	1H	57890985	0	1H	43.5547
430	14162	12_10491	1H	57891012	0	1H	43.5547
431	9316	JHI-Hv50k-2016-18735	1H	57891586	0	1H	43.5547
432	9320	JHI-Hv50k-2016-18745	1H	57893063	0	1H	43.5547
433	9322	JHI-Hv50k-2016-18747	1H	57894042	0	1H	43.5547
434	9330	JHI-Hv50k-2016-18760	1H	57956532	0	1H	43.5547
435	9332	JHI-Hv50k-2016-18762	1H	57956635	0	1H	43.5547
436	9342	JHI-Hv50k-2016-18776	1H	58011786	0	1H	43.5547
437	9344	JHI-Hv50k-2016-18779	1H	58012053	0	1H	43.5547
438	9346	JHI-Hv50k-2016-18780	1H	58012136	0	1H	43.5547
439	9361	JHI-Hv50k-2016-18793	1H	58440851	0	1H	43.5547
440	9366	JHI-Hv50k-2016-18797	1H	58442087	0	1H	43.5547
441	9431	JHI-Hv50k-2016-18883	1H	58853237	0	1H	43.5547
442	9434	JHI-Hv50k-2016-18885	1H	58858031	0	1H	43.5547
443	9395	JHI-Hv50k-2016-18833	1H	58809393	1	1H	43.9453
444	9437	JHI-Hv50k-2016-18889	1H	59216322	0	1H	43.9453
445	9477	JHI-Hv50k-2016-18940	1H	59279580	0	1H	43.9453
446	9488	JHI-Hv50k-2016-18950	1H	59284684	0	1H	43.9453
447	9517	JHI-Hv50k-2016-19014	1H	59788441	0	1H	44.3359
448	9611	JHI-Hv50k-2016-19160	1H	61125784	0	1H	44.3359
449	9615	JHI-Hv50k-2016-19169	1H	61128916	0	1H	44.3359
450	9645	JHI-Hv50k-2016-19198	1H	61271665	0	1H	44.3359
451	9664	JHI-Hv50k-2016-19217	1H	61923247	0	1H	44.3359
452	9688	JHI-Hv50k-2016-19255	1H	63229165	0	1H	44.3359
453	9690	JHI-Hv50k-2016-19261	1H	63950097	0	1H	44.3359
454	9700	JHI-Hv50k-2016-19267	1H	64113900	0	1H	44.3359
455	457	11_10526	1H	64113901	0	1H	44.3359
456	9746	JHI-Hv50k-2016-19311	1H	66430641	0	1H	44.3359
457	2371	12_31467	1H	66850934	0	1H	44.3359
458	9767	JHI-Hv50k-2016-19334	1H	67288382	0	1H	44.3359
459	9774	JHI-Hv50k-2016-19345	1H	67299632	0	1H	44.3359
460	9817	JHI-Hv50k-2016-19396	1H	67753540	0	1H	44.3359
461	9899	JHI-Hv50k-2016-19484	1H	69601249	0	1H	44.3359
462	9903	JHI-Hv50k-2016-19489	1H	69604346	0	1H	44.3359
463	9939	JHI-Hv50k-2016-19505	1H	69749686	0	1H	44.3359
464	1994	12_30683	1H	69960449	0	1H	44.3359
465	9955	JHI-Hv50k-2016-19512	1H	69968206	0	1H	44.3359
466	9958	JHI-Hv50k-2016-19518	1H	69971092	0	1H	44.3359
467	9960	JHI-Hv50k-2016-19521	1H	70055020	0	1H	44.3359
468	9969	JHI-Hv50k-2016-19531	1H	70068634	0	1H	44.3359
469	10124	JHI-Hv50k-2016-19669	1H	71853559	0	1H	44.3359
470	10135	JHI-Hv50k-2016-19675	1H	71978224	0	1H	44.3359
471	10163	JHI-Hv50k-2016-19699	1H	72169898	0	1H	44.3359
472	10181	JHI-Hv50k-2016-19711	1H	72458002	0	1H	44.3359
473	10192	JHI-Hv50k-2016-19718	1H	72528432	0	1H	44.3359
474	10227	JHI-Hv50k-2016-19743	1H	73145768	0	1H	44.3359
475	10405	JHI-Hv50k-2016-19938	1H	74219380	0	1H	44.3359
476	42577	SCRI_RS_188937	1H	74325991	0	1H	44.3359
477	10408	JHI-Hv50k-2016-19943	1H	74327370	0	1H	44.3359
478	42420	SCRI_RS_182631	1H	74327742	0	1H	44.3359
479	10424	JHI-Hv50k-2016-19959	1H	74333156	0	1H	44.3359
480	10430	JHI-Hv50k-2016-19966	1H	74337494	0	1H	44.3359
481	13594	11_10957	1H	76992307	0	1H	44.7266
482	1480	12_11301	1H	77984995	0	1H	44.7266
483	41712	SCRI_RS_160916	1H	78702678	0	1H	44.7266
484	1253	12_10235	1H	80265534	0	1H	45.1172
485	10541	JHI-Hv50k-2016-20069	1H	80267507	0	1H	45.1172
486	10550	JHI-Hv50k-2016-20076	1H	80292944	0	1H	45.1172
487	13769	SCRI_RS_85918	1H	80293001	0	1H	45.1172
488	14319	SCRI_RS_85917	1H	80293616	0	1H	45.1172
489	13561	11_20855	1H	81225718	0	1H	45.1172
490	13629	12_30796	1H	84338615	0	1H	45.1172
491	10896	JHI-Hv50k-2016-20391	1H	87340796	0	1H	45.5078
492	10915	JHI-Hv50k-2016-20414	1H	87945707	0	1H	45.5078
493	10919	JHI-Hv50k-2016-20419	1H	88009580	0	1H	45.5078
494	1177	11_11478	1H	88883076	0	1H	45.5078
495	43956	SCRI_RS_82327	1H	89130442	0	1H	45.5078
496	10988	JHI-Hv50k-2016-20488	1H	89139083	0	1H	45.5078
497	10999	JHI-Hv50k-2016-20498	1H	89368635	0	1H	45.5078
498	11015	JHI-Hv50k-2016-20512	1H	89605114	0	1H	45.5078
499	11058	JHI-Hv50k-2016-20549	1H	90983494	0	1H	45.5078
500	11112	JHI-Hv50k-2016-20585	1H	92415385	0	1H	45.5078
501	420	11_10470	1H	92433217	0	1H	45.5078
502	11115	JHI-Hv50k-2016-20590	1H	92433217	0	1H	45.5078
503	11168	JHI-Hv50k-2016-20636	1H	93549674	0	1H	45.5078
504	42298	SCRI_RS_17924	1H	94329073	0	1H	45.5078
505	11256	JHI-Hv50k-2016-20684	1H	95029459	0	1H	45.5078
506	11268	JHI-Hv50k-2016-20692	1H	95056668	0	1H	45.5078
507	11298	JHI-Hv50k-2016-20725	1H	96478890	0	1H	45.5078
508	14179	12_30438	1H	98026235	0	1H	45.5078
509	40884	SCRI_RS_139785	1H	98738231	0	1H	45.5078
510	13457	12_10159	1H	98741943	0	1H	45.5078
511	41233	SCRI_RS_149971	1H	103520348	0	1H	45.5078
512	13819	12_30436	1H	109055279	0	1H	45.5078
513	2034	12_30762	1H	130506760	0	1H	45.5078
514	11678	JHI-Hv50k-2016-21026	1H	244585539	0	1H	45.5078
515	573	11_20757	1H	272999970	0	1H	45.5078
516	13277	JHI-Hv50k-2016-22829	1H	306449462	0	1H	45.5078
517	13298	JHI-Hv50k-2016-22836	1H	307757352	0	1H	45.5078
518	13348	JHI-Hv50k-2016-22858	1H	308778161	0	1H	45.5078
519	13381	JHI-Hv50k-2016-22869	1H	309276492	0	1H	45.5078
520	13393	JHI-Hv50k-2016-22875	1H	309588311	0	1H	45.5078
521	13494	JHI-Hv50k-2016-22927	1H	311101155	0	1H	45.5078
522	13667	JHI-Hv50k-2016-23022	1H	313062346	0	1H	45.5078
523	42698	SCRI_RS_193640	1H	313064950	0	1H	45.5078
524	13723	JHI-Hv50k-2016-23041	1H	313660842	0	1H	45.5078
525	13764	JHI-Hv50k-2016-23064	1H	313902731	0	1H	45.5078
526	40942	SCRI_RS_141511	1H	314034291	0	1H	45.5078
527	330	11_20427	1H	314308188	0	1H	45.5078
528	13868	JHI-Hv50k-2016-23106	1H	314308188	0	1H	45.5078
529	13877	JHI-Hv50k-2016-23109	1H	314310623	0	1H	45.5078
530	14182	12_30562	1H	315508280	0	1H	45.5078
531	14091	11_20698	1H	317349136	0	1H	45.5078
532	1712	12_30043	1H	317349862	0	1H	45.5078
533	14209	JHI-Hv50k-2016-23277	1H	320554157	0	1H	45.5078
534	1262	12_10300	1H	321396626	0	1H	45.5078
535	14262	JHI-Hv50k-2016-23330	1H	321609883	0	1H	45.5078
536	14337	11_11287	1H	322265019	0	1H	45.5078
537	14278	JHI-Hv50k-2016-23368	1H	322784445	0	1H	45.5078
538	14299	JHI-Hv50k-2016-23394	1H	323410717	0	1H	45.5078
539	875	11_21193	1H	324191509	0	1H	45.5078
540	186	11_20260	1H	324791460	0	1H	45.5078
541	1861	12_30404	1H	324791460	0	1H	45.5078
542	14363	JHI-Hv50k-2016-23511	1H	326086492	0	1H	45.5078
543	14421	JHI-Hv50k-2016-23586	1H	327283081	0	1H	45.5078
544	14423	JHI-Hv50k-2016-23594	1H	327496625	0	1H	45.5078
545	14452	JHI-Hv50k-2016-23640	1H	327983762	0	1H	45.8984
546	14515	JHI-Hv50k-2016-23694	1H	328627716	0	1H	45.8984
547	40461	SCRI_RS_124377	1H	328628301	0	1H	45.8984
548	14520	JHI-Hv50k-2016-23706	1H	328729616	0	1H	45.8984
549	14526	JHI-Hv50k-2016-23721	1H	329278029	0	1H	45.8984
550	14532	JHI-Hv50k-2016-23727	1H	329356856	0	1H	45.8984
551	14561	JHI-Hv50k-2016-23754	1H	329700337	0	1H	45.8984
552	14390	11_20660	1H	329700337	0	1H	45.8984
553	14599	JHI-Hv50k-2016-23818	1H	330477683	0	1H	45.8984
554	13670	SCRI_RS_143927	1H	330477683	0	1H	45.8984
555	14607	JHI-Hv50k-2016-23829	1H	330767138	0	1H	45.8984
556	42613	SCRI_RS_189586	1H	330769878	0	1H	45.8984
557	2256	12_31208	1H	331415858	0	1H	45.8984
558	14645	JHI-Hv50k-2016-23940	1H	332108294	0	1H	45.8984
559	14671	JHI-Hv50k-2016-23975	1H	332747780	0	1H	45.8984
560	14697	JHI-Hv50k-2016-24013	1H	333510205	0	1H	45.8984
561	14489	SCRI_RS_186830	1H	334925157	0	1H	45.8984
562	14847	JHI-Hv50k-2016-24165	1H	336063257	0	1H	45.8984
563	43175	SCRI_RS_213103	1H	339655578	0	1H	45.8984
564	15009	JHI-Hv50k-2016-24433	1H	340265805	0	1H	45.8984
565	15090	JHI-Hv50k-2016-24596	1H	342226296	0	1H	45.8984
566	15091	JHI-Hv50k-2016-24600	1H	342231621	0	1H	45.8984
567	15100	JHI-Hv50k-2016-24624	1H	342693739	0	1H	45.8984
568	15106	JHI-Hv50k-2016-24633	1H	342779358	0	1H	45.8984
569	15121	JHI-Hv50k-2016-24648	1H	343034731	0	1H	45.8984
570	15220	JHI-Hv50k-2016-24838	1H	346193098	0	1H	45.8984
571	15224	JHI-Hv50k-2016-24851	1H	346194671	0	1H	45.8984
572	14423	SCRI_RS_132604	1H	346194722	0	1H	45.8984
573	43899	SCRI_RS_7197	1H	346196655	0	1H	45.8984
574	15272	JHI-Hv50k-2016-24939	1H	347014824	0	1H	45.8984
575	15327	JHI-Hv50k-2016-24990	1H	347039260	0	1H	45.8984
576	15333	JHI-Hv50k-2016-25001	1H	347098457	0	1H	45.8984
577	43633	SCRI_RS_236235	1H	347387168	0	1H	45.8984
578	15351	JHI-Hv50k-2016-25043	1H	347387294	0	1H	45.8984
579	15363	JHI-Hv50k-2016-25062	1H	347773308	0	1H	45.8984
580	41321	SCRI_RS_151874	1H	347774796	0	1H	45.8984
581	15411	JHI-Hv50k-2016-25140	1H	348204329	0	1H	45.8984
582	1947	12_30592	1H	348209587	0	1H	45.8984
583	1183	11_11484	1H	349489471	0	1H	45.8984
584	15547	JHI-Hv50k-2016-25364	1H	349784255	0	1H	45.8984
585	15557	JHI-Hv50k-2016-25378	1H	349907412	0	1H	45.8984
586	15569	JHI-Hv50k-2016-25399	1H	350124963	0	1H	45.8984
587	15590	JHI-Hv50k-2016-25431	1H	350495372	0	1H	46.2891
588	13929	SCRI_RS_141598	1H	351864573	0	1H	46.2891
589	2292	12_31272	1H	351866364	0	1H	46.2891
590	15872	JHI-Hv50k-2016-25723	1H	352321942	0	1H	46.2891
591	15874	JHI-Hv50k-2016-25728	1H	352325870	0	1H	46.2891
592	16516	JHI-Hv50k-2016-26334	1H	360030032	0	1H	46.2891
593	40364	SCRI_RS_116685	1H	360030236	0	1H	46.2891
594	16519	JHI-Hv50k-2016-26344	1H	360036306	0	1H	46.2891
595	13951	SCRI_RS_158003	1H	360661211	0	1H	46.2891
596	16544	JHI-Hv50k-2016-26363	1H	360661360	0	1H	46.2891
597	16546	JHI-Hv50k-2016-26365	1H	360883874	0	1H	46.2891
598	17742	JHI-Hv50k-2016-27829	1H	381314234	0	1H	47.0703
599	17746	JHI-Hv50k-2016-27837	1H	381320833	0	1H	47.0703
600	930	11_10933	1H	381326003	0	1H	47.0703
601	17791	JHI-Hv50k-2016-27864	1H	382304083	0	1H	47.0703
602	17797	JHI-Hv50k-2016-27868	1H	382412840	0	1H	47.0703
603	17805	JHI-Hv50k-2016-27873	1H	382646302	0	1H	47.0703
604	17821	JHI-Hv50k-2016-27889	1H	383460938	0	1H	47.0703
605	17858	JHI-Hv50k-2016-27903	1H	383777354	0	1H	47.0703
606	17890	JHI-Hv50k-2016-27921	1H	384025254	0	1H	47.0703
607	17903	JHI-Hv50k-2016-27929	1H	384254553	0	1H	47.0703
608	41171	SCRI_RS_14834	1H	384255125	0	1H	47.0703
609	17943	JHI-Hv50k-2016-27941	1H	384616430	0	1H	47.0703
610	17946	JHI-Hv50k-2016-27948	1H	384885681	0	1H	47.0703
611	17949	JHI-Hv50k-2016-27954	1H	385341381	0	1H	47.0703
612	17960	JHI-Hv50k-2016-27961	1H	385659752	0	1H	47.0703
613	17967	JHI-Hv50k-2016-27968	1H	385757324	0	1H	47.0703
614	18001	JHI-Hv50k-2016-28014	1H	386191079	0	1H	47.0703
615	13708	SCRI_RS_167877	1H	391319382	0	1H	47.0703
616	18018	JHI-Hv50k-2016-28052	1H	393972554	0	1H	47.0703
617	18020	JHI-Hv50k-2016-28053	1H	394001186	0	1H	47.0703
618	18023	JHI-Hv50k-2016-28056	1H	394165187	0	1H	47.0703
619	18027	JHI-Hv50k-2016-28062	1H	394166483	0	1H	47.0703
620	18034	JHI-Hv50k-2016-28073	1H	394196032	0	1H	47.0703
621	41753	SCRI_RS_161643	1H	394199133	0	1H	47.0703
622	18064	JHI-Hv50k-2016-28094	1H	394415118	0	1H	47.0703
623	2009	12_30710	1H	394416611	0	1H	47.0703
624	18116	JHI-Hv50k-2016-28123	1H	394739835	0	1H	47.0703
625	18118	JHI-Hv50k-2016-28125	1H	394740419	0	1H	47.0703
626	18160	JHI-Hv50k-2016-28138	1H	394786595	0	1H	47.0703
627	18216	JHI-Hv50k-2016-28171	1H	394998003	0	1H	47.0703
628	18274	JHI-Hv50k-2016-28209	1H	396314306	0	1H	47.0703
629	18278	JHI-Hv50k-2016-28210	1H	396314325	0	1H	47.0703
630	18287	JHI-Hv50k-2016-28218	1H	396316648	0	1H	47.0703
631	18317	JHI-Hv50k-2016-28251	1H	396909149	0	1H	47.0703
632	18385	JHI-Hv50k-2016-28314	1H	398280025	0	1H	47.0703
633	18386	JHI-Hv50k-2016-28315	1H	398280141	0	1H	47.0703
634	18404	JHI-Hv50k-2016-28331	1H	398753150	0	1H	47.0703
635	18459	JHI-Hv50k-2016-28380	1H	401043669	0	1H	47.0703
636	1238	12_10198	1H	401043822	0	1H	47.0703
637	18527	JHI-Hv50k-2016-28416	1H	401233540	0	1H	47.0703
638	18562	JHI-Hv50k-2016-28456	1H	401543135	0	1H	47.0703
639	1831	12_30343	1H	401872471	0	1H	47.0703
640	18585	JHI-Hv50k-2016-28482	1H	401872715	0	1H	47.0703
641	18599	JHI-Hv50k-2016-28497	1H	401883426	0	1H	47.0703
642	18606	JHI-Hv50k-2016-28505	1H	401885548	0	1H	47.0703
643	18724	JHI-Hv50k-2016-28631	1H	402794086	0	1H	47.0703
644	18735	JHI-Hv50k-2016-28635	1H	402794352	0	1H	47.0703
645	18806	JHI-Hv50k-2016-28716	1H	402965731	0	1H	47.0703
646	18814	JHI-Hv50k-2016-28720	1H	402969827	0	1H	47.0703
647	18815	JHI-Hv50k-2016-28721	1H	402969963	0	1H	47.0703
648	18832	JHI-Hv50k-2016-28732	1H	403273323	0	1H	47.0703
649	18833	JHI-Hv50k-2016-28733	1H	403273452	0	1H	47.0703
650	18834	JHI-Hv50k-2016-28734	1H	403274440	0	1H	47.0703
651	18841	JHI-Hv50k-2016-28743	1H	403278567	0	1H	47.0703
652	18843	JHI-Hv50k-2016-28745	1H	403280277	0	1H	47.0703
653	18856	JHI-Hv50k-2016-28763	1H	403286051	0	1H	47.0703
654	18858	JHI-Hv50k-2016-28765	1H	403286199	0	1H	47.0703
655	781	11_21053	1H	403309609	0	1H	47.0703
656	19052	JHI-Hv50k-2016-29177	1H	406338500	0	1H	47.4609
657	19054	JHI-Hv50k-2016-29181	1H	406338753	0	1H	47.4609
658	19079	JHI-Hv50k-2016-29220	1H	406525992	0	1H	47.4609
659	19082	JHI-Hv50k-2016-29224	1H	406530308	0	1H	47.4609
660	16720	JHI-Hv50k-2016-265803	4H	621058008	0	1H	47.4609	1
661	702	11_10768	1H	406535168	0	1H	47.4609
662	19089	JHI-Hv50k-2016-29236	1H	406535168	0	1H	47.4609
663	19092	JHI-Hv50k-2016-29255	1H	406622916	0	1H	47.4609
664	19094	JHI-Hv50k-2016-29259	1H	406623623	0	1H	47.4609
665	19096	JHI-Hv50k-2016-29271	1H	406711257	0	1H	47.4609
666	19098	JHI-Hv50k-2016-29272	1H	406711343	0	1H	47.4609
667	19104	JHI-Hv50k-2016-29288	1H	406994567	0	1H	47.4609
668	19114	JHI-Hv50k-2016-29301	1H	407002814	0	1H	47.4609
669	971	11_21333	1H	407009083	0	1H	47.4609
670	19174	JHI-Hv50k-2016-29418	1H	408787829	0	1H	47.4609
671	19176	JHI-Hv50k-2016-29419	1H	408787952	0	1H	47.4609
672	19177	JHI-Hv50k-2016-29420	1H	408788202	0	1H	47.4609
673	19179	JHI-Hv50k-2016-29421	1H	408788606	0	1H	47.4609
674	19185	JHI-Hv50k-2016-29428	1H	408789476	0	1H	47.4609
675	19207	JHI-Hv50k-2016-29468	1H	408926359	0	1H	47.4609
676	13687	SCRI_RS_156506	1H	408926359	0	1H	47.4609
677	19213	JHI-Hv50k-2016-29481	1H	408929661	0	1H	47.4609
678	19234	JHI-Hv50k-2016-29504	1H	409307952	0	1H	47.4609
679	19252	JHI-Hv50k-2016-29539	1H	409506540	0	1H	47.4609
680	19263	JHI-Hv50k-2016-29552	1H	409518871	0	1H	47.4609
681	19280	JHI-Hv50k-2016-29574	1H	409820921	0	1H	47.4609
682	19298	JHI-Hv50k-2016-29600	1H	410005586	0	1H	47.4609
683	19304	JHI-Hv50k-2016-29605	1H	410006434	0	1H	47.4609
684	14212	SCRI_RS_122216	U	0	0	1H	48.6328		1
685	471	11_10552	1H	419381787	0	1H	48.6328
686	20103	JHI-Hv50k-2016-30776	1H	419383476	0	1H	48.6328
687	20134	JHI-Hv50k-2016-30804	1H	419765739	0	1H	48.6328
688	20150	JHI-Hv50k-2016-30821	1H	419782114	0	1H	48.6328
689	20185	JHI-Hv50k-2016-30856	1H	420002636	0	1H	48.6328
690	20230	JHI-Hv50k-2016-30877	1H	420008215	0	1H	48.6328
691	20233	JHI-Hv50k-2016-30878	1H	420008318	0	1H	48.6328
692	20241	JHI-Hv50k-2016-30881	1H	420068685	0	1H	48.6328
693	20264	JHI-Hv50k-2016-30897	1H	420230938	0	1H	48.6328
694	20320	JHI-Hv50k-2016-30937	1H	420360219	0	1H	48.6328
695	20322	JHI-Hv50k-2016-30938	1H	420360366	0	1H	48.6328
696	20376	JHI-Hv50k-2016-30978	1H	420570537	0	1H	48.6328
697	20393	JHI-Hv50k-2016-30987	1H	420571802	0	1H	48.6328
698	20410	JHI-Hv50k-2016-30991	1H	420574946	0	1H	48.6328
699	20437	JHI-Hv50k-2016-31007	1H	420580355	0	1H	48.6328
700	20457	JHI-Hv50k-2016-31018	1H	420656686	0	1H	48.6328
701	14323	11_10176	1H	420656686	0	1H	48.6328
702	20525	JHI-Hv50k-2016-31075	1H	421969071	0	1H	48.6328
703	13735	SCRI_RS_192779	1H	423116863	0	1H	48.6328
704	20732	JHI-Hv50k-2016-31237	1H	423216624	0	1H	48.6328
705	20741	JHI-Hv50k-2016-31245	1H	423216855	0	1H	48.6328
706	20754	JHI-Hv50k-2016-31270	1H	423323562	0	1H	48.6328
707	20755	JHI-Hv50k-2016-31277	1H	423328374	0	1H	48.6328
708	20757	JHI-Hv50k-2016-31278	1H	423328478	0	1H	48.6328
709	20759	JHI-Hv50k-2016-31282	1H	423328659	0	1H	48.6328
710	20808	JHI-Hv50k-2016-31338	1H	424825010	0	1H	48.6328
711	20826	JHI-Hv50k-2016-31358	1H	425499908	0	1H	48.6328
712	20857	JHI-Hv50k-2016-31384	1H	425627548	0	1H	48.6328
713	20862	JHI-Hv50k-2016-31390	1H	425655548	0	1H	48.6328
714	20886	JHI-Hv50k-2016-31412	1H	425785028	0	1H	48.6328
715	20901	JHI-Hv50k-2016-31423	1H	425802015	0	1H	48.6328
716	20904	JHI-Hv50k-2016-31425	1H	425802153	0	1H	48.6328
717	40598	SCRI_RS_130666	1H	425806348	0	1H	48.6328
718	20991	JHI-Hv50k-2016-31529	1H	427022223	0	1H	48.6328
719	20995	JHI-Hv50k-2016-31535	1H	427025513	0	1H	48.6328
720	43630	SCRI_RS_236104	1H	427095168	0	1H	48.6328
721	21015	JHI-Hv50k-2016-31556	1H	427116395	0	1H	48.6328
722	21039	JHI-Hv50k-2016-31576	1H	427144575	0	1H	48.6328
723	43216	SCRI_RS_21483	1H	427145216	0	1H	48.6328
724	21047	JHI-Hv50k-2016-31584	1H	427166123	0	1H	48.6328
725	21057	JHI-Hv50k-2016-31591	1H	427167311	0	1H	48.6328
726	21061	JHI-Hv50k-2016-31595	1H	427168579	0	1H	48.6328
727	42406	SCRI_RS_182431	1H	427395732	0	1H	48.6328
728	21093	JHI-Hv50k-2016-31636	1H	427623183	0	1H	48.6328
729	21131	JHI-Hv50k-2016-31679	1H	427856705	0	1H	48.6328
730	21166	JHI-Hv50k-2016-31699	1H	427875216	0	1H	48.6328
731	21168	JHI-Hv50k-2016-31702	1H	427876191	0	1H	48.6328
732	2029	12_30753	1H	427973108	0	1H	48.6328
733	21239	JHI-Hv50k-2016-31785	1H	428079243	0	1H	48.6328
734	21212	JHI-Hv50k-2016-31771	1H	428067714	1	1H	49.0234
735	21245	JHI-Hv50k-2016-31799	1H	428220871	0	1H	49.0234
736	21249	JHI-Hv50k-2016-31801	1H	428220887	0	1H	49.0234
737	21253	JHI-Hv50k-2016-31802	1H	428221233	0	1H	49.0234
738	21255	JHI-Hv50k-2016-31803	1H	428221244	0	1H	49.0234
739	21257	JHI-Hv50k-2016-31804	1H	428221376	0	1H	49.0234
740	21261	JHI-Hv50k-2016-31807	1H	428221794	0	1H	49.0234
741	21263	JHI-Hv50k-2016-31808	1H	428222176	0	1H	49.0234
742	21264	JHI-Hv50k-2016-31809	1H	428222431	0	1H	49.0234
743	21266	JHI-Hv50k-2016-31811	1H	428222501	0	1H	49.0234
744	21268	JHI-Hv50k-2016-31813	1H	428222746	0	1H	49.0234
745	21269	JHI-Hv50k-2016-31814	1H	428222880	0	1H	49.0234
746	21273	JHI-Hv50k-2016-31822	1H	428223773	0	1H	49.0234
747	21285	JHI-Hv50k-2016-31832	1H	428361821	0	1H	49.0234
748	21289	JHI-Hv50k-2016-31835	1H	428362557	0	1H	49.0234
749	1240	12_10201	1H	428364193	0	1H	49.0234
750	21321	JHI-Hv50k-2016-31873	1H	428371355	0	1H	49.0234
751	21352	JHI-Hv50k-2016-31892	1H	428982508	0	1H	49.4141
752	21353	JHI-Hv50k-2016-31897	1H	428990346	0	1H	49.4141
753	21368	JHI-Hv50k-2016-31914	1H	429224473	0	1H	49.4141
754	70	11_20095	1H	429810625	0	1H	49.4141
755	21399	JHI-Hv50k-2016-31948	1H	429997938	0	1H	49.4141
756	21433	JHI-Hv50k-2016-32022	1H	430744832	0	1H	49.4141
757	21437	JHI-Hv50k-2016-32030	1H	430860379	0	1H	49.4141
758	21479	JHI-Hv50k-2016-32095	1H	431136617	0	1H	49.4141
759	21542	JHI-Hv50k-2016-32153	1H	431806514	0	1H	49.4141
760	21597	JHI-Hv50k-2016-32222	1H	431957450	0	1H	49.4141
761	43694	SCRI_RS_237999	1H	431987761	0	1H	49.4141
762	21749	JHI-Hv50k-2016-32372	1H	432227577	0	1H	49.4141
763	21755	JHI-Hv50k-2016-32383	1H	432246627	0	1H	49.4141
764	21757	JHI-Hv50k-2016-32385	1H	432246768	0	1H	49.4141
765	21760	JHI-Hv50k-2016-32394	1H	432304723	0	1H	49.4141
766	21761	JHI-Hv50k-2016-32395	1H	432304970	0	1H	49.4141
767	40379	SCRI_RS_118785	1H	432305897	0	1H	49.4141
768	21771	JHI-Hv50k-2016-32421	1H	432519447	0	1H	49.4141
769	21772	JHI-Hv50k-2016-32422	1H	432519824	0	1H	49.4141
770	21813	JHI-Hv50k-2016-32457	1H	432719061	0	1H	49.4141
771	21822	JHI-Hv50k-2016-32466	1H	432894720	0	1H	49.4141
772	21823	JHI-Hv50k-2016-32468	1H	432896797	0	1H	49.4141
773	21828	JHI-Hv50k-2016-32472	1H	432921119	0	1H	49.4141
774	43774	SCRI_RS_2945	1H	433181011	0	1H	49.4141
775	21847	JHI-Hv50k-2016-32488	1H	433181679	0	1H	49.4141
776	21882	JHI-Hv50k-2016-32539	1H	433524225	0	1H	49.4141
777	21892	JHI-Hv50k-2016-32545	1H	433687502	0	1H	49.4141
778	21896	JHI-Hv50k-2016-32546	1H	433687673	0	1H	49.4141
779	21900	JHI-Hv50k-2016-32560	1H	433688914	0	1H	49.4141
780	21905	JHI-Hv50k-2016-32562	1H	433690263	0	1H	49.4141
781	21914	JHI-Hv50k-2016-32572	1H	433855246	0	1H	49.4141
782	21917	JHI-Hv50k-2016-32582	1H	433915708	0	1H	49.4141
783	21918	JHI-Hv50k-2016-32584	1H	433923767	0	1H	49.4141
784	21919	JHI-Hv50k-2016-32587	1H	433923834	0	1H	49.4141
785	21926	JHI-Hv50k-2016-32597	1H	434047569	0	1H	49.4141
786	21931	JHI-Hv50k-2016-32598	1H	434047630	0	1H	49.4141
787	21933	JHI-Hv50k-2016-32599	1H	434047670	0	1H	49.4141
788	21935	JHI-Hv50k-2016-32600	1H	434047870	0	1H	49.4141
789	21972	JHI-Hv50k-2016-32631	1H	434447620	0	1H	49.4141
790	21973	JHI-Hv50k-2016-32633	1H	434448029	0	1H	49.4141
791	14092	11_10617	1H	434823728	0	1H	49.4141
792	22008	JHI-Hv50k-2016-32691	1H	434874273	0	1H	49.4141
793	40560	SCRI_RS_12873	1H	434874650	0	1H	49.4141
794	22020	JHI-Hv50k-2016-32714	1H	434878612	0	1H	49.4141
795	22028	JHI-Hv50k-2016-32727	1H	434888477	0	1H	49.4141
796	22062	JHI-Hv50k-2016-32783	1H	434922323	0	1H	49.4141
797	740	11_10798	1H	435096952	0	1H	49.4141
798	22090	JHI-Hv50k-2016-32814	1H	435096952	0	1H	49.4141
799	22093	JHI-Hv50k-2016-32818	1H	435275072	0	1H	49.4141
800	22105	JHI-Hv50k-2016-32825	1H	435326044	0	1H	49.4141
801	22108	JHI-Hv50k-2016-32827	1H	435326733	0	1H	49.4141
802	22125	JHI-Hv50k-2016-32856	1H	435593290	0	1H	49.4141
803	22126	JHI-Hv50k-2016-32857	1H	435593431	0	1H	49.4141
804	22141	JHI-Hv50k-2016-32874	1H	435644454	0	1H	49.4141
805	22146	JHI-Hv50k-2016-32893	1H	435669643	0	1H	49.4141
806	22149	JHI-Hv50k-2016-32895	1H	435670288	0	1H	49.4141
807	22150	JHI-Hv50k-2016-32896	1H	436007795	0	1H	49.4141
808	22160	JHI-Hv50k-2016-32919	1H	436681417	0	1H	49.4141
809	22167	JHI-Hv50k-2016-32931	1H	437151345	0	1H	49.4141
810	22170	JHI-Hv50k-2016-32932	1H	437151532	0	1H	49.4141
811	22177	JHI-Hv50k-2016-32948	1H	437164939	0	1H	49.4141
812	22181	JHI-Hv50k-2016-32955	1H	437168529	0	1H	49.4141
813	22182	JHI-Hv50k-2016-32958	1H	437168980	0	1H	49.4141
814	22184	JHI-Hv50k-2016-32962	1H	437169807	0	1H	49.4141
815	22190	JHI-Hv50k-2016-32972	1H	437279463	0	1H	49.4141
816	22199	JHI-Hv50k-2016-33006	1H	437345403	0	1H	49.4141
817	22206	JHI-Hv50k-2016-33013	1H	437445391	0	1H	49.4141
818	22207	JHI-Hv50k-2016-33015	1H	437446680	0	1H	49.4141
819	22208	JHI-Hv50k-2016-33016	1H	437447184	0	1H	49.4141
820	22209	JHI-Hv50k-2016-33019	1H	437448177	0	1H	49.4141
821	22230	JHI-Hv50k-2016-33054	1H	438317380	0	1H	49.4141
822	22233	JHI-Hv50k-2016-33055	1H	438317527	0	1H	49.4141
823	22234	JHI-Hv50k-2016-33056	1H	438317552	0	1H	49.4141
824	22271	JHI-Hv50k-2016-33097	1H	439174674	0	1H	49.4141
825	22280	JHI-Hv50k-2016-33109	1H	439297538	0	1H	49.4141
826	22289	JHI-Hv50k-2016-33120	1H	439541073	0	1H	49.4141
827	22314	JHI-Hv50k-2016-33161	1H	441912224	0	1H	49.8047
828	22360	JHI-Hv50k-2016-33226	1H	443436497	0	1H	49.8047
829	22440	JHI-Hv50k-2016-33306	1H	444038751	0	1H	49.8047
830	22552	JHI-Hv50k-2016-33450	1H	444684149	0	1H	49.8047
831	22560	JHI-Hv50k-2016-33457	1H	444899310	0	1H	49.8047
832	22594	JHI-Hv50k-2016-33506	1H	446770515	0	1H	49.8047
833	22642	JHI-Hv50k-2016-33568	1H	446893297	0	1H	49.8047
834	13917	SCRI_RS_132028	1H	448248860	0	1H	50.1953
835	22820	JHI-Hv50k-2016-33745	1H	447895984	1	1H	50.1953
836	22822	JHI-Hv50k-2016-33750	1H	448240794	0	1H	50.1953
837	22840	JHI-Hv50k-2016-33767	1H	448248846	0	1H	50.1953
838	22921	JHI-Hv50k-2016-33836	1H	448599723	0	1H	50.1953
839	22933	JHI-Hv50k-2016-33846	1H	448613833	0	1H	50.1953
840	22937	JHI-Hv50k-2016-33848	1H	448615416	0	1H	50.1953
841	22962	JHI-Hv50k-2016-33868	1H	448754875	0	1H	50.1953
842	43642	SCRI_RS_236551	1H	448758318	0	1H	50.1953
843	22985	JHI-Hv50k-2016-33883	1H	448820071	0	1H	50.1953
844	22987	JHI-Hv50k-2016-33885	1H	448821127	0	1H	50.1953
845	23023	JHI-Hv50k-2016-33931	1H	449346689	0	1H	50.1953
846	23024	JHI-Hv50k-2016-33934	1H	449347084	0	1H	50.1953
847	23027	JHI-Hv50k-2016-33943	1H	449380171	0	1H	50.1953
848	23063	JHI-Hv50k-2016-34001	1H	449867302	0	1H	50.1953
849	23064	JHI-Hv50k-2016-34002	1H	449867305	0	1H	50.1953
850	23071	JHI-Hv50k-2016-34012	1H	449869037	0	1H	50.1953
851	14341	12_31179	1H	449874188	0	1H	50.1953
852	23075	JHI-Hv50k-2016-34019	1H	449874327	0	1H	50.1953
853	23151	JHI-Hv50k-2016-34151	1H	450208875	0	1H	50.9766
854	23185	JHI-Hv50k-2016-34187	1H	450958341	0	1H	51.3672
855	23279	JHI-Hv50k-2016-34297	1H	451673289	0	1H	51.3672
856	23289	JHI-Hv50k-2016-34309	1H	451719486	0	1H	51.3672
857	23314	JHI-Hv50k-2016-34338	1H	451730670	0	1H	51.3672
858	23337	JHI-Hv50k-2016-34351	1H	452223167	0	1H	51.3672
859	23339	JHI-Hv50k-2016-34352	1H	452223400	0	1H	51.3672
860	23342	JHI-Hv50k-2016-34353	1H	452223955	0	1H	51.3672
861	23345	JHI-Hv50k-2016-34364	1H	452493890	0	1H	51.3672
862	23369	JHI-Hv50k-2016-34382	1H	452783867	0	1H	51.3672
863	42703	SCRI_RS_194015	1H	452790461	0	1H	51.3672
864	23388	JHI-Hv50k-2016-34406	1H	452791147	0	1H	51.3672
865	23463	JHI-Hv50k-2016-34522	1H	453443825	0	1H	51.3672
866	23516	JHI-Hv50k-2016-34590	1H	453801414	0	1H	51.7578
867	23518	JHI-Hv50k-2016-34594	1H	453801629	0	1H	51.7578
868	42984	SCRI_RS_204611	1H	454174268	0	1H	51.7578
869	23567	JHI-Hv50k-2016-34635	1H	454084940	1	1H	51.7578
870	23570	JHI-Hv50k-2016-34637	1H	454084989	0	1H	52.5391
871	41693	SCRI_RS_160500	1H	454093376	0	1H	52.5391
872	23677	JHI-Hv50k-2016-34761	1H	454306751	0	1H	52.5391
873	23689	JHI-Hv50k-2016-34776	1H	454310797	0	1H	52.5391
874	42569	SCRI_RS_188820	1H	454311434	0	1H	52.5391
875	41289	SCRI_RS_151228	1H	454318522	0	1H	52.5391
876	41322	SCRI_RS_151894	1H	454530064	0	1H	52.5391
877	23736	JHI-Hv50k-2016-34823	1H	454532385	0	1H	52.5391
878	23859	JHI-Hv50k-2016-34951	1H	455156994	0	1H	52.5391
879	23963	JHI-Hv50k-2016-35065	1H	455800653	0	1H	52.5391
880	23980	JHI-Hv50k-2016-35094	1H	455812335	0	1H	52.5391
881	24003	JHI-Hv50k-2016-35129	1H	456201705	0	1H	52.5391
882	14546	SCRI_RS_239686	1H	456204191	0	1H	52.5391
883	24030	JHI-Hv50k-2016-35160	1H	456209433	0	1H	52.5391
884	1887	12_30477	1H	456209651	0	1H	52.5391
885	43050	SCRI_RS_206795	1H	456557870	0	1H	52.5391
886	24060	JHI-Hv50k-2016-35205	1H	456592676	0	1H	52.5391
887	13540	11_10516	1H	456593344	0	1H	52.5391
888	24061	JHI-Hv50k-2016-35220	1H	456661668	0	1H	52.5391
889	24087	JHI-Hv50k-2016-35242	1H	456852870	0	1H	52.5391
890	13500	11_10002	1H	458109762	0	1H	52.9297
891	40408	SCRI_RS_120605	1H	458110754	0	1H	52.9297
892	24160	JHI-Hv50k-2016-35366	1H	458111481	0	1H	52.9297
893	24163	JHI-Hv50k-2016-35375	1H	458111943	0	1H	52.9297
894	24197	JHI-Hv50k-2016-35411	1H	458912996	0	1H	52.9297
895	24199	JHI-Hv50k-2016-35414	1H	458913844	0	1H	52.9297
896	13586	11_21219	1H	458916428	0	1H	52.9297
897	24222	JHI-Hv50k-2016-35429	1H	459023520	0	1H	52.9297
898	24234	JHI-Hv50k-2016-35448	1H	459030078	0	1H	52.9297
899	2370	12_31464	1H	459030191	0	1H	52.9297
900	24235	JHI-Hv50k-2016-35452	1H	459030505	0	1H	52.9297
901	24251	JHI-Hv50k-2016-35477	1H	459369041	0	1H	52.9297
902	24253	JHI-Hv50k-2016-35478	1H	459369104	0	1H	52.9297
903	24262	JHI-Hv50k-2016-35489	1H	459656849	0	1H	52.9297
904	24274	JHI-Hv50k-2016-35500	1H	459658571	0	1H	52.9297
905	24278	JHI-Hv50k-2016-35502	1H	459658785	0	1H	52.9297
906	24281	JHI-Hv50k-2016-35506	1H	459697707	0	1H	52.9297
907	24283	JHI-Hv50k-2016-35507	1H	460020744	0	1H	52.9297
908	24295	JHI-Hv50k-2016-35526	1H	461093561	0	1H	52.9297
909	24319	JHI-Hv50k-2016-35551	1H	461401473	0	1H	52.9297
910	1149	11_11367	1H	461402972	0	1H	52.9297
911	24335	JHI-Hv50k-2016-35575	1H	461519245	0	1H	52.9297
912	24353	JHI-Hv50k-2016-35602	1H	461524275	0	1H	52.9297
913	24354	JHI-Hv50k-2016-35609	1H	461568531	0	1H	52.9297
914	24365	JHI-Hv50k-2016-35633	1H	461595319	0	1H	52.9297
915	24377	JHI-Hv50k-2016-35656	1H	461704395	0	1H	52.9297
916	24388	JHI-Hv50k-2016-35696	1H	462113172	0	1H	52.9297
917	24390	JHI-Hv50k-2016-35703	1H	462118709	0	1H	52.9297
918	24395	JHI-Hv50k-2016-35714	1H	462188490	0	1H	52.9297
919	24404	JHI-Hv50k-2016-35724	1H	462190528	0	1H	52.9297
920	24406	JHI-Hv50k-2016-35726	1H	462191204	0	1H	52.9297
921	42222	SCRI_RS_175487	1H	462193195	0	1H	52.9297
922	24414	JHI-Hv50k-2016-35739	1H	462588986	0	1H	52.9297
923	13918	SCRI_RS_133886	1H	462899847	0	1H	53.3203
924	24420	JHI-Hv50k-2016-35759	1H	462900654	0	1H	53.3203
925	24421	JHI-Hv50k-2016-35762	1H	462900811	0	1H	53.3203
926	24454	JHI-Hv50k-2016-35822	1H	462998627	0	1H	53.7109
927	24473	JHI-Hv50k-2016-35839	1H	463250609	0	1H	53.7109
928	24560	JHI-Hv50k-2016-35972	1H	464420887	0	1H	54.1016
929	41548	SCRI_RS_157039	1H	464421881	0	1H	54.1016
930	24574	JHI-Hv50k-2016-36007	1H	465041656	0	1H	54.1016
931	24604	JHI-Hv50k-2016-36057	1H	465597909	0	1H	54.1016
932	24628	JHI-Hv50k-2016-36101	1H	465739489	0	1H	54.1016
933	24699	JHI-Hv50k-2016-36201	1H	466035951	0	1H	54.1016
934	24867	JHI-Hv50k-2016-36393	1H	467878251	0	1H	54.6875
935	24872	JHI-Hv50k-2016-36398	1H	467931082	0	1H	54.6875
936	13613	12_10166	1H	468278886	0	1H	54.6875
937	24185	JHI-Hv50k-2016-35400	1H	458607906	0	1H	55.0781
938	24186	JHI-Hv50k-2016-35401	1H	458607948	0	1H	55.0781
939	24912	JHI-Hv50k-2016-36456	1H	469007295	0	1H	55.0781
940	24913	JHI-Hv50k-2016-36457	1H	469007358	0	1H	55.0781
941	24919	JHI-Hv50k-2016-36460	1H	469008065	0	1H	55.0781
942	24920	JHI-Hv50k-2016-36461	1H	469008860	0	1H	55.0781
943	24948	JHI-Hv50k-2016-36485	1H	469202879	0	1H	55.0781
944	25011	JHI-Hv50k-2016-36605	1H	469804604	0	1H	55.0781
945	25047	JHI-Hv50k-2016-36634	1H	470033100	0	1H	55.0781
946	25063	JHI-Hv50k-2016-36645	1H	470033631	0	1H	55.0781
947	13517	11_20290	1H	470389577	0	1H	55.0781
948	25082	JHI-Hv50k-2016-36661	1H	470389634	0	1H	55.0781
949	25086	JHI-Hv50k-2016-36668	1H	470634783	0	1H	55.0781
950	25097	JHI-Hv50k-2016-36684	1H	471019537	0	1H	55.0781
951	25101	JHI-Hv50k-2016-36690	1H	471025010	0	1H	55.0781
952	25146	JHI-Hv50k-2016-36731	1H	471207812	0	1H	55.0781
953	25178	JHI-Hv50k-2016-36756	1H	471472612	0	1H	55.0781
954	13779	12_30505	1H	471473363	0	1H	55.0781
955	25197	JHI-Hv50k-2016-36777	1H	471592743	0	1H	55.0781
956	25200	JHI-Hv50k-2016-36783	1H	471671309	0	1H	55.0781
957	25202	JHI-Hv50k-2016-36785	1H	471671848	0	1H	55.0781
958	25228	JHI-Hv50k-2016-36828	1H	472722956	0	1H	55.0781
959	25243	JHI-Hv50k-2016-36844	1H	472923407	0	1H	55.0781
960	25245	JHI-Hv50k-2016-36848	1H	472924285	0	1H	55.0781
961	25249	JHI-Hv50k-2016-36852	1H	472934784	0	1H	55.0781
962	25261	JHI-Hv50k-2016-36867	1H	472949629	0	1H	55.0781
963	25384	JHI-Hv50k-2016-36965	1H	473689227	0	1H	55.0781
964	14187	12_30742	1H	473690049	0	1H	55.0781
965	25399	JHI-Hv50k-2016-36987	1H	473798604	0	1H	55.0781
966	25427	JHI-Hv50k-2016-37026	1H	473874461	0	1H	55.0781
967	25430	JHI-Hv50k-2016-37030	1H	473874755	0	1H	55.0781
968	25460	JHI-Hv50k-2016-37066	1H	473880644	0	1H	55.0781
969	25463	JHI-Hv50k-2016-37069	1H	473880986	0	1H	55.0781
970	25475	JHI-Hv50k-2016-37094	1H	474182652	0	1H	55.0781
971	25476	JHI-Hv50k-2016-37104	1H	474192567	0	1H	55.0781
972	25481	JHI-Hv50k-2016-37116	1H	474201028	0	1H	55.0781
973	25519	JHI-Hv50k-2016-37148	1H	476057858	0	1H	55.0781
974	597	11_10686	1H	476365129	0	1H	55.0781
975	25525	JHI-Hv50k-2016-37151	1H	476365129	0	1H	55.0781
976	25541	JHI-Hv50k-2016-37164	1H	476740800	0	1H	55.0781
977	25567	JHI-Hv50k-2016-37213	1H	477274893	0	1H	55.0781
978	25568	JHI-Hv50k-2016-37214	1H	477274994	0	1H	55.0781
979	25586	JHI-Hv50k-2016-37238	1H	477528238	0	1H	55.0781
980	25587	JHI-Hv50k-2016-37244	1H	477605084	0	1H	55.0781
981	25596	JHI-Hv50k-2016-37267	1H	477750721	0	1H	55.0781
982	25597	JHI-Hv50k-2016-37269	1H	477750978	0	1H	55.0781
983	25617	JHI-Hv50k-2016-37296	1H	478005539	0	1H	55.0781
984	25622	JHI-Hv50k-2016-37298	1H	478006008	0	1H	55.0781
985	25656	JHI-Hv50k-2016-37327	1H	478177506	0	1H	55.0781
986	25785	JHI-Hv50k-2016-37481	1H	479077672	0	1H	56.6406
987	25788	JHI-Hv50k-2016-37483	1H	479078121	0	1H	56.6406
988	25797	JHI-Hv50k-2016-37493	1H	479360640	0	1H	56.6406
989	14492	SCRI_RS_188360	1H	479725554	0	1H	56.6406
990	14574	SCRI_RS_160234	1H	479978068	0	1H	56.6406
991	14332	11_21126	1H	479986322	0	1H	56.6406
992	14485	SCRI_RS_181239	1H	480725355	0	1H	57.4219
993	13505	11_20121	1H	482407642	0	1H	58.9844
994	14117	11_20990	1H	482441231	0	1H	58.9844
995	25852	JHI-Hv50k-2016-37599	1H	482727126	0	1H	58.9844
996	25855	JHI-Hv50k-2016-37604	1H	482728981	0	1H	58.9844
997	25858	JHI-Hv50k-2016-37607	1H	482730168	0	1H	58.9844
998	25846	JHI-Hv50k-2016-37584	1H	482689583	1	1H	59.375
999	25859	JHI-Hv50k-2016-37615	1H	482738491	0	1H	59.375
1000	25866	JHI-Hv50k-2016-37617	1H	482740363	0	1H	59.375
1001	25867	JHI-Hv50k-2016-37618	1H	482741972	0	1H	59.375
1002	492	11_20657	1H	484964797	0	1H	59.375
1003	25873	JHI-Hv50k-2016-37630	1H	486184675	0	1H	59.375
1004	25877	JHI-Hv50k-2016-37632	1H	486185365	0	1H	59.375
1005	25881	JHI-Hv50k-2016-37640	1H	488310923	0	1H	59.7656
1006	25974	JHI-Hv50k-2016-37760	1H	492361105	0	1H	63.6719
1007	26019	JHI-Hv50k-2016-37800	1H	492560309	0	1H	63.6719
1008	26042	JHI-Hv50k-2016-37816	1H	492628160	0	1H	63.6719
1009	26047	JHI-Hv50k-2016-37818	1H	492629035	0	1H	63.6719
1010	26051	JHI-Hv50k-2016-37820	1H	492629422	0	1H	63.6719
1011	26052	JHI-Hv50k-2016-37823	1H	492634660	0	1H	63.6719
1012	26059	JHI-Hv50k-2016-37837	1H	492697044	0	1H	63.6719
1013	26064	JHI-Hv50k-2016-37844	1H	492775211	0	1H	63.6719
1014	26194	JHI-Hv50k-2016-37935	1H	494079102	0	1H	65.2344
1015	26195	JHI-Hv50k-2016-37936	1H	494079477	0	1H	65.2344
1016	26196	JHI-Hv50k-2016-37937	1H	494079510	0	1H	65.2344
1017	26204	JHI-Hv50k-2016-37942	1H	494246453	0	1H	65.2344
1018	26212	JHI-Hv50k-2016-37947	1H	494247879	0	1H	65.2344
1019	26216	JHI-Hv50k-2016-37949	1H	494249543	0	1H	65.2344
1020	26268	JHI-Hv50k-2016-37997	1H	494491623	0	1H	65.2344
1021	26272	JHI-Hv50k-2016-38000	1H	494493002	0	1H	65.2344
1022	26276	JHI-Hv50k-2016-38002	1H	494493295	0	1H	65.2344
1023	26254	JHI-Hv50k-2016-37983	1H	494419464	1	1H	65.625
1024	26258	JHI-Hv50k-2016-37984	1H	494419522	0	1H	65.625
1025	26278	JHI-Hv50k-2016-38007	1H	494698526	0	1H	65.625
1026	26288	JHI-Hv50k-2016-38034	1H	494877772	0	1H	65.625
1027	43998	SCRI_RS_9158	1H	494883109	0	1H	65.625
1028	26316	JHI-Hv50k-2016-38055	1H	494883451	0	1H	65.625
1029	26322	JHI-Hv50k-2016-38060	1H	494912360	0	1H	65.625
1030	26324	JHI-Hv50k-2016-38061	1H	494912433	0	1H	65.625
1031	26665	JHI-Hv50k-2016-38371	1H	497664680	0	1H	66.7969
1032	26700	JHI-Hv50k-2016-38406	1H	497889303	0	1H	66.7969
1033	26716	JHI-Hv50k-2016-38416	1H	497940358	0	1H	66.7969
1034	14389	11_20434	1H	497940358	0	1H	66.7969
1035	26769	JHI-Hv50k-2016-38446	1H	498028393	0	1H	66.7969
1036	26797	JHI-Hv50k-2016-38505	1H	498203039	0	1H	66.7969
1037	26802	JHI-Hv50k-2016-38514	1H	498204710	0	1H	66.7969
1038	26807	JHI-Hv50k-2016-38518	1H	498205386	0	1H	66.7969
1039	26822	JHI-Hv50k-2016-38563	1H	498513981	0	1H	66.7969
1040	13449	11_10830	U	0	0	1H	67.1875		1
1041	26837	JHI-Hv50k-2016-38596	1H	498570645	0	1H	67.1875
1042	26839	JHI-Hv50k-2016-38599	1H	498571092	0	1H	67.1875
1043	26840	JHI-Hv50k-2016-38600	1H	498571229	0	1H	67.1875
1044	2226	12_31160	1H	498571383	0	1H	67.1875
1045	26892	JHI-Hv50k-2016-38703	1H	498775195	0	1H	67.1875
1046	26900	JHI-Hv50k-2016-38713	1H	498776277	0	1H	67.1875
1047	43422	SCRI_RS_225431	1H	498781286	0	1H	67.1875
1048	412	11_20550	1H	498975662	0	1H	67.1875
1049	26923	JHI-Hv50k-2016-38765	1H	498976855	0	1H	67.1875
1050	26946	JHI-Hv50k-2016-38800	1H	499155216	0	1H	67.1875
1051	13477	SCRI_RS_154140	1H	500583571	0	1H	67.5781
1052	14427	SCRI_RS_135092	1H	500965468	0	1H	67.5781
1053	13761	SCRI_RS_236576	1H	500968972	0	1H	67.5781
1054	13950	SCRI_RS_157246	1H	500971593	0	1H	67.5781
1055	27044	JHI-Hv50k-2016-38954	1H	501361406	0	1H	67.5781
1056	13967	SCRI_RS_17486	U	0	0	1H	69.1406		1
1057	27551	JHI-Hv50k-2016-39562	1H	504500624	0	1H	69.1406
1058	27563	JHI-Hv50k-2016-39578	1H	504797242	0	1H	69.1406
1059	27565	JHI-Hv50k-2016-39579	1H	504797380	0	1H	69.1406
1060	27583	JHI-Hv50k-2016-39609	1H	504803622	0	1H	69.1406
1061	27626	JHI-Hv50k-2016-39672	1H	504917308	0	1H	69.1406
1062	27640	JHI-Hv50k-2016-39694	1H	504931156	0	1H	69.1406
1063	27643	JHI-Hv50k-2016-39704	1H	505147044	0	1H	69.1406
1064	27650	JHI-Hv50k-2016-39712	1H	505148692	0	1H	69.1406
1065	27651	JHI-Hv50k-2016-39713	1H	505149491	0	1H	69.1406
1066	41040	SCRI_RS_144315	1H	505150504	0	1H	69.1406
1067	27658	JHI-Hv50k-2016-39736	1H	505370396	0	1H	69.1406
1068	27743	JHI-Hv50k-2016-39885	1H	506349647	0	1H	69.1406
1069	27749	JHI-Hv50k-2016-39891	1H	506607541	0	1H	69.1406
1070	43540	SCRI_RS_231869	1H	506611529	0	1H	69.1406
1071	42280	SCRI_RS_177788	1H	506769928	0	1H	69.1406
1072	27776	JHI-Hv50k-2016-39981	1H	507189383	0	1H	69.1406
1073	27782	JHI-Hv50k-2016-39996	1H	507411486	0	1H	69.1406
1074	27797	JHI-Hv50k-2016-40035	1H	507584008	0	1H	69.1406
1075	27821	JHI-Hv50k-2016-40078	1H	507587792	0	1H	69.1406
1076	27824	JHI-Hv50k-2016-40080	1H	507587806	0	1H	69.1406
1077	27836	JHI-Hv50k-2016-40127	1H	507630466	0	1H	69.1406
1078	27847	JHI-Hv50k-2016-40162	1H	507639308	0	1H	69.1406
1079	43649	SCRI_RS_236623	1H	507639342	0	1H	69.1406
1080	27854	JHI-Hv50k-2016-40173	1H	507640878	0	1H	69.1406
1081	27855	JHI-Hv50k-2016-40174	1H	507640941	0	1H	69.1406
1082	27857	JHI-Hv50k-2016-40175	1H	507641100	0	1H	69.1406
1083	27867	JHI-Hv50k-2016-40192	1H	507642918	0	1H	69.1406
1084	27874	JHI-Hv50k-2016-40213	1H	507687209	0	1H	69.1406
1085	27876	JHI-Hv50k-2016-40217	1H	507687734	0	1H	69.1406
1086	27914	JHI-Hv50k-2016-40315	1H	507957383	0	1H	69.1406
1087	27916	JHI-Hv50k-2016-40316	1H	507957643	0	1H	69.1406
1088	27945	JHI-Hv50k-2016-40363	1H	507975962	0	1H	69.1406
1089	27947	JHI-Hv50k-2016-40367	1H	507976562	0	1H	69.1406
1090	13984	SCRI_RS_195200	1H	507977159	0	1H	69.1406
1091	27951	JHI-Hv50k-2016-40374	1H	507978060	0	1H	69.1406
1092	27954	JHI-Hv50k-2016-40379	1H	507979960	0	1H	69.1406
1093	27968	JHI-Hv50k-2016-40412	1H	508029936	0	1H	69.1406
1094	28004	JHI-Hv50k-2016-40510	1H	508268665	0	1H	69.1406
1095	40416	SCRI_RS_121048	1H	508312976	0	1H	69.1406
1096	28012	JHI-Hv50k-2016-40533	1H	508319215	0	1H	69.1406
1097	42055	SCRI_RS_170389	1H	508320276	0	1H	69.1406
1098	28021	JHI-Hv50k-2016-40558	1H	508563781	0	1H	69.1406
1099	28029	JHI-Hv50k-2016-40579	1H	508565403	0	1H	69.1406
1100	28036	JHI-Hv50k-2016-40585	1H	508566965	0	1H	69.1406
1101	1921	12_30546	1H	508566982	0	1H	69.1406
1102	28039	JHI-Hv50k-2016-40587	1H	508567435	0	1H	69.1406
1103	1036	11_21446	1H	508567720	0	1H	69.1406
1104	28043	JHI-Hv50k-2016-40590	1H	508568452	0	1H	69.1406
1105	43131	SCRI_RS_209524	1H	508771890	0	1H	69.1406
1106	13533	11_10433	1H	508780593	0	1H	69.1406
1107	28113	JHI-Hv50k-2016-40712	1H	508790362	0	1H	69.1406
1108	28117	JHI-Hv50k-2016-40719	1H	508793630	0	1H	69.1406
1109	28154	JHI-Hv50k-2016-40775	1H	509129696	0	1H	69.1406
1110	28163	JHI-Hv50k-2016-40781	1H	509130929	0	1H	69.1406
1111	28164	JHI-Hv50k-2016-40782	1H	509131152	0	1H	69.1406
1112	28171	JHI-Hv50k-2016-40790	1H	509211625	0	1H	69.1406
1113	28177	JHI-Hv50k-2016-40796	1H	509273922	0	1H	69.1406
1114	28182	JHI-Hv50k-2016-40801	1H	509275245	0	1H	69.1406
1115	28184	JHI-Hv50k-2016-40802	1H	509275515	0	1H	69.1406
1116	42592	SCRI_RS_189168	1H	509307825	0	1H	69.5312
1117	28199	JHI-Hv50k-2016-40817	1H	509308002	0	1H	69.5312
1118	28239	JHI-Hv50k-2016-40869	1H	509509788	0	1H	69.5312
1119	13601	11_21373	1H	509511424	0	1H	69.5312
1120	28260	JHI-Hv50k-2016-40910	1H	509521952	0	1H	69.5312
1121	28289	JHI-Hv50k-2016-40928	1H	509525190	0	1H	69.5312
1122	28316	JHI-Hv50k-2016-40963	1H	509572829	0	1H	69.5312
1123	28319	JHI-Hv50k-2016-40964	1H	509572997	0	1H	69.5312
1124	28320	JHI-Hv50k-2016-40966	1H	509573877	0	1H	69.5312
1125	28364	JHI-Hv50k-2016-41034	1H	509585024	0	1H	69.5312
1126	28365	JHI-Hv50k-2016-41035	1H	509585037	0	1H	69.5312
1127	28407	JHI-Hv50k-2016-41065	1H	509763470	0	1H	69.9219
1128	28417	JHI-Hv50k-2016-41082	1H	509766395	0	1H	69.9219
1129	14579	SCRI_RS_188218	1H	510595395	0	1H	69.9219
1130	28379	JHI-Hv50k-2016-41042	1H	509664457	1	1H	70.3125
1131	42801	SCRI_RS_197263	1H	509664704	0	1H	70.3125
1132	28386	JHI-Hv50k-2016-41046	1H	509665325	0	1H	70.3125
1133	28469	JHI-Hv50k-2016-41153	1H	509978580	0	1H	70.3125
1134	28478	JHI-Hv50k-2016-41162	1H	509979803	0	1H	70.3125
1135	28480	JHI-Hv50k-2016-41163	1H	509979858	0	1H	70.3125
1136	2228	12_31163	1H	510050548	0	1H	70.3125
1137	28483	JHI-Hv50k-2016-41171	1H	510050650	0	1H	70.3125
1138	28485	JHI-Hv50k-2016-41172	1H	510050725	0	1H	70.3125
1139	28541	JHI-Hv50k-2016-41265	1H	510257705	0	1H	70.3125
1140	28542	JHI-Hv50k-2016-41266	1H	510257905	0	1H	70.3125
1141	28556	JHI-Hv50k-2016-41283	1H	510597014	0	1H	70.3125
1142	28592	JHI-Hv50k-2016-41329	1H	510808796	0	1H	70.3125
1143	29027	JHI-Hv50k-2016-41719	1H	511725863	0	1H	72.2656
1144	43184	SCRI_RS_213675	1H	511726333	0	1H	72.2656
1145	29054	JHI-Hv50k-2016-41746	1H	511812260	0	1H	72.2656
1146	29056	JHI-Hv50k-2016-41749	1H	511812442	0	1H	72.2656
1147	29094	JHI-Hv50k-2016-41782	1H	511924294	0	1H	72.2656
1148	2248	12_31192	1H	512294799	0	1H	72.2656
1149	29130	JHI-Hv50k-2016-41851	1H	512332525	0	1H	72.2656
1150	29134	JHI-Hv50k-2016-41855	1H	512332617	0	1H	72.2656
1151	29151	JHI-Hv50k-2016-41873	1H	512548384	0	1H	72.2656
1152	29234	JHI-Hv50k-2016-41939	1H	512632542	0	1H	72.2656
1153	29260	JHI-Hv50k-2016-41982	1H	512692741	0	1H	72.2656
1154	29266	JHI-Hv50k-2016-41993	1H	512694877	0	1H	72.2656
1155	29321	JHI-Hv50k-2016-42071	1H	513076586	0	1H	73.0469
1156	13982	SCRI_RS_194371	1H	513076586	0	1H	73.0469
1157	29336	JHI-Hv50k-2016-42085	1H	513077308	0	1H	73.0469
1158	29374	JHI-Hv50k-2016-42132	1H	513140755	0	1H	73.0469
1159	14153	11_11277	1H	513140983	0	1H	73.0469
1160	13922	SCRI_RS_138010	1H	513151073	0	1H	73.4375
1161	29395	JHI-Hv50k-2016-42157	1H	513163040	0	1H	73.4375
1162	29421	JHI-Hv50k-2016-42200	1H	513208732	0	1H	73.4375
1163	42854	SCRI_RS_199689	1H	513210386	0	1H	73.4375
1164	14344	12_31319	1H	513231576	0	1H	73.4375
1165	29444	JHI-Hv50k-2016-42256	1H	513231737	0	1H	73.4375
1166	29453	JHI-Hv50k-2016-42269	1H	513232935	0	1H	73.4375
1167	29455	JHI-Hv50k-2016-42277	1H	513233830	0	1H	73.4375
1168	29472	JHI-Hv50k-2016-42295	1H	513250851	0	1H	73.4375
1169	29539	JHI-Hv50k-2016-42370	1H	513315877	0	1H	73.4375
1170	29578	JHI-Hv50k-2016-42387	1H	513318220	0	1H	73.4375
1171	29687	JHI-Hv50k-2016-42490	1H	513781830	0	1H	73.8281
1172	29734	JHI-Hv50k-2016-42547	1H	514066434	0	1H	74.2188
1173	29739	JHI-Hv50k-2016-42553	1H	514098702	0	1H	74.2188
1174	29779	JHI-Hv50k-2016-42564	1H	514147328	0	1H	74.2188
1175	29812	JHI-Hv50k-2016-42591	1H	514260699	0	1H	74.2188
1176	41068	SCRI_RS_145026	1H	514266568	0	1H	74.2188
1177	29919	JHI-Hv50k-2016-42678	1H	514604439	0	1H	74.6094
1178	29922	JHI-Hv50k-2016-42680	1H	514604810	0	1H	74.6094
1179	29964	JHI-Hv50k-2016-42723	1H	514690562	0	1H	74.6094
1180	29966	JHI-Hv50k-2016-42725	1H	514690726	0	1H	74.6094
1181	29973	JHI-Hv50k-2016-42730	1H	514693295	0	1H	74.6094
1182	29991	JHI-Hv50k-2016-42765	1H	514778324	0	1H	74.6094
1183	30026	JHI-Hv50k-2016-42815	1H	514928069	0	1H	74.6094
1184	30050	JHI-Hv50k-2016-42837	1H	515122060	0	1H	74.6094
1185	30052	JHI-Hv50k-2016-42839	1H	515122401	0	1H	74.6094
1186	30060	JHI-Hv50k-2016-42843	1H	515122948	0	1H	74.6094
1187	30080	JHI-Hv50k-2016-42866	1H	515144517	0	1H	74.6094
1188	30088	JHI-Hv50k-2016-42877	1H	515144861	0	1H	74.6094
1189	30099	JHI-Hv50k-2016-42888	1H	515220514	0	1H	74.6094
1190	30189	JHI-Hv50k-2016-42970	1H	515694612	0	1H	74.6094
1191	30214	JHI-Hv50k-2016-43016	1H	515709607	0	1H	74.6094
1192	30333	JHI-Hv50k-2016-43178	1H	516130280	0	1H	75
1193	30383	JHI-Hv50k-2016-43220	1H	516151499	0	1H	75
1194	42575	SCRI_RS_188909	1H	516309132	0	1H	75
1195	91	11_20125	1H	516309831	0	1H	75
1196	30493	JHI-Hv50k-2016-43370	1H	516310175	0	1H	75
1197	30531	JHI-Hv50k-2016-43414	1H	516478714	0	1H	75
1198	30532	JHI-Hv50k-2016-43416	1H	516478745	0	1H	75
1199	30538	JHI-Hv50k-2016-43427	1H	516507526	0	1H	75
1200	112	11_20153	1H	516507942	0	1H	75
1201	30565	JHI-Hv50k-2016-43474	1H	516753146	0	1H	75
1202	30567	JHI-Hv50k-2016-43487	1H	516785733	0	1H	75
1203	14554	SCRI_RS_78578	1H	516785733	0	1H	75
1204	30574	JHI-Hv50k-2016-43509	1H	516794124	0	1H	75
1205	30580	JHI-Hv50k-2016-43521	1H	516796561	0	1H	75
1206	30584	JHI-Hv50k-2016-43542	1H	516831429	0	1H	75
1207	30590	JHI-Hv50k-2016-43566	1H	516961152	0	1H	75
1208	30606	JHI-Hv50k-2016-43607	1H	517030555	0	1H	75
1209	30608	JHI-Hv50k-2016-43609	1H	517030731	0	1H	75
1210	30616	JHI-Hv50k-2016-43648	1H	517101982	0	1H	75
1211	30617	JHI-Hv50k-2016-43650	1H	517102022	0	1H	75
1212	30622	JHI-Hv50k-2016-43656	1H	517102969	0	1H	75
1213	30632	JHI-Hv50k-2016-43682	1H	517113271	0	1H	75
1214	30650	JHI-Hv50k-2016-43702	1H	517128034	0	1H	75
1215	30659	JHI-Hv50k-2016-43714	1H	517161102	0	1H	75
1216	30685	JHI-Hv50k-2016-43765	1H	517248410	0	1H	75
1217	30690	JHI-Hv50k-2016-43768	1H	517249579	0	1H	75
1218	30695	JHI-Hv50k-2016-43771	1H	517250573	0	1H	75
1219	30703	JHI-Hv50k-2016-43786	1H	517535898	0	1H	75
1220	30704	JHI-Hv50k-2016-43787	1H	517536319	0	1H	75
1221	30705	JHI-Hv50k-2016-43790	1H	517539189	0	1H	75
1222	30708	JHI-Hv50k-2016-43792	1H	517539346	0	1H	75
1223	30713	JHI-Hv50k-2016-43794	1H	517539996	0	1H	75
1224	13527	11_10357	1H	517540377	0	1H	75
1225	30720	JHI-Hv50k-2016-43813	1H	517550723	0	1H	75
1226	30722	JHI-Hv50k-2016-43815	1H	517551616	0	1H	75
1227	30733	JHI-Hv50k-2016-43838	1H	517567470	0	1H	75
1228	30737	JHI-Hv50k-2016-43845	1H	517568352	0	1H	75
1229	30738	JHI-Hv50k-2016-43846	1H	517568375	0	1H	75
1230	30750	JHI-Hv50k-2016-43896	1H	517840123	0	1H	75
1231	30756	JHI-Hv50k-2016-43900	1H	517840464	0	1H	75
1232	30772	JHI-Hv50k-2016-43921	1H	517841650	0	1H	75
1233	30803	JHI-Hv50k-2016-43962	1H	517975985	0	1H	75
1234	30809	JHI-Hv50k-2016-43969	1H	517977319	0	1H	75
1235	30810	JHI-Hv50k-2016-43970	1H	517977803	0	1H	75
1236	30817	JHI-Hv50k-2016-43993	1H	518065842	0	1H	75
1237	30826	JHI-Hv50k-2016-44011	1H	518069835	0	1H	75
1238	30835	JHI-Hv50k-2016-44040	1H	518159560	0	1H	75
1239	30859	JHI-Hv50k-2016-44085	1H	518229092	0	1H	75
1240	30868	JHI-Hv50k-2016-44088	1H	518230197	0	1H	75
1241	43615	SCRI_RS_235724	1H	518231786	0	1H	75
1242	30850	JHI-Hv50k-2016-44059	1H	518171392	1	1H	75.3906
1243	30885	JHI-Hv50k-2016-44101	1H	518273852	0	1H	75.3906
1244	30886	JHI-Hv50k-2016-44108	1H	518275274	0	1H	75.3906
1245	42867	SCRI_RS_199972	1H	518555080	0	1H	75.3906
1246	30929	JHI-Hv50k-2016-44184	1H	518556546	0	1H	75.3906
1247	30903	JHI-Hv50k-2016-44140	1H	518525315	1	1H	75.7812
1248	30904	JHI-Hv50k-2016-44143	1H	518528847	0	1H	75.7812
1249	30950	JHI-Hv50k-2016-44228	1H	518616211	0	1H	75.7812
1250	30953	JHI-Hv50k-2016-44231	1H	518616300	0	1H	75.7812
1251	30954	JHI-Hv50k-2016-44236	1H	518617040	0	1H	75.7812
1252	30965	JHI-Hv50k-2016-44263	1H	518620569	0	1H	75.7812
1253	30974	JHI-Hv50k-2016-44298	1H	518769829	0	1H	75.7812
1254	30982	JHI-Hv50k-2016-44333	1H	518785119	0	1H	75.7812
1255	30999	JHI-Hv50k-2016-44344	1H	518800358	0	1H	75.7812
1256	31000	JHI-Hv50k-2016-44345	1H	518800476	0	1H	75.7812
1257	31003	JHI-Hv50k-2016-44346	1H	518800624	0	1H	75.7812
1258	31030	JHI-Hv50k-2016-44353	1H	518803235	0	1H	75.7812
1259	31040	JHI-Hv50k-2016-44365	1H	518818514	0	1H	75.7812
1260	43180	SCRI_RS_213539	1H	518820762	0	1H	75.7812
1261	31047	JHI-Hv50k-2016-44400	1H	518821781	0	1H	75.7812
1262	31087	JHI-Hv50k-2016-44436	1H	518957887	0	1H	75.7812
1263	31097	JHI-Hv50k-2016-44464	1H	518985303	0	1H	75.7812
1264	31132	JHI-Hv50k-2016-44547	1H	519007804	0	1H	75.7812
1265	31151	JHI-Hv50k-2016-44590	1H	519113582	0	1H	75.7812
1266	31179	JHI-Hv50k-2016-44663	1H	519186915	0	1H	75.7812
1267	31192	JHI-Hv50k-2016-44694	1H	519263080	0	1H	75.7812
1268	31195	JHI-Hv50k-2016-44696	1H	519264126	0	1H	75.7812
1269	14477	SCRI_RS_171501	1H	519278467	0	1H	75.7812
1270	31276	JHI-Hv50k-2016-44844	1H	519638132	0	1H	75.7812
1271	31311	JHI-Hv50k-2016-44904	1H	519648676	0	1H	75.7812
1272	31384	JHI-Hv50k-2016-45001	1H	519770344	0	1H	75.7812
1273	31392	JHI-Hv50k-2016-45022	1H	519774271	0	1H	75.7812
1274	31395	JHI-Hv50k-2016-45033	1H	519996603	0	1H	75.7812
1275	31417	JHI-Hv50k-2016-45062	1H	520009568	0	1H	75.7812
1276	13507	11_10111	1H	520009630	0	1H	75.7812
1277	31418	JHI-Hv50k-2016-45065	1H	520009663	0	1H	75.7812
1278	31433	JHI-Hv50k-2016-45075	1H	520099770	0	1H	75.7812
1279	31435	JHI-Hv50k-2016-45076	1H	520102219	0	1H	75.7812
1280	31452	JHI-Hv50k-2016-45109	1H	520120739	0	1H	75.7812
1281	31453	JHI-Hv50k-2016-45110	1H	520121987	0	1H	75.7812
1282	31462	JHI-Hv50k-2016-45126	1H	520202748	0	1H	75.7812
1283	31511	JHI-Hv50k-2016-45177	1H	520353123	0	1H	75.7812
1284	31514	JHI-Hv50k-2016-45183	1H	520484449	0	1H	75.7812
1285	31524	JHI-Hv50k-2016-45199	1H	520487070	0	1H	75.7812
1286	13432	11_20267	1H	520487419	0	1H	75.7812
1287	31530	JHI-Hv50k-2016-45205	1H	520487741	0	1H	75.7812
1288	31551	JHI-Hv50k-2016-45235	1H	520641367	0	1H	75.7812
1289	31552	JHI-Hv50k-2016-45237	1H	520641451	0	1H	75.7812
1290	31578	JHI-Hv50k-2016-45263	1H	520667025	0	1H	75.7812
1291	31589	JHI-Hv50k-2016-45273	1H	520668792	0	1H	75.7812
1292	31591	JHI-Hv50k-2016-45274	1H	520668880	0	1H	75.7812
1293	31595	JHI-Hv50k-2016-45275	1H	520668901	0	1H	75.7812
1294	31599	JHI-Hv50k-2016-45276	1H	520669053	0	1H	75.7812
1295	31601	JHI-Hv50k-2016-45278	1H	520670014	0	1H	75.7812
1296	31605	JHI-Hv50k-2016-45280	1H	520670152	0	1H	75.7812
1297	31607	JHI-Hv50k-2016-45281	1H	520670336	0	1H	75.7812
1298	31610	JHI-Hv50k-2016-45283	1H	520671153	0	1H	75.7812
1299	31638	JHI-Hv50k-2016-45319	1H	520679879	0	1H	75.7812
1300	31664	JHI-Hv50k-2016-45340	1H	520754632	0	1H	75.7812
1301	31716	JHI-Hv50k-2016-45411	1H	521026427	0	1H	75.7812
1302	31767	JHI-Hv50k-2016-45494	1H	521292722	0	1H	76.5625
1303	31775	JHI-Hv50k-2016-45502	1H	521294606	0	1H	76.5625
1304	31778	JHI-Hv50k-2016-45506	1H	521294799	0	1H	76.5625
1305	31799	JHI-Hv50k-2016-45554	1H	521565630	0	1H	76.5625
1306	31800	JHI-Hv50k-2016-45557	1H	521565862	0	1H	76.5625
1307	31815	JHI-Hv50k-2016-45578	1H	521581702	0	1H	76.5625
1308	31946	JHI-Hv50k-2016-45777	1H	522793876	0	1H	78.125
1309	31947	JHI-Hv50k-2016-45778	1H	522794027	0	1H	78.125
1310	31948	JHI-Hv50k-2016-45779	1H	522794109	0	1H	78.125
1311	31949	JHI-Hv50k-2016-45782	1H	522794620	0	1H	78.125
1312	31954	JHI-Hv50k-2016-45790	1H	522795120	0	1H	78.125
1313	31958	JHI-Hv50k-2016-45800	1H	522824467	0	1H	78.125
1314	31969	JHI-Hv50k-2016-45835	1H	522836409	0	1H	78.125
1315	31972	JHI-Hv50k-2016-45837	1H	522836612	0	1H	78.125
1316	13567	11_20921	1H	522838398	0	1H	78.125
1317	31983	JHI-Hv50k-2016-45866	1H	522839997	0	1H	78.125
1318	32000	JHI-Hv50k-2016-45903	1H	522843260	0	1H	78.125
1319	13639	SCRI_RS_106754	1H	522843786	0	1H	78.125
1320	32065	JHI-Hv50k-2016-46004	1H	522958987	0	1H	78.125
1321	32106	JHI-Hv50k-2016-46072	1H	523082507	0	1H	78.125
1322	14342	12_31181	1H	523082507	0	1H	78.125
1323	32107	JHI-Hv50k-2016-46073	1H	523082640	0	1H	78.125
1324	32113	JHI-Hv50k-2016-46082	1H	523084319	0	1H	78.125
1325	32134	JHI-Hv50k-2016-46103	1H	523092455	0	1H	78.125
1326	14506	SCRI_RS_201086	1H	523222032	0	1H	78.125
1327	32205	JHI-Hv50k-2016-46137	1H	523222572	0	1H	78.125
1328	32213	JHI-Hv50k-2016-46149	1H	523224431	0	1H	78.125
1329	32260	JHI-Hv50k-2016-46213	1H	523370307	0	1H	78.125
1330	32266	JHI-Hv50k-2016-46222	1H	523371191	0	1H	78.125
1331	32271	JHI-Hv50k-2016-46229	1H	523376160	0	1H	78.125
1332	32273	JHI-Hv50k-2016-46233	1H	523388034	0	1H	78.125
1333	32290	JHI-Hv50k-2016-46263	1H	523730477	0	1H	78.125
1334	32291	JHI-Hv50k-2016-46264	1H	523730536	0	1H	78.125
1335	1914	12_30532	1H	523963863	0	1H	78.125
1336	32394	JHI-Hv50k-2016-46382	1H	523967859	0	1H	78.125
1337	32402	JHI-Hv50k-2016-46401	1H	523970914	0	1H	78.125
1338	32411	JHI-Hv50k-2016-46410	1H	523971846	0	1H	78.125
1339	32418	JHI-Hv50k-2016-46421	1H	523974017	0	1H	78.125
1340	32420	JHI-Hv50k-2016-46424	1H	523974729	0	1H	78.125
1341	32445	JHI-Hv50k-2016-46469	1H	524012871	0	1H	78.125
1342	32360	JHI-Hv50k-2016-46344	1H	523953393	1	1H	78.5156
1343	32361	JHI-Hv50k-2016-46347	1H	523954773	0	1H	78.5156
1344	32505	JHI-Hv50k-2016-46533	1H	524166697	0	1H	78.5156
1345	32544	JHI-Hv50k-2016-46551	1H	524197429	0	1H	78.5156
1346	14236	SCRI_RS_155427	1H	524414248	0	1H	78.5156
1347	41134	SCRI_RS_147329	1H	524414711	0	1H	78.5156
1348	32574	JHI-Hv50k-2016-46615	1H	524414900	0	1H	78.5156
1349	32585	JHI-Hv50k-2016-46630	1H	524504253	0	1H	78.5156
1350	32590	JHI-Hv50k-2016-46642	1H	524508972	0	1H	78.5156
1351	32616	JHI-Hv50k-2016-46695	1H	524563697	0	1H	78.5156
1352	32619	JHI-Hv50k-2016-46696	1H	524563754	0	1H	78.5156
1353	32659	JHI-Hv50k-2016-46770	1H	524628703	0	1H	78.5156
1354	32665	JHI-Hv50k-2016-46776	1H	524629926	0	1H	78.5156
1355	32672	JHI-Hv50k-2016-46778	1H	524630616	0	1H	78.5156
1356	32677	JHI-Hv50k-2016-46789	1H	524656564	0	1H	78.5156
1357	32688	JHI-Hv50k-2016-46808	1H	524717137	0	1H	78.5156
1358	32702	JHI-Hv50k-2016-46816	1H	524720200	0	1H	78.5156
1359	41450	SCRI_RS_154528	1H	524725233	0	1H	78.5156
1360	32709	JHI-Hv50k-2016-46821	1H	524725530	0	1H	78.5156
1361	1227	12_10149	1H	525014395	0	1H	79.2969
1362	32818	JHI-Hv50k-2016-46946	1H	525279319	0	1H	79.6875
1363	33153	JHI-Hv50k-2016-47324	1H	526398224	0	1H	81.6406
1364	33159	JHI-Hv50k-2016-47335	1H	526485117	0	1H	81.6406
1365	33160	JHI-Hv50k-2016-47336	1H	526485142	0	1H	81.6406
1366	33163	JHI-Hv50k-2016-47339	1H	526486068	0	1H	81.6406
1367	33174	JHI-Hv50k-2016-47353	1H	526609689	0	1H	81.6406
1368	33175	JHI-Hv50k-2016-47354	1H	526610199	0	1H	81.6406
1369	33176	JHI-Hv50k-2016-47355	1H	526611093	0	1H	81.6406
1370	33248	JHI-Hv50k-2016-47437	1H	526692959	0	1H	81.6406
1371	33260	JHI-Hv50k-2016-47460	1H	526701208	0	1H	81.6406
1372	13429	11_20021	1H	526705451	0	1H	81.6406
1373	33292	JHI-Hv50k-2016-47502	1H	526707983	0	1H	81.6406
1374	33296	JHI-Hv50k-2016-47507	1H	526708713	0	1H	81.6406
1375	13995	SCRI_RS_206896	1H	526672209	1	1H	82.4219
1376	33185	JHI-Hv50k-2016-47368	1H	526672388	0	1H	82.4219
1377	33187	JHI-Hv50k-2016-47371	1H	526673015	0	1H	82.4219
1378	33204	JHI-Hv50k-2016-47393	1H	526677578	0	1H	82.4219
1379	33205	JHI-Hv50k-2016-47395	1H	526677841	0	1H	82.4219
1380	33209	JHI-Hv50k-2016-47402	1H	526678767	0	1H	82.4219
1381	33219	JHI-Hv50k-2016-47405	1H	526679248	0	1H	82.4219
1382	33224	JHI-Hv50k-2016-47409	1H	526679836	0	1H	82.4219
1383	33239	JHI-Hv50k-2016-47424	1H	526683790	0	1H	82.4219
1384	33324	JHI-Hv50k-2016-47545	1H	526788238	0	1H	82.4219
1385	33392	JHI-Hv50k-2016-47604	1H	527101699	0	1H	82.8125
1386	33399	JHI-Hv50k-2016-47618	1H	527413581	0	1H	84.7656
1387	13650	SCRI_RS_127968	1H	527798609	0	1H	85.1562
1388	33447	JHI-Hv50k-2016-47714	1H	527799990	0	1H	85.1562
1389	33482	JHI-Hv50k-2016-47769	1H	527814814	0	1H	85.1562
1390	33540	JHI-Hv50k-2016-47857	1H	527977004	0	1H	85.1562
1391	33541	JHI-Hv50k-2016-47858	1H	527977117	0	1H	85.1562
1392	33543	JHI-Hv50k-2016-47860	1H	527977379	0	1H	85.1562
1393	33557	JHI-Hv50k-2016-47888	1H	527987358	0	1H	85.1562
1394	33558	JHI-Hv50k-2016-47889	1H	527987436	0	1H	85.1562
1395	33578	JHI-Hv50k-2016-47922	1H	528008766	0	1H	85.1562
1396	33580	JHI-Hv50k-2016-47923	1H	528008822	0	1H	85.1562
1397	33585	JHI-Hv50k-2016-47929	1H	528008981	0	1H	85.1562
1398	33588	JHI-Hv50k-2016-47932	1H	528009231	0	1H	85.1562
1399	33589	JHI-Hv50k-2016-47933	1H	528009310	0	1H	85.1562
1400	33594	JHI-Hv50k-2016-47937	1H	528009631	0	1H	85.1562
1401	33608	JHI-Hv50k-2016-47965	1H	528031794	0	1H	85.1562
1402	13663	SCRI_RS_139733	1H	528031794	0	1H	85.1562
1403	33615	JHI-Hv50k-2016-47989	1H	528033600	0	1H	85.1562
1404	33668	JHI-Hv50k-2016-48092	1H	528151091	0	1H	85.1562
1405	33678	JHI-Hv50k-2016-48112	1H	528172048	0	1H	85.1562
1406	33685	JHI-Hv50k-2016-48126	1H	528173877	0	1H	85.1562
1407	33689	JHI-Hv50k-2016-48141	1H	528177790	0	1H	85.1562
1408	33715	JHI-Hv50k-2016-48226	1H	528300744	0	1H	85.1562
1409	33724	JHI-Hv50k-2016-48242	1H	528356332	0	1H	85.1562
1410	33725	JHI-Hv50k-2016-48243	1H	528357035	0	1H	85.1562
1411	33728	JHI-Hv50k-2016-48247	1H	528358590	0	1H	85.1562
1412	33761	JHI-Hv50k-2016-48306	1H	528573151	0	1H	85.1562
1413	33763	JHI-Hv50k-2016-48311	1H	528573582	0	1H	85.1562
1414	42161	SCRI_RS_174052	1H	528573590	0	1H	85.1562
1415	33866	JHI-Hv50k-2016-48498	1H	529192596	0	1H	85.5469
1416	33867	JHI-Hv50k-2016-48499	1H	529192838	0	1H	85.5469
1417	33891	JHI-Hv50k-2016-48541	1H	529577527	0	1H	85.5469
1418	33906	JHI-Hv50k-2016-48561	1H	529578266	0	1H	85.5469
1419	33931	JHI-Hv50k-2016-48598	1H	529695512	0	1H	86.7188
1420	33967	JHI-Hv50k-2016-48672	1H	529708685	0	1H	86.7188
1421	33968	JHI-Hv50k-2016-48673	1H	529708784	0	1H	86.7188
1422	33969	JHI-Hv50k-2016-48674	1H	529709234	0	1H	86.7188
1423	33970	JHI-Hv50k-2016-48675	1H	529709372	0	1H	86.7188
1424	33987	JHI-Hv50k-2016-48700	1H	529762297	0	1H	86.7188
1425	34023	JHI-Hv50k-2016-48737	1H	529827330	0	1H	86.7188
1426	34024	JHI-Hv50k-2016-48738	1H	529827450	0	1H	86.7188
1427	34026	JHI-Hv50k-2016-48739	1H	529827616	0	1H	86.7188
1428	34049	JHI-Hv50k-2016-48752	1H	529829685	0	1H	86.7188
1429	14170	12_10905	1H	529829699	0	1H	86.7188
1430	34080	JHI-Hv50k-2016-48788	1H	529835001	0	1H	86.7188
1431	34108	JHI-Hv50k-2016-48807	1H	529855909	0	1H	86.7188
1432	34110	JHI-Hv50k-2016-48809	1H	529856292	0	1H	86.7188
1433	34141	JHI-Hv50k-2016-48830	1H	529897138	0	1H	86.7188
1434	14248	SCRI_RS_168172	1H	531491735	0	1H	90.0493
1435	34883	JHI-Hv50k-2016-49472	1H	533331178	0	1H	93.75
1436	34884	JHI-Hv50k-2016-49475	1H	533333270	0	1H	93.75
1437	34885	JHI-Hv50k-2016-49477	1H	533333991	0	1H	93.75
1438	829	11_10854	1H	533708596	0	1H	93.75
1439	34945	JHI-Hv50k-2016-49559	1H	533708596	0	1H	93.75
1440	34946	JHI-Hv50k-2016-49560	1H	533708943	0	1H	93.75
1441	34954	JHI-Hv50k-2016-49563	1H	533710402	0	1H	93.75
1442	35128	JHI-Hv50k-2016-49722	1H	533931642	0	1H	94.5312
1443	35130	JHI-Hv50k-2016-49723	1H	533931890	0	1H	94.5312
1444	910	11_10911	1H	536146950	0	1H	97.2656
1445	35609	JHI-Hv50k-2016-50343	1H	536151709	0	1H	97.2656
1446	35620	JHI-Hv50k-2016-50355	1H	536154874	0	1H	97.2656
1447	35651	JHI-Hv50k-2016-50409	1H	536382343	0	1H	98.0469
1448	35655	JHI-Hv50k-2016-50422	1H	536401160	0	1H	98.0469
1449	35656	JHI-Hv50k-2016-50423	1H	536401181	0	1H	98.0469
1450	35658	JHI-Hv50k-2016-50424	1H	536401258	0	1H	98.0469
1451	35667	JHI-Hv50k-2016-50436	1H	536401967	0	1H	98.0469
1452	35668	JHI-Hv50k-2016-50437	1H	536402020	0	1H	98.0469
1453	35670	JHI-Hv50k-2016-50438	1H	536402039	0	1H	98.0469
1454	35671	JHI-Hv50k-2016-50439	1H	536402147	0	1H	98.0469
1455	35672	JHI-Hv50k-2016-50440	1H	536402410	0	1H	98.0469
1456	35674	JHI-Hv50k-2016-50447	1H	536403091	0	1H	98.0469
1457	35677	JHI-Hv50k-2016-50449	1H	536403388	0	1H	98.0469
1458	35679	JHI-Hv50k-2016-50451	1H	536403521	0	1H	98.0469
1459	35680	JHI-Hv50k-2016-50452	1H	536403902	0	1H	98.0469
1460	35681	JHI-Hv50k-2016-50456	1H	536419167	0	1H	98.0469
1461	35696	JHI-Hv50k-2016-50481	1H	536425459	0	1H	98.0469
1462	40778	SCRI_RS_137116	1H	536426484	0	1H	98.0469
1463	40531	SCRI_RS_127646	1H	536427202	0	1H	98.0469
1464	35838	JHI-Hv50k-2016-50646	1H	536613841	0	1H	98.0469
1465	35845	JHI-Hv50k-2016-50658	1H	536614406	0	1H	98.0469
1466	35921	JHI-Hv50k-2016-50801	1H	536739230	0	1H	98.0469
1467	35939	JHI-Hv50k-2016-50836	1H	536783324	0	1H	98.0469
1468	35941	JHI-Hv50k-2016-50839	1H	536783457	0	1H	98.0469
1469	35942	JHI-Hv50k-2016-50840	1H	536783966	0	1H	98.0469
1470	35944	JHI-Hv50k-2016-50842	1H	536784046	0	1H	98.0469
1471	687	11_20908	1H	536887344	0	1H	98.0469
1472	35989	JHI-Hv50k-2016-50906	1H	536887344	0	1H	98.0469
1473	35991	JHI-Hv50k-2016-50911	1H	536889072	0	1H	98.0469
1474	35992	JHI-Hv50k-2016-50912	1H	536889626	0	1H	98.0469
1475	35995	JHI-Hv50k-2016-50916	1H	536891698	0	1H	98.0469
1476	36016	JHI-Hv50k-2016-50947	1H	536947347	0	1H	98.0469
1477	13877	11_11528	1H	536947613	0	1H	98.0469
1478	36020	JHI-Hv50k-2016-50954	1H	537067636	0	1H	98.8281
1479	36055	JHI-Hv50k-2016-50981	1H	537081214	0	1H	98.8281
1480	36112	JHI-Hv50k-2016-51019	1H	537116801	0	1H	98.8281
1481	36116	JHI-Hv50k-2016-51026	1H	537119168	0	1H	98.8281
1482	36118	JHI-Hv50k-2016-51028	1H	537119507	0	1H	98.8281
1483	36120	JHI-Hv50k-2016-51031	1H	537119868	0	1H	98.8281
1484	36121	JHI-Hv50k-2016-51032	1H	537120041	0	1H	98.8281
1485	36123	JHI-Hv50k-2016-51033	1H	537120430	0	1H	98.8281
1486	36124	JHI-Hv50k-2016-51034	1H	537120468	0	1H	98.8281
1487	36128	JHI-Hv50k-2016-51062	1H	537129304	0	1H	98.8281
1488	36141	JHI-Hv50k-2016-51096	1H	537356387	0	1H	98.8281
1489	36143	JHI-Hv50k-2016-51097	1H	537356418	0	1H	98.8281
1490	36144	JHI-Hv50k-2016-51098	1H	537356705	0	1H	98.8281
1491	36153	JHI-Hv50k-2016-51114	1H	537359067	0	1H	98.8281
1492	13869	11_21038	1H	537362806	0	1H	98.8281
1493	36163	JHI-Hv50k-2016-51136	1H	537362978	0	1H	98.8281
1494	36193	JHI-Hv50k-2016-51181	1H	537371022	0	1H	98.8281
1495	36223	JHI-Hv50k-2016-51216	1H	537502961	0	1H	98.8281
1496	36238	JHI-Hv50k-2016-51248	1H	537505060	0	1H	98.8281
1497	36242	JHI-Hv50k-2016-51252	1H	537505884	0	1H	98.8281
1498	36270	JHI-Hv50k-2016-51277	1H	537684407	0	1H	98.8281
1499	36281	JHI-Hv50k-2016-51301	1H	537710618	0	1H	98.8281
1500	36282	JHI-Hv50k-2016-51304	1H	537711237	0	1H	98.8281
1501	42043	SCRI_RS_170110	1H	537711544	0	1H	98.8281
1502	42917	SCRI_RS_201865	1H	537712342	0	1H	98.8281
1503	36284	JHI-Hv50k-2016-51310	1H	537854572	0	1H	98.8281
1504	36346	JHI-Hv50k-2016-51345	1H	538129876	0	1H	98.8281
1505	36465	JHI-Hv50k-2016-51525	1H	538483574	0	1H	98.8281
1506	36466	JHI-Hv50k-2016-51526	1H	538483983	0	1H	98.8281
1507	36500	JHI-Hv50k-2016-51563	1H	538504338	0	1H	98.8281
1508	36502	JHI-Hv50k-2016-51564	1H	538504510	0	1H	98.8281
1509	43826	SCRI_RS_48925	1H	538505019	0	1H	98.8281
1510	36442	JHI-Hv50k-2016-51471	1H	538422783	1	1H	99.2188
1511	498	11_10586	1H	538423095	0	1H	99.2188
1512	42794	SCRI_RS_196910	1H	538425332	0	1H	99.2188
1513	36366	JHI-Hv50k-2016-51367	1H	538377995	1	1H	99.6094
1514	36367	JHI-Hv50k-2016-51368	1H	538377997	0	1H	99.6094
1515	36374	JHI-Hv50k-2016-51375	1H	538382694	0	1H	99.6094
1516	36407	JHI-Hv50k-2016-51421	1H	538410600	0	1H	99.6094
1517	36429	JHI-Hv50k-2016-51452	1H	538416630	0	1H	99.6094
1518	13474	SCRI_RS_150607	1H	538554616	0	1H	99.6094
1519	36528	JHI-Hv50k-2016-51597	1H	538555043	0	1H	99.6094
1520	36534	JHI-Hv50k-2016-51613	1H	538582525	0	1H	99.6094
1521	36553	JHI-Hv50k-2016-51628	1H	538583570	0	1H	99.6094
1522	36574	JHI-Hv50k-2016-51655	1H	538660204	0	1H	99.6094
1523	36610	JHI-Hv50k-2016-51688	1H	538692136	0	1H	99.6094
1524	36637	JHI-Hv50k-2016-51715	1H	538693346	0	1H	99.6094
1525	36664	JHI-Hv50k-2016-51741	1H	538694685	0	1H	99.6094
1526	36671	JHI-Hv50k-2016-51752	1H	538702519	0	1H	99.6094
1527	36673	JHI-Hv50k-2016-51757	1H	538703164	0	1H	99.6094
1528	36696	JHI-Hv50k-2016-51800	1H	538879812	0	1H	99.6094
1529	43806	SCRI_RS_4522	1H	538880071	0	1H	99.6094
1530	36699	JHI-Hv50k-2016-51804	1H	538880557	0	1H	99.6094
1531	36709	JHI-Hv50k-2016-51812	1H	538882274	0	1H	99.6094
1532	36758	JHI-Hv50k-2016-51903	1H	538989600	0	1H	99.6094
1533	41637	SCRI_RS_159031	1H	539092721	0	1H	99.6094
1534	36824	JHI-Hv50k-2016-51946	1H	539092969	0	1H	99.6094
1535	36833	JHI-Hv50k-2016-51959	1H	539104723	0	1H	99.6094
1536	36852	JHI-Hv50k-2016-51979	1H	539107036	0	1H	99.6094
1537	36853	JHI-Hv50k-2016-51989	1H	539109037	0	1H	99.6094
1538	36854	JHI-Hv50k-2016-51995	1H	539129426	0	1H	99.6094
1539	36855	JHI-Hv50k-2016-51996	1H	539129894	0	1H	99.6094
1540	41143	SCRI_RS_147611	1H	539381333	0	1H	99.6094
1541	36858	JHI-Hv50k-2016-52024	1H	539382635	0	1H	99.6094
1542	41501	SCRI_RS_155758	1H	539454103	0	1H	99.6094
1543	36861	JHI-Hv50k-2016-52049	1H	539454575	0	1H	99.6094
1544	36862	JHI-Hv50k-2016-52059	1H	539478468	0	1H	100
1545	36863	JHI-Hv50k-2016-52061	1H	539478620	0	1H	100
1546	637	11_10722	1H	539492243	0	1H	100
1547	36864	JHI-Hv50k-2016-52080	1H	539694057	0	1H	100
1548	36865	JHI-Hv50k-2016-52082	1H	539694343	0	1H	100
1549	41788	SCRI_RS_162765	1H	539694540	0	1H	100
1550	14469	SCRI_RS_165588	1H	539695184	0	1H	100
1551	36866	JHI-Hv50k-2016-52108	1H	539703747	0	1H	100
1552	36867	JHI-Hv50k-2016-52119	1H	539788105	0	1H	100
1553	36868	JHI-Hv50k-2016-52144	1H	539807741	0	1H	100
1554	36869	JHI-Hv50k-2016-52203	1H	539978390	0	1H	100
1555	36874	JHI-Hv50k-2016-52218	1H	540094927	0	1H	100
1556	36875	JHI-Hv50k-2016-52220	1H	540095024	0	1H	100
1557	36876	JHI-Hv50k-2016-52225	1H	540194453	0	1H	100
1558	2334	12_31377	1H	540278363	0	1H	100
1559	36877	JHI-Hv50k-2016-52242	1H	540278813	0	1H	100
1560	13622	12_30403	1H	540445032	0	1H	100
1561	36878	JHI-Hv50k-2016-52253	1H	540571558	0	1H	100
1562	36879	JHI-Hv50k-2016-52267	1H	540586951	0	1H	100
1563	36880	JHI-Hv50k-2016-52268	1H	540587028	0	1H	100
1564	36881	JHI-Hv50k-2016-52273	1H	540587240	0	1H	100
1565	36882	JHI-Hv50k-2016-52276	1H	540592246	0	1H	100
1566	36884	JHI-Hv50k-2016-52291	1H	540655272	0	1H	100
1567	36885	JHI-Hv50k-2016-52321	1H	540715837	0	1H	100
1568	36886	JHI-Hv50k-2016-52323	1H	540761793	0	1H	100
1569	36887	JHI-Hv50k-2016-52324	1H	540762165	0	1H	100
1570	1244	12_10207	1H	540810200	0	1H	100
1571	36891	JHI-Hv50k-2016-52435	1H	540819675	0	1H	100
1572	36893	JHI-Hv50k-2016-52449	1H	540841891	0	1H	100
1573	36898	JHI-Hv50k-2016-52533	1H	541005990	0	1H	100
1574	36896	JHI-Hv50k-2016-52477	1H	540987717	1	1H	100.391
1575	41692	SCRI_RS_160475	1H	540988845	0	1H	100.391
1576	36897	JHI-Hv50k-2016-52493	1H	540990763	0	1H	100.391
1577	36899	JHI-Hv50k-2016-52551	1H	541120200	0	1H	100.391
1578	36900	JHI-Hv50k-2016-52552	1H	541120861	0	1H	100.391
1579	36902	JHI-Hv50k-2016-52577	1H	541350416	0	1H	100.391
1580	559	11_10644	1H	541351026	0	1H	100.391
1581	36903	JHI-Hv50k-2016-52585	1H	541351144	0	1H	100.391
1582	36904	JHI-Hv50k-2016-52591	1H	541400791	0	1H	100.391
1583	36905	JHI-Hv50k-2016-52599	1H	541488307	0	1H	101.172
1584	36906	JHI-Hv50k-2016-52608	1H	541729600	0	1H	101.172
1585	37022	JHI-Hv50k-2016-53414	1H	545323619	0	1H	105.469
1586	37035	JHI-Hv50k-2016-53494	1H	546252131	0	1H	105.469
1587	37036	JHI-Hv50k-2016-53495	1H	546252261	0	1H	105.469
1588	37037	JHI-Hv50k-2016-53508	1H	546272345	0	1H	105.469
1589	41942	SCRI_RS_167578	1H	546273296	0	1H	105.469
1590	37038	JHI-Hv50k-2016-53519	1H	546273522	0	1H	105.469
1591	37039	JHI-Hv50k-2016-53535	1H	546289884	0	1H	105.469
1592	37040	JHI-Hv50k-2016-53537	1H	546290743	0	1H	105.469
1593	37041	JHI-Hv50k-2016-53546	1H	546334897	0	1H	105.859
1594	37042	JHI-Hv50k-2016-53547	1H	546334999	0	1H	105.859
1595	37043	JHI-Hv50k-2016-53551	1H	546335210	0	1H	105.859
1596	37048	JHI-Hv50k-2016-53627	1H	546756947	0	1H	105.859
1597	13462	12_30444	1H	546757187	0	1H	105.859
1598	37050	JHI-Hv50k-2016-53655	1H	546902528	0	1H	105.859
1599	37049	JHI-Hv50k-2016-53638	1H	546840682	1	1H	105.9
1600	37051	JHI-Hv50k-2016-53678	1H	547038082	0	1H	106.641
1601	37052	JHI-Hv50k-2016-53680	1H	547038637	0	1H	106.641
1602	37054	JHI-Hv50k-2016-53700	1H	547040339	0	1H	106.641
1603	37055	JHI-Hv50k-2016-53705	1H	547045098	0	1H	106.641
1604	37056	JHI-Hv50k-2016-53706	1H	547045276	0	1H	106.641
1605	37057	JHI-Hv50k-2016-53766	1H	547049703	0	1H	106.641
1606	41391	SCRI_RS_153450	1H	547049793	0	1H	106.641
1607	37058	JHI-Hv50k-2016-53779	1H	547050660	0	1H	106.641
1608	37059	JHI-Hv50k-2016-53803	1H	547110063	0	1H	106.641
1609	37060	JHI-Hv50k-2016-53813	1H	547113211	0	1H	106.641
1610	37061	JHI-Hv50k-2016-53815	1H	547113342	0	1H	106.641
1611	37062	JHI-Hv50k-2016-53816	1H	547132807	0	1H	106.641
1612	37063	JHI-Hv50k-2016-53817	1H	547133072	0	1H	106.641
1613	37064	JHI-Hv50k-2016-53820	1H	547133164	0	1H	106.641
1614	37066	JHI-Hv50k-2016-53845	1H	547151500	0	1H	106.641
1615	37068	JHI-Hv50k-2016-53853	1H	547157562	0	1H	106.641
1616	37069	JHI-Hv50k-2016-53854	1H	547157665	0	1H	106.641
1617	37070	JHI-Hv50k-2016-53856	1H	547157726	0	1H	106.641
1618	37071	JHI-Hv50k-2016-53857	1H	547158093	0	1H	106.641
1619	37072	JHI-Hv50k-2016-53859	1H	547174640	0	1H	106.641
1620	14595	SCRI_RS_196025	U	0	0	1H	107.422		1
1621	37197	JHI-Hv50k-2016-55370	1H	550797770	0	1H	111.328
1622	37205	JHI-Hv50k-2016-55507	1H	551304090	0	1H	111.328
1623	37206	JHI-Hv50k-2016-55533	1H	551349826	0	1H	111.328
1624	37208	JHI-Hv50k-2016-55555	1H	551378246	0	1H	111.328
1625	37209	JHI-Hv50k-2016-55559	1H	551380075	0	1H	111.328
1626	37210	JHI-Hv50k-2016-55564	1H	551381908	0	1H	111.328
1627	37211	JHI-Hv50k-2016-55570	1H	551382516	0	1H	111.328
1628	37212	JHI-Hv50k-2016-55575	1H	551382896	0	1H	111.328
1629	13603	11_21384	1H	551383258	0	1H	111.328
1630	37216	JHI-Hv50k-2016-55644	1H	551525347	0	1H	111.719
1631	41133	SCRI_RS_147318	1H	551613197	0	1H	111.719
1632	37219	JHI-Hv50k-2016-55663	1H	551613503	0	1H	111.719
1633	41507	SCRI_RS_156009	1H	551855429	0	1H	111.719
1634	37224	JHI-Hv50k-2016-55753	1H	551856430	0	1H	111.719
1635	37225	JHI-Hv50k-2016-55756	1H	551856713	0	1H	111.719
1636	41876	SCRI_RS_165600	1H	551858464	0	1H	111.719
1637	1533	12_11496	1H	551836628	1	1H	112.109
1638	37222	JHI-Hv50k-2016-55687	1H	551839452	0	1H	112.109
1639	14360	SCRI_RS_13869	1H	551847065	0	1H	112.109
1640	37230	JHI-Hv50k-2016-55820	1H	552387160	0	1H	112.109
1641	37232	JHI-Hv50k-2016-55854	1H	552391099	0	1H	112.109
1642	37234	JHI-Hv50k-2016-55865	1H	552395072	0	1H	112.109
1643	37235	JHI-Hv50k-2016-55886	1H	552453138	0	1H	112.109
1644	42066	SCRI_RS_170857	1H	552517745	0	1H	112.109
1645	37237	JHI-Hv50k-2016-55905	1H	552521871	0	1H	112.109
1646	58	11_10041	1H	552906938	0	1H	112.109
1647	37242	JHI-Hv50k-2016-55932	1H	552906991	0	1H	112.109
1648	37243	JHI-Hv50k-2016-55935	1H	552908104	0	1H	112.109
1649	37244	JHI-Hv50k-2016-55939	1H	552978103	0	1H	112.109
1650	43217	SCRI_RS_214888	1H	552978371	0	1H	112.109
1651	37245	JHI-Hv50k-2016-55942	1H	552981444	0	1H	112.109
1652	1909	12_30517	1H	553137219	0	1H	112.109
1653	37257	JHI-Hv50k-2016-56046	1H	553246931	0	1H	112.109
1654	13703	SCRI_RS_165434	1H	552908418	1	1H	112.5
1655	37253	JHI-Hv50k-2016-55968	1H	553203810	0	1H	112.5
1656	37258	JHI-Hv50k-2016-56077	1H	553651520	0	1H	112.5
1657	37263	JHI-Hv50k-2016-56181	1H	553910470	0	1H	112.5
1658	37264	JHI-Hv50k-2016-56198	1H	553912749	0	1H	112.5
1659	37265	JHI-Hv50k-2016-56205	1H	553915379	0	1H	112.5
1660	14244	SCRI_RS_163142	1H	553917861	0	1H	112.5
1661	37266	JHI-Hv50k-2016-56209	1H	553918184	0	1H	112.5
1662	37267	JHI-Hv50k-2016-56239	1H	553960187	0	1H	112.5
1663	42516	SCRI_RS_187051	1H	554062585	0	1H	112.5
1664	37270	JHI-Hv50k-2016-56304	1H	554064227	0	1H	112.5
1665	37271	JHI-Hv50k-2016-56329	1H	554074385	0	1H	112.5
1666	37274	JHI-Hv50k-2016-56335	1H	554109750	0	1H	112.5
1667	37276	JHI-Hv50k-2016-56337	1H	554110112	0	1H	112.5
1668	37283	JHI-Hv50k-2016-56402	1H	554115147	0	1H	112.5
1669	37285	JHI-Hv50k-2016-56414	1H	554147969	0	1H	112.5
1670	14542	SCRI_RS_236175	1H	554148132	0	1H	112.5
1671	37289	JHI-Hv50k-2016-56440	1H	554265040	0	1H	112.5
1672	37290	JHI-Hv50k-2016-56480	1H	554277483	0	1H	112.5
1673	14155	11_11509	1H	554277483	0	1H	112.5
1674	37291	JHI-Hv50k-2016-56483	1H	554277685	0	1H	112.5
1675	37292	JHI-Hv50k-2016-56490	1H	554283108	0	1H	112.5
1676	37293	JHI-Hv50k-2016-56492	1H	554283250	0	1H	112.5
1677	14509	SCRI_RS_206337	1H	554283368	0	1H	112.5
1678	41020	SCRI_RS_143790	1H	554561882	0	1H	113.281
1679	37311	JHI-Hv50k-2016-56682	1H	554564536	0	1H	113.281
1680	37312	JHI-Hv50k-2016-56683	1H	554564583	0	1H	113.281
1681	37313	JHI-Hv50k-2016-56688	1H	554565944	0	1H	113.281
1682	13430	11_20138	1H	554760325	0	1H	113.281
1683	14255	SCRI_RS_176006	1H	554709404	1	1H	113.672
1684	37334	JHI-Hv50k-2016-56816	1H	554834199	0	1H	113.672
1685	37336	JHI-Hv50k-2016-56824	1H	554847403	0	1H	113.672
1686	37339	JHI-Hv50k-2016-56947	1H	555419828	0	1H	113.672
1687	41619	SCRI_RS_158298	1H	555420431	0	1H	113.672
1688	37340	JHI-Hv50k-2016-56950	1H	555420753	0	1H	113.672
1689	41418	SCRI_RS_153896	1H	555421485	0	1H	113.672
1690	13804	11_20840	1H	555426554	0	1H	113.672
1691	13566	11_20915	1H	555460565	0	1H	113.672
1692	37346	JHI-Hv50k-2016-57106	1H	555615919	0	1H	113.672
1693	506	11_10590	1H	555618219	0	1H	113.672
1694	37348	JHI-Hv50k-2016-57147	1H	555720346	0	1H	113.672
1695	37349	JHI-Hv50k-2016-57148	1H	555720638	0	1H	113.672
1696	37350	JHI-Hv50k-2016-57149	1H	555720691	0	1H	113.672
1697	37352	JHI-Hv50k-2016-57153	1H	555721277	0	1H	113.672
1698	14415	SCRI_RS_117283	5H	556056250	0	1H	113.672
1699	37354	JHI-Hv50k-2016-57256	1H	556178374	0	1H	113.672
1700	14168	12_10746	1H	556179932	0	1H	113.672
1701	14394	12_30231	1H	556387099	0	1H	113.672
1702	37359	JHI-Hv50k-2016-57394	1H	556418659	0	1H	113.672
1703	37363	JHI-Hv50k-2016-57450	1H	556451673	0	1H	113.672
1704	37364	JHI-Hv50k-2016-57453	1H	556451842	0	1H	113.672
1705	37367	JHI-Hv50k-2016-57475	1H	556480765	0	1H	113.672
1706	42206	SCRI_RS_175218	1H	556480813	0	1H	113.672
1707	37368	JHI-Hv50k-2016-57491	1H	556673062	0	1H	113.672
1708	37369	JHI-Hv50k-2016-57493	1H	556673951	0	1H	113.672
1709	42740	SCRI_RS_195067	1H	556782667	0	1H	113.672
1710	37372	JHI-Hv50k-2016-57547	1H	556785446	0	1H	113.672
1711	37373	JHI-Hv50k-2016-57599	1H	556833539	0	1H	113.672
1712	37374	JHI-Hv50k-2016-57610	1H	556836168	0	1H	113.672
1713	37375	JHI-Hv50k-2016-57670	1H	556901635	0	1H	113.672
1714	37376	JHI-Hv50k-2016-57695	1H	556905246	0	1H	113.672
1715	37377	JHI-Hv50k-2016-57703	1H	556906349	0	1H	113.672
1716	37379	JHI-Hv50k-2016-57728	1H	556926579	0	1H	113.672
1717	37382	JHI-Hv50k-2016-57754	1H	557089576	0	1H	113.672
1718	37385	JHI-Hv50k-2016-57813	1H	557106044	0	1H	113.672
1719	37387	JHI-Hv50k-2016-57831	1H	557109167	0	1H	113.672
1720	37389	JHI-Hv50k-2016-57868	1H	557122763	0	1H	113.672
1721	583	11_20772	1H	557125647	0	1H	113.672
1722	37412	JHI-Hv50k-2016-58169	1H	557992802	0	1H	113.672
1723	37414	JHI-Hv50k-2016-58181	1H	557995228	0	1H	113.672
1724	13987	SCRI_RS_199945	1H	558017686	0	1H	113.672
1725	388	11_10443	1H	558025045	0	1H	113.672
1726	37420	JHI-Hv50k-2016-58337	1H	558185601	0	1H	113.672
1727	37421	JHI-Hv50k-2016-58359	1H	558216930	0	1H	113.672
1728	37423	JHI-Hv50k-2016-58422	1H	558226159	0	1H	113.672
1729	37424	JHI-Hv50k-2016-58459	1H	558415360	0	1H	113.672
1730	37425	JHI-Hv50k-2016-58495	1H	558418541	0	1H	113.672
1731	37426	JHI-Hv50k-2016-58514	2H	26308	0	2H	0
1732	14246	SCRI_RS_166806	2H	26308	0	2H	0
1733	37428	JHI-Hv50k-2016-58521	2H	27431	0	2H	0
1734	37429	JHI-Hv50k-2016-58524	2H	27707	0	2H	0
1735	37430	JHI-Hv50k-2016-58537	2H	30259	0	2H	0
1736	37431	JHI-Hv50k-2016-58538	2H	30369	0	2H	0
1737	37432	JHI-Hv50k-2016-58540	2H	30645	0	2H	0
1738	42528	SCRI_RS_187638	2H	31115	0	2H	0
1739	14527	SCRI_RS_225720	2H	37521	0	2H	0
1740	37435	JHI-Hv50k-2016-58568	2H	134576	0	2H	0
1741	37436	JHI-Hv50k-2016-58577	2H	139375	0	2H	0
1742	14291	SCRI_RS_219333	2H	183777	0	2H	0
1743	37439	JHI-Hv50k-2016-58608	2H	205026	0	2H	0
1744	37440	JHI-Hv50k-2016-58622	2H	212492	0	2H	0
1745	37445	JHI-Hv50k-2016-58788	2H	764908	0	2H	0.390625
1746	37453	JHI-Hv50k-2016-58951	2H	832739	0	2H	0.390625
1747	37457	JHI-Hv50k-2016-59024	2H	844491	0	2H	0.390625
1748	37460	JHI-Hv50k-2016-59136	2H	926181	0	2H	0.390625
1749	37463	JHI-Hv50k-2016-59214	2H	1021862	0	2H	0.390625
1750	37465	JHI-Hv50k-2016-59270	2H	1027793	0	2H	0.390625
1751	37508	JHI-Hv50k-2016-59964	2H	2199339	0	2H	2.73438
1752	37513	JHI-Hv50k-2016-60019	2H	2356194	0	2H	2.73438
1753	37516	JHI-Hv50k-2016-60164	2H	2762304	0	2H	2.73438
1754	37517	JHI-Hv50k-2016-60178	2H	2763227	0	2H	3.125
1755	41846	SCRI_RS_165171	2H	2768976	0	2H	3.125
1756	37518	JHI-Hv50k-2016-60227	2H	2771427	0	2H	3.125
1757	41923	SCRI_RS_166816	2H	2773000	0	2H	3.125
1758	37527	JHI-Hv50k-2016-60291	2H	2832811	0	2H	3.125
1759	37529	JHI-Hv50k-2016-60299	2H	2833720	0	2H	3.125
1760	37532	JHI-Hv50k-2016-60329	2H	2846508	0	2H	3.125
1761	42223	SCRI_RS_175550	2H	2847136	0	2H	3.125
1762	40746	SCRI_RS_136200	2H	2850260	0	2H	3.125
1763	37537	JHI-Hv50k-2016-60404	2H	2852038	0	2H	3.125
1764	37538	JHI-Hv50k-2016-60409	2H	2852305	0	2H	3.125
1765	37540	JHI-Hv50k-2016-60440	2H	2899610	0	2H	3.125
1766	37542	JHI-Hv50k-2016-60468	2H	2900843	0	2H	3.125
1767	37543	JHI-Hv50k-2016-60479	2H	2956832	0	2H	3.125
1768	37546	JHI-Hv50k-2016-60538	2H	2960326	0	2H	3.125
1769	37547	JHI-Hv50k-2016-60539	2H	2960449	0	2H	3.125
1770	37553	JHI-Hv50k-2016-60641	2H	3115339	0	2H	3.125
1771	37556	JHI-Hv50k-2016-60646	2H	3116063	0	2H	3.125
1772	14478	SCRI_RS_173486	2H	3116896	0	2H	3.125
1773	37558	JHI-Hv50k-2016-60689	2H	3273787	0	2H	3.125
1774	37560	JHI-Hv50k-2016-60695	2H	3274999	0	2H	3.125
1775	37565	JHI-Hv50k-2016-60700	2H	3275586	0	2H	3.125
1776	37566	JHI-Hv50k-2016-60701	2H	3275686	0	2H	3.125
1777	37575	JHI-Hv50k-2016-60769	2H	3329347	0	2H	3.125
1778	37577	JHI-Hv50k-2016-60798	2H	3346703	0	2H	3.125
1779	37578	JHI-Hv50k-2016-60800	2H	3346783	0	2H	3.125
1780	37579	JHI-Hv50k-2016-60854	2H	3479531	0	2H	3.125
1781	37583	JHI-Hv50k-2016-60927	2H	3690178	0	2H	3.125
1782	37584	JHI-Hv50k-2016-60953	2H	3728797	0	2H	3.125
1783	40878	SCRI_RS_139708	2H	3732303	0	2H	3.125
1784	13957	SCRI_RS_163314	2H	3737312	0	2H	3.125
1785	37590	JHI-Hv50k-2016-61019	2H	3739144	0	2H	3.125
1786	40737	SCRI_RS_135585	2H	3740075	0	2H	3.125
1787	37593	JHI-Hv50k-2016-61033	2H	3740551	0	2H	3.125
1788	37616	JHI-Hv50k-2016-61614	2H	4547534	0	2H	5.07812
1789	40242	SCRI_RS_10642	2H	5023326	0	2H	5.46875
1790	37634	JHI-Hv50k-2016-61935	2H	6026845	0	2H	6.25
1791	14211	SCRI_RS_122	2H	6177615	0	2H	6.25
1792	37635	JHI-Hv50k-2016-62012	2H	6179110	0	2H	6.25
1793	37636	JHI-Hv50k-2016-62021	2H	6180862	0	2H	6.25
1794	37637	JHI-Hv50k-2016-62049	2H	6191183	0	2H	6.25
1795	37638	JHI-Hv50k-2016-62050	2H	6191297	0	2H	6.25
1796	37643	JHI-Hv50k-2016-62139	2H	6223904	0	2H	6.25
1797	37644	JHI-Hv50k-2016-62142	2H	6224431	0	2H	6.25
1798	37645	JHI-Hv50k-2016-62144	2H	6224776	0	2H	6.25
1799	37646	JHI-Hv50k-2016-62154	2H	6225259	0	2H	6.25
1800	37650	JHI-Hv50k-2016-62221	2H	6247815	0	2H	6.25
1801	37653	JHI-Hv50k-2016-62317	2H	6428198	0	2H	6.25
1802	37654	JHI-Hv50k-2016-62318	2H	6428257	0	2H	6.25
1803	37655	JHI-Hv50k-2016-62324	2H	6428637	0	2H	6.25
1804	37658	JHI-Hv50k-2016-62362	2H	6432544	0	2H	6.25
1805	13711	SCRI_RS_168604	7H	554068162	0	2H	7.03125	1
1806	37667	JHI-Hv50k-2016-62546	2H	6958355	0	2H	7.03125
1807	37673	JHI-Hv50k-2016-62678	2H	7269359	0	2H	7.03125
1808	37686	JHI-Hv50k-2016-62927	2H	8035489	0	2H	7.03125
1809	37687	JHI-Hv50k-2016-62935	2H	8035960	0	2H	7.03125
1810	37706	JHI-Hv50k-2016-63299	2H	8945111	0	2H	7.03125
1811	37715	JHI-Hv50k-2016-63438	2H	9046945	0	2H	7.03125
1812	37717	JHI-Hv50k-2016-63480	2H	9173529	0	2H	7.03125
1813	42229	SCRI_RS_175603	2H	9173880	0	2H	7.03125
1814	37718	JHI-Hv50k-2016-63482	2H	9175877	0	2H	7.03125
1815	13839	SCRI_RS_190048	2H	9176236	0	2H	7.03125
1816	37719	JHI-Hv50k-2016-63496	2H	9180969	0	2H	7.03125
1817	41122	SCRI_RS_146997	2H	9181389	0	2H	7.03125
1818	37720	JHI-Hv50k-2016-63498	2H	9181416	0	2H	7.03125
1819	42392	SCRI_RS_182210	2H	9181668	0	2H	7.03125
1820	37727	JHI-Hv50k-2016-63863	2H	9611800	0	2H	7.03125
1821	37728	JHI-Hv50k-2016-63866	2H	9612171	0	2H	7.03125
1822	37730	JHI-Hv50k-2016-63893	2H	9641490	0	2H	7.03125
1823	37731	JHI-Hv50k-2016-63896	2H	9641628	0	2H	7.03125
1824	37732	JHI-Hv50k-2016-63898	2H	9641921	0	2H	7.03125
1825	40709	SCRI_RS_13476	2H	9669793	0	2H	7.03125
1826	37734	JHI-Hv50k-2016-63968	2H	9840800	0	2H	7.03125
1827	37735	JHI-Hv50k-2016-63977	2H	9844916	0	2H	7.03125
1828	37736	JHI-Hv50k-2016-63979	2H	9845349	0	2H	7.03125
1829	37739	JHI-Hv50k-2016-64070	2H	10043288	0	2H	7.03125
1830	37740	JHI-Hv50k-2016-64071	2H	10043914	0	2H	7.03125
1831	42514	SCRI_RS_187012	2H	10050718	0	2H	7.03125
1832	37741	JHI-Hv50k-2016-64086	2H	10053727	0	2H	7.03125
1833	42030	SCRI_RS_169758	2H	10055297	0	2H	7.03125
1834	37743	JHI-Hv50k-2016-64091	2H	10055547	0	2H	7.03125
1835	37745	JHI-Hv50k-2016-64100	2H	10217339	0	2H	7.03125
1836	37746	JHI-Hv50k-2016-64101	2H	10217504	0	2H	7.03125
1837	37747	JHI-Hv50k-2016-64129	2H	10361143	0	2H	7.03125
1838	37751	JHI-Hv50k-2016-64149	2H	10502542	0	2H	7.03125
1839	37754	JHI-Hv50k-2016-64179	2H	10882292	0	2H	7.03125
1840	37755	JHI-Hv50k-2016-64200	2H	10883882	0	2H	7.03125
1841	37757	JHI-Hv50k-2016-64235	2H	10893626	0	2H	7.03125
1842	43983	SCRI_RS_88391	2H	10900150	0	2H	7.03125
1843	37759	JHI-Hv50k-2016-64255	2H	10900247	0	2H	7.03125
1844	14487	SCRI_RS_182947	1H	178180879	0	2H	7.03125	1
1845	37761	JHI-Hv50k-2016-64290	2H	11076581	0	2H	7.42188
1846	37762	JHI-Hv50k-2016-64293	2H	11077079	0	2H	7.42188
1847	37763	JHI-Hv50k-2016-64326	2H	11117962	0	2H	7.42188
1848	41839	SCRI_RS_164876	2H	11118072	0	2H	7.42188
1849	13494	SCRI_RS_213799	2H	11122029	0	2H	7.42188
1850	37766	JHI-Hv50k-2016-64372	2H	11123068	0	2H	7.42188
1851	37767	JHI-Hv50k-2016-64373	2H	11123243	0	2H	7.42188
1852	37769	JHI-Hv50k-2016-64386	2H	11124143	0	2H	7.42188
1853	37770	JHI-Hv50k-2016-64423	2H	11126573	0	2H	7.42188
1854	37771	JHI-Hv50k-2016-64424	2H	11126651	0	2H	7.42188
1855	37773	JHI-Hv50k-2016-64467	2H	11186970	0	2H	7.42188
1856	37777	JHI-Hv50k-2016-64481	2H	11191240	0	2H	7.42188
1857	37778	JHI-Hv50k-2016-64482	2H	11191394	0	2H	7.42188
1858	1868	12_30424	2H	11270655	0	2H	7.42188
1859	37780	JHI-Hv50k-2016-64531	2H	11289183	0	2H	7.42188
1860	37781	JHI-Hv50k-2016-64537	2H	11291582	0	2H	7.42188
1861	37782	JHI-Hv50k-2016-64557	2H	11310450	0	2H	7.42188
1862	37783	JHI-Hv50k-2016-64584	2H	11315063	0	2H	7.42188
1863	37784	JHI-Hv50k-2016-64585	2H	11315131	0	2H	7.42188
1864	37785	JHI-Hv50k-2016-64592	2H	11315661	0	2H	7.42188
1865	37786	JHI-Hv50k-2016-64593	2H	11315712	0	2H	7.42188
1866	37787	JHI-Hv50k-2016-64601	2H	11316299	0	2H	7.42188
1867	42277	SCRI_RS_177330	2H	11316519	0	2H	7.42188
1868	37790	JHI-Hv50k-2016-64656	2H	11389805	0	2H	7.42188
1869	37792	JHI-Hv50k-2016-64667	2H	11390698	0	2H	7.42188
1870	37793	JHI-Hv50k-2016-64670	2H	11390911	0	2H	7.42188
1871	37797	JHI-Hv50k-2016-64719	2H	11397075	0	2H	7.42188
1872	37798	JHI-Hv50k-2016-64720	2H	11397230	0	2H	7.42188
1873	37805	JHI-Hv50k-2016-64806	2H	11635445	0	2H	7.42188
1874	37806	JHI-Hv50k-2016-64808	2H	11635530	0	2H	7.42188
1875	37807	JHI-Hv50k-2016-64830	2H	11639882	0	2H	7.42188
1876	37809	JHI-Hv50k-2016-64881	2H	11898369	0	2H	7.42188
1877	41935	SCRI_RS_167465	2H	11898430	0	2H	7.42188
1878	37814	JHI-Hv50k-2016-64964	2H	11999053	0	2H	7.42188
1879	37817	JHI-Hv50k-2016-65040	2H	12012851	0	2H	7.42188
1880	37822	JHI-Hv50k-2016-65147	2H	12033365	0	2H	7.42188
1881	43404	SCRI_RS_224641	2H	12200477	0	2H	7.42188
1882	37825	JHI-Hv50k-2016-65186	2H	12213031	0	2H	7.42188
1883	37826	JHI-Hv50k-2016-65232	2H	12238656	0	2H	7.42188
1884	422	11_20563	2H	12243677	0	2H	7.42188
1885	14219	SCRI_RS_135391	2H	657669652	0	2H	7.42188	1
1886	37839	JHI-Hv50k-2016-65388	2H	12692095	0	2H	7.8125
1887	37840	JHI-Hv50k-2016-65389	2H	12692157	0	2H	7.8125
1888	37841	JHI-Hv50k-2016-65392	2H	12692529	0	2H	7.8125
1889	37843	JHI-Hv50k-2016-65395	2H	12693880	0	2H	7.8125
1890	37844	JHI-Hv50k-2016-65396	2H	12693978	0	2H	7.8125
1891	37846	JHI-Hv50k-2016-65399	2H	12696125	0	2H	7.8125
1892	37847	JHI-Hv50k-2016-65401	2H	12697367	0	2H	7.8125
1893	37849	JHI-Hv50k-2016-65426	2H	12775204	0	2H	7.8125
1894	37857	JHI-Hv50k-2016-65481	2H	12864480	0	2H	8.39844
1895	37859	JHI-Hv50k-2016-65512	2H	12868404	0	2H	8.39844
1896	13614	12_10430	2H	12868404	0	2H	8.39844
1897	37873	JHI-Hv50k-2016-65615	2H	13005321	0	2H	8.39844
1898	37878	JHI-Hv50k-2016-65879	2H	13109164	0	2H	8.39844
1899	14163	12_10502	2H	13236398	0	2H	8.78906
1900	37888	JHI-Hv50k-2016-66101	2H	13253297	0	2H	8.78906
1901	13941	SCRI_RS_150792	2H	13265795	0	2H	8.78906
1902	13837	SCRI_RS_173604	2H	13265856	0	2H	8.78906
1903	37893	JHI-Hv50k-2016-66275	2H	13393445	0	2H	8.78906
1904	37895	JHI-Hv50k-2016-66355	2H	13508826	0	2H	8.78906
1905	37898	JHI-Hv50k-2016-66476	2H	13676899	0	2H	8.78906
1906	37914	JHI-Hv50k-2016-66747	2H	14252491	0	2H	10.3516
1907	37915	JHI-Hv50k-2016-66749	2H	14252649	0	2H	10.3516
1908	37916	JHI-Hv50k-2016-66750	2H	14253054	0	2H	10.3516
1909	37918	JHI-Hv50k-2016-66764	2H	14266765	0	2H	10.3516
1910	37921	JHI-Hv50k-2016-66847	2H	14345320	0	2H	10.3516
1911	37923	JHI-Hv50k-2016-66909	2H	14366688	0	2H	10.3516
1912	37924	JHI-Hv50k-2016-66978	2H	14594798	0	2H	10.3516
1913	37925	JHI-Hv50k-2016-67019	2H	14599286	0	2H	10.3516
1914	37926	JHI-Hv50k-2016-67059	2H	14612455	0	2H	10.3516
1915	37927	JHI-Hv50k-2016-67135	2H	14636459	0	2H	10.3516
1916	37931	JHI-Hv50k-2016-67245	2H	14653548	0	2H	10.3516
1917	37932	JHI-Hv50k-2016-67294	2H	14714879	0	2H	10.3516
1918	37935	JHI-Hv50k-2016-67427	2H	14995716	0	2H	10.3516
1919	37936	JHI-Hv50k-2016-67451	2H	15111786	0	2H	10.3516
1920	37938	JHI-Hv50k-2016-67512	2H	15345002	0	2H	10.7422
1921	37941	JHI-Hv50k-2016-67550	2H	15418766	0	2H	10.7422
1922	37942	JHI-Hv50k-2016-67558	2H	15423710	0	2H	10.7422
1923	37943	JHI-Hv50k-2016-67559	2H	15423941	0	2H	10.7422
1924	37944	JHI-Hv50k-2016-67571	2H	15437024	0	2H	10.7422
1925	37946	JHI-Hv50k-2016-67573	2H	15437406	0	2H	10.7422
1926	37948	JHI-Hv50k-2016-67586	2H	15455493	0	2H	10.7422
1927	37949	JHI-Hv50k-2016-67587	2H	15455506	0	2H	10.7422
1928	37953	JHI-Hv50k-2016-67600	2H	15507257	0	2H	10.7422
1929	37956	JHI-Hv50k-2016-67667	2H	15512964	0	2H	10.7422
1930	37957	JHI-Hv50k-2016-67688	2H	15521262	0	2H	10.7422
1931	37958	JHI-Hv50k-2016-67690	2H	15521699	0	2H	10.7422
1932	37959	JHI-Hv50k-2016-67694	2H	15523721	0	2H	10.7422
1933	37960	JHI-Hv50k-2016-67695	2H	15523985	0	2H	10.7422
1934	37961	JHI-Hv50k-2016-67704	2H	15536283	0	2H	10.7422
1935	37962	JHI-Hv50k-2016-67720	2H	15539758	0	2H	10.7422
1936	37963	JHI-Hv50k-2016-67723	2H	15539994	0	2H	10.7422
1937	14314	SCRI_RS_605	2H	15541232	0	2H	10.7422
1938	37964	JHI-Hv50k-2016-67733	2H	15541588	0	2H	10.7422
1939	37965	JHI-Hv50k-2016-67739	2H	15560152	0	2H	10.7422
1940	37966	JHI-Hv50k-2016-67767	2H	16098998	0	2H	10.7422
1941	37967	JHI-Hv50k-2016-67769	2H	16099042	0	2H	10.7422
1942	37968	JHI-Hv50k-2016-67770	2H	16099108	0	2H	10.7422
1943	37969	JHI-Hv50k-2016-67784	2H	16114616	0	2H	10.7422
1944	37970	JHI-Hv50k-2016-67786	2H	16114862	0	2H	10.7422
1945	1761	12_30155	2H	16221898	0	2H	10.7422
1946	37972	JHI-Hv50k-2016-67838	2H	16223694	0	2H	10.7422
1947	37981	JHI-Hv50k-2016-67965	2H	16650044	0	2H	11.9141
1948	37983	JHI-Hv50k-2016-68006	2H	16748926	0	2H	12.3047
1949	37993	JHI-Hv50k-2016-68186	2H	16813000	0	2H	12.5
1950	37986	JHI-Hv50k-2016-68097	2H	16801483	1	2H	12.8906
1951	37988	JHI-Hv50k-2016-68110	2H	16802632	0	2H	12.8906
1952	38004	JHI-Hv50k-2016-68383	2H	16964387	0	2H	12.8906
1953	38005	JHI-Hv50k-2016-68388	2H	16964616	0	2H	12.8906
1954	38006	JHI-Hv50k-2016-68389	2H	16964743	0	2H	12.8906
1955	41706	SCRI_RS_160747	2H	16965199	0	2H	12.8906
1956	38008	JHI-Hv50k-2016-68394	2H	16965539	0	2H	12.8906
1957	38009	JHI-Hv50k-2016-68424	2H	17154896	0	2H	13.6719
1958	38013	JHI-Hv50k-2016-68472	2H	17271336	0	2H	13.6719
1959	38014	JHI-Hv50k-2016-68474	2H	17271661	0	2H	13.6719
1960	38035	JHI-Hv50k-2016-68771	2H	18516139	0	2H	14.4531
1961	38036	JHI-Hv50k-2016-68772	2H	18516491	0	2H	14.4531
1962	38041	JHI-Hv50k-2016-68827	2H	18543578	0	2H	14.8438
1963	38042	JHI-Hv50k-2016-68843	2H	18544782	0	2H	14.8438
1964	13666	SCRI_RS_141564	2H	18589428	0	2H	15.2344
1965	38046	JHI-Hv50k-2016-68901	2H	18654232	0	2H	15.625
1966	38048	JHI-Hv50k-2016-68911	2H	18655911	0	2H	15.625
1967	38049	JHI-Hv50k-2016-68912	2H	18656054	0	2H	15.625
1968	38052	JHI-Hv50k-2016-68925	2H	18657562	0	2H	15.625
1969	38055	JHI-Hv50k-2016-68928	2H	18658669	0	2H	15.625
1970	38058	JHI-Hv50k-2016-68940	2H	18659799	0	2H	15.625
1971	38060	JHI-Hv50k-2016-68942	2H	18660129	0	2H	15.625
1972	41360	SCRI_RS_152744	2H	18771510	0	2H	16.4062
1973	43539	SCRI_RS_231806	2H	18835372	0	2H	16.4062
1974	38073	JHI-Hv50k-2016-69235	2H	18943379	0	2H	17.3828
1975	38087	JHI-Hv50k-2016-69415	2H	19076274	0	2H	18.1641
1976	43439	SCRI_RS_226348	2H	19076303	0	2H	18.1641
1977	13504	11_20107	2H	19588001	0	2H	18.5547
1978	38095	JHI-Hv50k-2016-69688	2H	19619940	0	2H	18.5547
1979	38113	JHI-Hv50k-2016-69929	2H	19958869	0	2H	18.5547
1980	38117	JHI-Hv50k-2016-69986	2H	19965024	0	2H	18.5547
1981	38119	JHI-Hv50k-2016-70026	2H	19982397	0	2H	18.5547
1982	38138	JHI-Hv50k-2016-70234	2H	20091829	0	2H	18.5547
1983	38124	JHI-Hv50k-2016-70046	2H	20046667	1	2H	19.9219
1984	38126	JHI-Hv50k-2016-70074	2H	20049655	0	2H	19.9219
1985	42735	SCRI_RS_194812	2H	20049733	0	2H	19.9219
1986	38129	JHI-Hv50k-2016-70093	2H	20062270	0	2H	19.9219
1987	41984	SCRI_RS_168461	2H	21509540	0	2H	19.9219
1988	38168	JHI-Hv50k-2016-70717	2H	21535907	0	2H	19.9219
1989	41461	SCRI_RS_154683	2H	21812642	0	2H	20.1172
1990	38175	JHI-Hv50k-2016-70805	2H	21821904	0	2H	20.1172
1991	38176	JHI-Hv50k-2016-70829	2H	21845715	0	2H	20.1172
1992	41214	SCRI_RS_149462	2H	22225428	0	2H	20.1172
1993	42580	SCRI_RS_188987	2H	22226572	0	2H	20.1172
1994	38188	JHI-Hv50k-2016-71005	2H	22374676	0	2H	20.1172
1995	38197	JHI-Hv50k-2016-71118	2H	22595486	0	2H	20.5078
1996	13681	SCRI_RS_154030	2H	22747155	0	2H	20.8984
1997	42466	SCRI_RS_185319	2H	22770072	0	2H	20.8984
1998	14317	SCRI_RS_66401	2H	22844899	0	2H	20.8984
1999	38207	JHI-Hv50k-2016-71369	2H	23118443	0	2H	20.8984
[truncated: 12,628 more rows]
